# Supplementary material for: Unbiased identification of signal-activated transcription factors by barcoded synthetic tandem repeat promoter screening (BC-STAR-PROM)
Source: Genes Dev. 2016 Aug 15;30(16):1895–907. doi: 10.1101/gad.284828.116 (PMC5024686; doi:10.1101/gad.284828.116)
Supplement: Supplemental Material [file supp_30.16.1895_Supplemental_Table_S1.xlsx]

## Sheet: Feuil1
bc	prom_pacbio	ID	DNAreads	D0a	V0a	D0b	J0b	D0c	J0c	V0c	D0a/DNA	V0a/DNA	D0b/DNA	J0b/DNA	D0c/DNA	J0c/DNA	V0c/DNA	mean_RNA	sem_RNA	mean_RNA/DNA	sem_RNA/DNA
CCTGCAAAGCCCATACACAA	TCTGTGCTCACATAGTTACGTAATCCGTTTTCTACGGCACGCTCTAGGGGTCTGGCATTAGCATGTGT	1	11791	3541.67	2578.54	2914.95	3082.09	2676.01	2670.21	2411.11	0.30037	0.218687	0.247218	0.261393	0.226954	0.226462	0.204487	2839.23	143.476	0.240796	0.0121682
CCAGTACCCTGGATAATTGG	GTGCCTGGTGGTTTAGAGTCAGTGGTGTCTCTGACACCCGTAGCGGCGTAATATGGGTTATGTTGTCT	2	11176	1381.94	1308.43	1148.63	1097.01	1558.3	1191.49	1338.1	0.123653	0.117075	0.102776	0.0981581	0.139432	0.106611	0.119729	1289.13	59.7651	0.115348	0.00534763
GCAGACAAGTCCGGAAAAGG	CATGGCAATCCCGCGCTAGGGAATCTGGCGGGTATTTGAATCGTGTCAGCTCTATTCTAACATCTGGTT	3	9068	1793.98	2787.36	3052.41	3850.75	2894.62	2308.51	2592.06	0.197837	0.307384	0.336613	0.424652	0.319212	0.254578	0.285847	2754.24	241.971	0.303732	0.0266841
CAAGCCACGTGAAGAACGTT	TCACAACGATCTGTGAAGCAAGGTACGCCTGCCTTGGTTAAGTAGGCGGTGAATGTGTTTAGGGCAGG	4	8364	932.87	580.46	1098.8	1388.06	1395.74	1127.66	1352.38	0.111534	0.0693998	0.131372	0.165956	0.166875	0.134823	0.161691	1125.14	112.158	0.134522	0.0134096
CGTAAAATCGAGGTCACCAG	GAACATGTAGCTGACAAGCCACGCGGAACTTGCACGGATATCGGAAGCGCACCAACCATATGCGTGG	5	7990	1872.69	1109.2	1908.08	1675.37	1711.88	1329.79	1220.63	0.234379	0.138823	0.238808	0.209684	0.214253	0.166431	0.15277	1546.8	122.034	0.193593	0.0152734
CCCATAAACCACAGATAAGG	TGCTAGTCTTGTATGCCGTACGTCCGCGGTGTGTTCTGAGTTGTACTACACACTCTACAGAAAACAAG	6	7985	1891.2	2287.36	1869.42	1895.52	2533.63	2053.19	1771.43	0.236845	0.286457	0.234116	0.237385	0.317299	0.257131	0.221845	2043.11	103.419	0.255868	0.0129516
TGAGTACACCAATAACATAA	GTACCAGGTCTCTCTTCTCGATGTACTGATAATACCGTGAGGACACGGTGGGGCGGACTGATACACTT	7	7934	1719.91	2021.07	2115.12	1944.03	2428.25	2117.02	2511.11	0.216777	0.254736	0.266589	0.245025	0.306056	0.266829	0.3165	2122.36	103.372	0.267502	0.0130291
GCAAACCTGGAAAATATTAG	TGTGTCGCATACAGAATCTGTGTCAGACGGCAATATCGGATTCGGCTGTTACGGTCCACATCTGCTAG	8	7875	1171.3	641.762	1424.4	1257.46	1193.95	1138.3	965.079	0.148736	0.0814936	0.180876	0.159678	0.151612	0.144546	0.12255	1113.18	94.1597	0.141356	0.0119568
CATACAAACGGAAGCCTAAG	CAATGGTGGTCAGCTCGTTTGGGTCTACTGCTGAGGCGTCTGGCGGCACGTCTACATGGTGCCTTCTG	9	7859	1719.91	1942.53	926.117	1179.1	1447.31	1659.57	1361.9	0.218846	0.247173	0.117842	0.150032	0.184159	0.211169	0.173292	1462.35	130.374	0.186073	0.0165892
GCTGTTAAGCCGTTTTCAAT	GTAGTGTATGGTCCATAAGTGAGGGAACTCGGATGGTCTGGACATCCACAATTACGACCTCATGCTCCT	10	7344	2229.17	3601.53	2148.63	2802.24	1756.73	2117.02	1647.62	0.303536	0.490405	0.292569	0.381568	0.239206	0.288265	0.224349	2328.99	254.601	0.317128	0.0346679
CCAGAACATCAATGACTAAA	AGGCGAGAACCCAGTACGGCGCAGTGCGGCTCGGTAAACCGAGCATATCAGAATTACCAATTGCTTGTG	11	7320	451.389	1118.77	1069.59	951.493	1142.38	936.17	1025.4	0.0616651	0.152838	0.146119	0.129985	0.156062	0.127892	0.140082	956.455	89.1753	0.130663	0.0121824
GACACTAATCCAAGACCAAT	ATCGAGCTGACTGTTAGCGGTTTAAGGACGACGCTGTGGAATTGGTTCCGCAGTGCAGACGCAGGCAA	12	7198	1608.8	1404.21	2122.85	1925.37	1963	1840.43	1914.29	0.223506	0.195084	0.294923	0.267487	0.272715	0.255686	0.265947	1825.56	91.2673	0.253621	0.0126795
CCCGCATATGACAATCCAGG	GCTTGCAAGAGGCTGTCTTTCGTAATGTTGCCTAAAGCTATGGGGTCCAACTCGGTTTTGGTATCCG	13	7058	1289.35	858.238	1316.15	1414.18	889.013	851.064	996.825	0.182679	0.121598	0.186477	0.200365	0.125958	0.120581	0.141233	1087.83	92.0437	0.154127	0.0130411
CGCACAAATGCAGTTCACGG	CGGCCCATGCACTCGGCTACCCGAACGTCCGGGCGGAGGAAGTAAATGCGTGTGCCAATATATGACTGA	14	7006	990.741	613.027	474.227	667.91	807.175	521.277	780.952	0.141413	0.0875003	0.0676887	0.0953341	0.115212	0.0744043	0.111469	693.616	67.9275	0.0990031	0.00969562
GCAGCCTAGCCCGATACCGG	CTGTATCTGACTGTTGGTTGGGAGGGAACTCACGCTTTGGTGCTAGTCGCTGTCACCCCTGTTGGCAT	15	6922	578.704	785.441	636.598	712.687	556.054	680.851	577.778	0.0836035	0.11347	0.0919673	0.10296	0.0803314	0.0983605	0.0834698	646.873	31.7962	0.0934518	0.00459349
GACTAAACCCCAATCCCATT	GATCGTGCGCTCCCGACCTCATGCTGCGTCTCGCGACGCGTATACGTGGTGGATGCTCGCCTCGAGCTA	17	6361	1615.74	630.268	689.003	753.731	968.61	925.532	739.683	0.254007	0.0990832	0.108317	0.118493	0.152273	0.145501	0.116284	903.224	127.423	0.141994	0.020032
CCTAACCCTCAATATTATAT	AAGTGCGCGGTCAGGCACATGGAGTGAAGATGCTATGCACAGTCGATCGAATTGGCTTGAACTGTGTTA	18	6344	1312.5	768.199	1153.78	1220.15	1447.31	1595.74	1317.46	0.206888	0.121091	0.181869	0.192331	0.228138	0.251536	0.20767	1259.31	98.6338	0.198503	0.0155476
GCCACCTCCCACGAAAATAA	GACGCATAAGAAGTGCGGTTGCTATTACGACCCGGGAGGCAGGGGGGCCTGGGCCTGGAACGAAAGCAG	19	6137	1916.67	1074.71	770.619	1063.43	588.565	1021.28	714.286	0.312313	0.17512	0.125569	0.173282	0.0959044	0.166413	0.11639	1021.37	165.52	0.166427	0.0269708
TACGTTACTCCCGACACATG	GGTAAGGAGAATACTCGTGTTGTGTTGTGGAACTCTAGTTGGTAGTCGCTGCGGTCTAACAGGAGGAA	21	6079	921.296	965.517	796.392	895.522	707.399	1106.38	855.556	0.151554	0.158828	0.131007	0.147314	0.116368	0.182001	0.14074	892.581	48.0029	0.14683	0.00789652
TGCGTACTGCCGTGTACATG	ATGACCTGGGTCCTCGGAGTGTACGGGTGTGTTGAACGGGGTTCACAGTCAAGGTACTTCCGAATTGT	22	5922	1879.63	929.119	709.622	936.567	1065.02	989.362	1226.98	0.317398	0.156893	0.119828	0.15815	0.179842	0.167065	0.207191	1105.19	141.886	0.186624	0.0239591
GAATAACCCCCCAGCTCCGT	GATTGTTCGATGGTGAGTCATAGTTGAGGTGTAGGGTCCAGTGGCTGAGTGATGGCAGACTGATAAGT	23	5863	21738.4	22636	11624.6	15306	13218.6	19287.2	12920.6	3.70773	3.86082	1.9827	2.6106	2.25458	3.28965	2.20376	16675.9	1700.27	2.84426	0.29
CAAGCCCATGCCATTAACAT	AGAGTGCTAAATTGCGGGTGAGGAGGTCTACAGTGTGGCCATCGCGGATTCAGCCCTGATCTGCT	24	5649	2178.24	2187.74	1379.73	1585.82	1235.43	1085.11	1036.51	0.385598	0.387279	0.244242	0.280726	0.218698	0.192088	0.183485	1526.94	183.011	0.270302	0.0323971
CACAATAATGGCTTTACAGT	TAGCGCTCAGGTTTGTGCATACTCGATCCAGTACACGCGTGTCGTTTAATGTACAGTGTATTGGTGGT	25	5552	916.667	218.391	837.629	735.075	904.709	627.66	725.397	0.165106	0.0393355	0.15087	0.132398	0.162952	0.113051	0.130655	709.361	90.7947	0.127767	0.0163535
CGTACTACCTAATCCCTAAA	ATGGCCTTATCGTCCATGACCCGGTTGTCGGAGTAAGGTGGGAGTTACTGTGTCTCAGTGAAACGAAG	26	5521	2569.44	2636.02	3323.88	3014.93	2108.74	2840.43	2146.03	0.465395	0.477453	0.602044	0.546083	0.38195	0.514477	0.388703	2662.78	167.334	0.482301	0.0303087
CCAGACAAGGCAAATATCAG	TACGGTAATCGACATTCGTTGCATCTCCTGTTCACAGGCTTCTAGTGTTGCGTGGACGTGGTGACTAG	27	5520	692.13	3258.62	934.708	944.03	829.596	851.064	1236.51	0.125386	0.59033	0.169331	0.17102	0.150289	0.154178	0.224005	1249.52	340.688	0.226363	0.0617189
CCAGACAAGGCAAATATCAG	TACGGTAATCGACATTCGTTGCATCTCCTGTTCACAGGCTTCTAGTGTTGCGTGGACGTGGTGACTAG	27	5520	692.13	3258.62	934.708	944.03	829.596	851.064	1236.51	0.125386	0.59033	0.169331	0.17102	0.150289	0.154178	0.224005	1249.52	340.688	0.226363	0.0617189
CCCAAACACCCCTTTCACAT	GATGCCTACTTGCCCATAAGCTGTCCGGGAGGGCAGACCTGACGGCGAGCGGATTCGCAACCGGTGTG	28	5484	594.907	599.617	911.512	1369.4	781.39	829.787	603.175	0.108481	0.109339	0.166213	0.249709	0.142485	0.151311	0.109988	812.827	104.391	0.148218	0.0190355
CCCAATAAGGCAGTCTATAT	AGAGTAGAAGGGCGTGGAAGCGTGGGAAATTGCATTTGATAGTACAACGAACATGGGGGGTTTGTTGT	29	5396	997.685	1978.93	1380.58	1298.51	1230.94	1393.62	1363.49	0.184893	0.36674	0.255853	0.240643	0.228121	0.258269	0.252686	1377.68	112.774	0.255315	0.0208996
GCTATTATGCCCGATCCAAA	CTGACCCGACGGCCCACGTGACCACGTGTAACTTCATGTACCCGGACATCCTGATATTAAAAGCGGTG	30	5394	3050.93	3360.15	4850.52	6354.48	5054.93	6468.09	5126.98	0.565615	0.622943	0.899243	1.17806	0.93714	1.19913	0.950498	4895.15	498.627	0.907518	0.092441
TCTACCAAGTCATGTTCCAT	TACGCTTATAGTCTGGTCAGCTGGGGTGACTACTGGGCCAATGTGAATCGGCAGGACTTGGTCGCT	32	5345	1261.57	1785.44	1109.97	1186.57	1732.06	1627.66	1517.46	0.236029	0.334039	0.207664	0.221996	0.324053	0.30452	0.283903	1460.1	103.28	0.273172	0.0193227
TCATTAAACGCATATACATA	AATGTGACATCCAATAATTGTGCGGGCAGATCTGAGTCACAGTCTGTTGGAGGCGTTAGTGACGTTAT	33	5330	439139	614096	381839	406851	204539	214255	198071	82.39	115.215	71.6397	76.3322	38.3751	40.198	37.1616	351256	58674.8	65.9017	11.0084
CACATCATCCAAATCTATAT	ACGTAATCACCCAGTGATTCATCTAATTTCGCGAAGCGATTTTTTGTGTTTGACCTAGCATTGGCCGG	34	5184	135375	156372	104773	103873	77547.1	57542.6	60815.9	26.114	30.1643	20.2109	20.0373	14.9589	11.1	11.7315	99471.2	14063.8	19.1881	2.71292
TCATAAATCCCGAATATCAT	AGCAAGGGTAATCATGGTGTAACGCGTTGGGCTAAAGGGCAGGTCCTCACGCCACGGCTGGGGTCAAG	36	5146	962.963	867.816	1384.02	1347.01	1025.78	1914.89	1195.24	0.187128	0.168639	0.268951	0.26176	0.199336	0.372113	0.232265	1242.53	133.701	0.241456	0.0259816
GCAGCAACCTACGGGTCATA	GTCAAGCGAATCGAAGACGTGCGAGAGCTACCTTTGGCCCGGGGGCACACTTAACGTATGTGTTTGCAT	37	5139	888.889	860.153	554.124	470.149	579.596	851.064	409.524	0.172969	0.167378	0.107827	0.0914865	0.112784	0.165609	0.0796894	659.071	76.4397	0.128249	0.0148744
CCCAATAACCACGGAACATG	AGGCACTATCGCCTCTCGAATCTTGAGGGTCATAGTAACAGTGGGCCGGGACGGTCTGGATGATCCTC	38	5113	1009.26	672.414	870.275	1041.04	1246.64	648.936	622.222	0.197391	0.131511	0.170208	0.203607	0.243817	0.126919	0.121694	872.97	89.94	0.170735	0.0175905
CATAATAACTCCGACTCTTT	GACGGAACTACATCCGACCCCTGGGGGCACGGTCATGAGTAGTAAGTGCTTCGCGGCTAAGGTTTGTA	39	5095	328.704	270.115	481.1	626.866	467.489	1627.66	420.635	0.064515	0.0530157	0.0944258	0.123035	0.0917544	0.319462	0.0825584	603.224	176.138	0.118395	0.0345707
GCCTTCCAGCACAACACCTA	TTGGTGTGCGAGATCGTGGCTGGGCACTCGTGTGCGATTAGTGCGCGAGATGGTCGGTTCCGCGCGAG	41	5064	729.167	712.644	672.68	533.582	529.148	382.979	536.508	0.14399	0.140727	0.132836	0.105368	0.104492	0.0756277	0.105945	585.244	47.2309	0.115569	0.00932679
CCAGTTAAGCCATTTTCTAT	CTGTATCTGACTGTTGGTTGGGAGGGAACTCACGCTTTGGTGCTAGTCGCTGTCACCCCTGTTGGCAT	42	5059	1604.17	1247.13	1332.47	1283.58	1205.16	1265.96	1031.75	0.317092	0.246516	0.263387	0.253722	0.23822	0.250239	0.203943	1281.46	64.7973	0.253303	0.0128083
TCCAATACCCCGAATTCCTG	GTTGTCCGGGTGGAGGTATGCTGTGCGCACCGTGTTGTACGTAATGCACGGGGAGGCACTTATGTG	45	5008	1148.15	909.962	700.172	895.522	880.045	1053.19	636.508	0.229263	0.181702	0.139811	0.178818	0.175728	0.210302	0.127098	889.078	67.9788	0.177532	0.013574
CACATTAACTAAAACATAAG	AGGATAGACGGGGCAACGCGGTAGGGGCATAAGACTAGAAATAAATCGCGCCGAGCCGGGGCAAGGAT	46	4976	682.87	1091.95	1026.63	1078.36	1381.17	1042.55	1200	0.137233	0.219444	0.206317	0.216712	0.277565	0.209516	0.241158	1071.93	79.6949	0.215421	0.0160158
CACAATATTGAGAGCCCAAA	TATGGACGCGACGTGTCACACGGGGCGCGAAACCTGACTTGGGGAAAGAAGGTGGTTGTGAGACTCTAT	47	4933	1377.31	473.18	1555.84	1652.99	1336.32	1308.51	1493.65	0.279204	0.0959214	0.315395	0.335087	0.270895	0.265257	0.302788	1313.97	147.776	0.266364	0.0299567
GACGCATCCGCAAGTAATTA	CAACACTAGCACGGGTAGCTCCATTGTCAGTAGCTTGAGCGCTCGCTATCATCACGTGTCCTACATTGG	49	4879	17155.1	20844.8	8346.22	14496.3	6003.36	10042.6	9309.52	3.51611	4.27236	1.71064	2.97116	1.23045	2.05832	1.90808	12314	2016.17	2.52387	0.413234
TACTCCCTCCGCATTATCGT	ATGTGTAACGTCTACGATTCAGCTAGGCCGTAAGCGGGTGAGTGAGACATCAATTGTGTACCGCCGCGA	51	4854	3083.33	3065.13	3410.65	3328.36	2751.12	2436.17	2149.21	0.635215	0.631466	0.702648	0.685694	0.566774	0.501889	0.44277	2889.14	176.292	0.595208	0.0363188
CGAATATACGCATTACAAAG	ACAAGCATGCTTTGCCCGATCGGCCTGGACCACCCCTTCGAATCCGTAGCGCACCGGATCTACGTTTG	52	4830	2988.43	3869.73	3892.61	3391.79	3412.56	3351.06	3307.94	0.618722	0.801187	0.805924	0.702234	0.706533	0.693802	0.684873	3459.16	121.43	0.716182	0.0251409
CCCTACATGCACTATCTTAT	GTCGTAACAGCACGTGCCGGTTTTGGCCACTCGTGGAATATGCTGGGGTGGGAGGTGTGTGATTG	53	4647	1307.87	1000	1208.76	858.209	1029.15	1010.64	1042.86	0.281444	0.215193	0.260117	0.18468	0.221465	0.217482	0.224415	1065.36	55.9275	0.229257	0.0120352
CCTATATATCCCTACCACAT	ACGTCGCAGTTCCCTCGTCACTCCAACTGATGCTCCTCAACAGTCTGGACTATCGCTACTCGGGGTGT	54	4629	1879.63	1701.15	1652.06	1731.34	2034.75	2329.79	2368.25	0.406055	0.367498	0.356894	0.374021	0.439567	0.503302	0.511612	1956.71	112.281	0.422707	0.0242561
TGTAATTACGCGTGCCCCGG	AGACGGACAGGTTGGATGCGACTCATTCGCACGTCGTGTATACCAGTTTCCAGCCGTGTAGTATACTT	55	4625	594.907	522.989	238.832	462.687	246.637	1382.98	404.762	0.128629	0.113079	0.0516393	0.10004	0.0533269	0.299022	0.0875161	550.542	147.533	0.119036	0.031899
GGATTAACCGAATACCTCGG	TGGGGTGGGACGGAAATGGGTGTGACGCTTAGGGCTTCGGGCAAACTGTCTAGTACTTATGGTCAT	56	4622	2104.17	1773.95	2731.1	2339.55	2168.16	1946.81	1909.52	0.45525	0.383805	0.590891	0.506177	0.469096	0.421205	0.413138	2139.04	121.079	0.462795	0.0261963
CATATACCGCACAAACTCGG	GTGTACCACGAATGAGGTCGCACGATTAAGCCTGGGCTTGCCCCATCCATTAGCGAGTGTAGTACTGGG	57	4610	1840.28	5342.91	5110.82	7067.16	11488.8	8297.87	10485.7	0.399193	1.15898	1.10864	1.53301	2.49215	1.79997	2.27456	7090.51	1261.79	1.53807	0.273707
CCATCCAATGCCTACCAAAG	CGGGTAGACAACCGAGATCTATCGGGGGGGCACGAGTCCGAGACAGTCATATCGGGGTGTTTATAGTC	58	4559	1208.33	538.314	835.052	966.418	716.368	648.936	684.127	0.265044	0.118077	0.183166	0.21198	0.157133	0.142342	0.150061	799.65	85.5486	0.1754	0.0187648
TAAGCCAAGCAGGTCACCTT	TGGCATAGGTTTGTGGGTAAAGTGTCGTGGAGGGATGTGGGACGCTAAATGTAGCAACTACCACAACG	59	4494	342.593	992.337	655.498	645.522	523.543	691.489	684.127	0.0762333	0.220814	0.145861	0.143641	0.116498	0.153869	0.152231	647.873	74.0962	0.144164	0.0164878
GATTTCCTCCAAAAAACATT	GAGATAGAATGCCTGCATGTCGAGACTGTAGCATTGGATACGCGCGGATAAACCGGGGCATGGTCAG	60	4473	1990.74	1268.2	1196.74	1369.4	1112.11	1042.55	1038.1	0.445057	0.283523	0.267546	0.306149	0.248627	0.233077	0.23208	1288.26	125.625	0.288009	0.0280851
CAAAATCCTCGCGAAACCTT	GATCGATTGAAGGTGTGATTATGCTTCGCGCGTGTGGGGGTTGTTGTGTAACATAGAGACTGCAGATC	62	4433	1564.81	2159	1227.66	1156.72	1827.35	2053.19	1439.68	0.352992	0.48703	0.276937	0.260933	0.412216	0.463161	0.324765	1632.63	148.338	0.368291	0.0334623
CGCATCCATGACGTTTTTTA	GACAGGCACATCCTGGTGAGGCACCGATCGCCGGCATGTAAACGTCTATCCTTGTCAGTGAATATCGC	63	4381	1212.96	419.54	481.959	858.209	802.691	861.702	752.381	0.276869	0.0957636	0.110011	0.195893	0.183221	0.196691	0.171737	769.921	99.9494	0.175741	0.0228143
TGCATCACGTGCAGTCCAAA	TGTCACACATCGTTGGAGGGTTGGCGGTCTAGGCAGGAAAATAAATACCAGGAGTATTCGGGTATATGG	64	4370	1962.96	1176.25	952.749	899.254	1114.35	946.809	1007.94	0.449191	0.269164	0.21802	0.205779	0.255	0.216661	0.230649	1151.47	140.247	0.263495	0.0320931
GAAAACCAGCAGATTATATT	GTACCCAAATAGTCGCGTCGCATGTGAGGCATACGTCTGTGAGATGTTGGCAGGTCGCGTAACAGCAG	65	4367	712.963	438.697	593.643	832.09	706.278	457.447	544.444	0.163261	0.100457	0.135938	0.19054	0.161731	0.104751	0.124672	612.223	54.8466	0.140193	0.0125593
CAAAATAACGCAGACACCTG	AGTTTTGCTGTGGGATCGGATAACCGGATGTCCTCTGGGGCGGTGAATCTTAACGAGCTATAGACTAT	66	4345	2347.22	3281.61	1820.45	2152.99	2593.05	2085.11	2038.1	0.540212	0.755261	0.418975	0.495509	0.596789	0.479886	0.469067	2331.22	183.303	0.536528	0.0421871
GCCAATAACCACTTTATCAA	CGTGTGTATATTGACCGACATCCCGCCGCAAGTGACGGGCGCTTTATTGCGAGAAGACAGTTAGTACGG	67	4325	1789.35	1220.31	1947.59	2458.96	1710.76	1840.43	1353.97	0.413723	0.282152	0.450311	0.568545	0.395552	0.425532	0.313056	1760.19	153.5	0.406981	0.0354913
GGAGCCACTGCAGAATTATA	CTGGATTGCACTTGGCGATACGCGGCACGCTGGGCGATCTAGTCCATGGCAGTGTTACAATTGAGTGT	68	4305	532.407	1846.74	583.333	462.687	461.883	627.66	612.698	0.123672	0.428976	0.135501	0.107477	0.10729	0.145798	0.142323	732.487	187.414	0.170148	0.0435339
GACATCACTGACAGACCCAG	CCGGTTATAGTGGGGCTACTAGAAGCGCAGGCTTGAGCGGCTTATCTGTAGTGTTCCGTTGAATCTGTT	69	4288	1097.22	1362.07	922.68	1007.46	698.43	1202.13	698.413	0.255882	0.317647	0.215177	0.234949	0.16288	0.280347	0.162876	998.344	93.7722	0.232823	0.0218685
CCCTAAACTTGATAACAAAT	CGTTGGTAGTCATAGGGTCACCGTAGGCCTTTAGGGGTATTGCTTGCCAGAAATGTATGGTGGAAGGT	70	4283	2534.72	3750.96	3722.51	4029.85	2947.31	3085.11	2649.21	0.59181	0.875778	0.869136	0.940894	0.688141	0.720314	0.61854	3245.67	222.199	0.757802	0.0518794
GAATCCCCCCGAATATAAAG	AGGACTCCGTTCATGCGTGGTAACCGGTCGGCGACCGGCACGAGGGATGTTCGTACCAGATGGACTGTT	71	4256	715.278	413.793	812.715	802.239	411.435	468.085	409.524	0.168063	0.0972258	0.190957	0.188496	0.0966718	0.109982	0.0962227	576.153	72.2708	0.135374	0.0169809
GCAAACAACCCGTGATTCGT	CAGCGTAATGTCATCGGTTACGATTATTTGTACATAGGCGGCGTTGGGGTGGAGAAGCTCGTCTGTTT	72	4248	2497.69	2645.59	965.636	1623.13	1006.73	957.447	1026.98	0.587967	0.622786	0.227315	0.382094	0.236988	0.225388	0.241757	1531.89	282.96	0.360614	0.0666101
CCCACAATTCGCAGTACCAG	ATTGGATGCTGGTGCATCGTACCATGGTAGTACTCCTCCGTGTCACTATTGCAGGTCTGACAACTTGA	73	4243	675.926	427.203	1403.78	1111.94	1171.52	1755.32	1658.73	0.159304	0.100684	0.330846	0.262065	0.276108	0.413698	0.390933	1172.06	184.862	0.276234	0.0435687
CAAGCCAACCCCAAACTAAG	GAGCTACTGCCTAGTTGATATCTATCGTTATGAGGAGTAACCGAGAGATCTCGGAGTCACGCTACGGG	74	4234	675.926	490.421	636.598	757.463	652.466	1053.19	1004.76	0.159642	0.115829	0.150354	0.1789	0.154102	0.248746	0.237308	752.975	77.4694	0.17784	0.018297
TCCGCCATGTCCTATCCCAG	ATGTCATGACCGTTGGGAGCGTGCTAAAGAAAGGTCGGGTTCGAAGCTACTGGACAGTCATGCTGTTA	75	4215	745.37	1409.96	740.55	925.373	684.978	968.085	679.365	0.176838	0.33451	0.175694	0.219543	0.16251	0.229676	0.161178	879.098	98.3835	0.208564	0.0233413
CCCAACCTTGACGTCAAATG	GTTGTGTGTGACTAACGTGGGGAGGTAATTTGGGTGGTATCGCGGTTGAGAGCTCCTCCGTAGCTTC	77	4180	819.444	783.525	998.282	865.672	667.04	1074.47	734.921	0.196039	0.187446	0.238823	0.207098	0.159579	0.25705	0.175818	849.05	54.4852	0.203122	0.0130347
TGTGCCCAGGCCTTCTCAGG	GACCGGTTCGGTCGTGTACATGACTGTAGTACTCATCCTGAAGGGACAAGGGTTAAGTGAGGGACGTCA	76	4180	263.889	116.858	181.271	268.657	341.928	510.638	547.619	0.0631313	0.0279565	0.0433664	0.0642719	0.081801	0.122162	0.131009	318.694	60.7334	0.0762427	0.0145295
TGATTAACGCCAAGAATCAG	AGCATCCATCAATGGCGTTGTAGAGCGTTCGCGTCTTCTGAGCTTGATGCACGGTGGTTCGAGGGCAA	78	4179	2069.44	1528.74	1140.89	1891.79	1039.24	1436.17	1177.78	0.495201	0.365814	0.273006	0.45269	0.248681	0.343664	0.281832	1469.15	148.09	0.351555	0.0354368
GCAAAAACCCACTTCATAAA	TAGAAATTCTGTGCTATGGTCACAGATGCTGTGTATGCGCGCCTATGACGATCGCTGTCTAGGAGGAC	79	4155	717.593	772.031	566.151	634.328	473.094	659.574	663.492	0.172706	0.185808	0.136258	0.152666	0.113861	0.158742	0.159685	640.895	37.0731	0.154247	0.00892253
GGCACATACCGATACTCTTA	AGCGCCAGCTGTTCCATCGCAGAGGTGTGGGTCCCGTACATGAATGAATATTGAAGCCTGCCACGATTA	80	4143	851.852	662.835	570.447	619.403	551.57	723.404	498.413	0.205612	0.159989	0.137689	0.149506	0.133133	0.174609	0.120302	639.703	45.1155	0.154406	0.0108896
CCCTCAACCCCCTAATCTGG	TCTGATCAATGCACTGGCATAATGTGCCCTGTGCGTTCATGGTGGGCCCGTGGCACTCAGATTTCGT	81	4137	1104.17	950.192	762.887	850.746	877.803	904.255	706.349	0.2669	0.229681	0.184406	0.205643	0.212183	0.218578	0.170739	879.485	48.9156	0.21259	0.0118239
CCCAAAAAGCCAGAAACCAG	GTGTGCACCTAGCTTACTTGACGTACTACGGCCAGGGGTGCTGCTGTCATTCCTGACGGTTGGTGGGAA	82	4133	1081.02	287.356	588.488	600.746	872.197	595.745	412.698	0.261558	0.0695273	0.142388	0.145354	0.211032	0.144143	0.0998544	634.036	101.224	0.153408	0.0244915
GCTACTCCTCCCAGCCCAAT	CGAACCCCGACGGGCAGTTTCCTACTGGACCCGTTGGAAACAGGGACCTAACCGGGACGGATGTCTGT	83	4129	1377.31	917.625	1164.09	1182.84	996.637	1042.55	920.635	0.333571	0.222239	0.28193	0.28647	0.241375	0.252495	0.222968	1085.96	62.8507	0.263007	0.0152218
CGAGCTCATCAGTACTCATA	CCTTGGCGCGGTTAAGCAGTGCGTTGGGTACAATGGGTCACGTGCTGTCTTTCGACTATAATTAACGT	84	4123	2421.3	1996.17	2304.98	2477.61	2713	2351.06	2104.76	0.587266	0.484154	0.559055	0.600925	0.658017	0.570231	0.510493	2338.41	89.9162	0.567163	0.0218084
CCCATAAACCGCTGCAACTG	TCAATCGCGAAGCCATGGGGAATTAATCGTCATTAGGCAAAGTATCCACTTTATCGAGAAGTTCACCGT	85	4103	1694.44	1028.74	1594.5	1641.79	1660.31	1468.09	1701.59	0.412977	0.250728	0.388619	0.400144	0.404659	0.357808	0.414718	1541.35	90.5435	0.375664	0.0220676
TATGCCAACCACTAAAAAAA	TACCGGGAATCGACCTACAAATATCATGCCGCTGGCTTAAGCTGGGCGTCCAGACGATAATGACACCAT	86	4087	1504.63	1890.8	975.086	1011.19	1308.3	1265.96	1439.68	0.36815	0.462639	0.238582	0.247417	0.320112	0.309752	0.352259	1342.24	118.337	0.328416	0.0289545
CATAACAACCGGGATCATTG	CCTTGTCTCAGCTAGGCGTGTACTCGGTCTCTAGCCCACTGCGCGAAGGGAAGGCAAGATTTATCTTC	87	4038	2351.85	1959.77	1311.86	914.179	1951.79	1925.53	1960.32	0.58243	0.485332	0.324878	0.226394	0.483357	0.476853	0.485467	1767.9	183.246	0.437816	0.0453803
TCCGCCAACGCCTTAAAATG	GCTATCGTCGCAATGTGCGGCCGTTCCGTCCGCATTTAATGGCAAGTCCTGCTACAGGCCAATTCCTAT	88	4014	513.889	791.188	762.887	1473.88	687.22	1159.57	942.857	0.128024	0.197107	0.190056	0.367185	0.171206	0.288883	0.234892	904.499	121.832	0.225336	0.0303518
TCCGCCAACGCCTTAAAATG	GCTATCGTCGCAATGTGCGGCCGTTCCGTCCGCATTTAATGGCAAGTCCTGCTACAGGCCAATTCCTAT	88	4014	513.889	791.188	762.887	1473.88	687.22	1159.57	942.857	0.128024	0.197107	0.190056	0.367185	0.171206	0.288883	0.234892	904.499	121.832	0.225336	0.0303518
CCATCAAACTCCTAACCAAA	CAACACTACAGGTGGAACGCTCGGTACGGAAGCGGATCCCGAATAATAAATCATAGTGGTAGTAGAGT	89	4012	386.574	149.425	567.869	757.463	765.695	542.553	490.476	0.0963545	0.0372446	0.141543	0.188799	0.190851	0.135233	0.122252	522.865	80.9904	0.130325	0.0201871
CAATCACAGCCAGACTTTTG	GTCATGCCAGGCGTGGAGGAAGACTTCGTCAGAGGACAGGAGCTCTGATTGCTTACAAGGTCCGTTAG	90	3989	2604.17	1634.1	946.735	1313.43	1442.83	936.17	1007.94	0.652837	0.409651	0.237337	0.329264	0.361701	0.234688	0.252679	1412.2	222.935	0.354022	0.0558875
TCCACTTTCCCCGTAAATAG	TACTACGTTCGTAGACTCGGAGCGTCAATCAACCCTGCCTTTGCTACTCGGTCGCCTGTTTTGTTATGG	91	3952	1173.61	2191.57	1535.22	1373.13	1123.32	1000	1192.06	0.296966	0.554547	0.388467	0.347453	0.28424	0.253036	0.301635	1369.85	151.992	0.346621	0.0384596
TACTACCAGCCCAGAAAATT	GTCAATCATTGTTCGTTGCGGTATCGTAGGTATTATCCGCATTGACACTAGTCCACGACGGACGGAAA	92	3951	523.148	463.602	821.306	884.328	798.206	765.957	841.27	0.132409	0.117338	0.207873	0.223824	0.202026	0.193864	0.212926	728.26	62.529	0.184323	0.0158261
CGTTCTTCCGCAGAATCTTA	TATTGCGTATGCACATAGTGTCGCAGGGGTGCGTGAGGTTGCGCATTCACGTGGTTATATACTCACG	93	3948	13861.1	12883.1	59240.5	58365.7	37603.1	30574.5	32795.2	3.51092	3.26321	15.0052	14.7836	9.5246	7.74429	8.3068	35046.2	7072.37	8.87695	1.79138
CATATATAGTGGGTCACCAG	GTCCAAACGGCGGGCTAAAATCACTGGTTGGTTATTTGCAATAAGGTGTGTGCCAACGTAGCGCGTGA	94	3941	1300.93	1011.49	1911.51	2014.93	1774.66	1276.6	1596.83	0.3301	0.256659	0.485032	0.511273	0.450308	0.323927	0.405183	1555.28	140.246	0.39464	0.0355864
CAAGACACCTACTGCCTTTA	TACGGTGAATTTGGATTGCTTGCGGTCCGCTGACGCTGCTGGTTGGACATAGTCGGCAGTACCTTGTA	95	3935	657.407	1137.93	553.265	645.522	816.143	723.404	687.302	0.167067	0.289182	0.140601	0.164046	0.207406	0.183838	0.174664	745.854	71.9751	0.189543	0.018291
CATGTTACCCCGGAATAGAT	ACAGTGCTAACGTGCTGCCAGGCAGGGGGTCGTTCATCATACGTTGTATTGGTTATCGCACTCACTTG	97	3923	1129.63	787.356	1347.08	1070.9	893.498	1021.28	893.651	0.28795	0.200703	0.34338	0.272979	0.227759	0.260331	0.227798	1020.48	70.319	0.260128	0.0179248
CCCAATCTGTCAATTCACAA	AAGTTCGGGGCGTCAGGCCTGAGCCTGTGGTGGAGTGTTGGACTATGACGGGCTGTTGTTTA	96	3923	1891.2	1622.61	1198.45	1391.79	1621.08	1276.6	1347.62	0.482081	0.413613	0.305494	0.354777	0.413224	0.325413	0.343517	1478.48	91.9703	0.376874	0.0234439
TATGCCCCCCCAAACTCAAA	CTGTACCGTGCCTGCGCGCGGAAGTCCAATCCATTGGGTTCACGTTGAGGTCACAAGGCTGGACCGTA	98	3870	326.389	291.188	199.313	630.597	164.798	585.106	312.698	0.0843382	0.0752423	0.051502	0.162945	0.0425835	0.15119	0.0808006	358.584	68.297	0.0926574	0.0176478
GAATCCACTCCCAGCCTAAG	TTTATCGATCCCGAAGCTCGTTGGCGTAATGGACGTTACGGGCGCTGGCTTGTCTCGATCTGGTTTGA	99	3849	1523.15	1143.68	871.993	1093.28	1002.24	882.979	965.079	0.395726	0.297136	0.226551	0.284044	0.26039	0.229405	0.250735	1068.91	84.6686	0.277712	0.0219976
CAAACATAGGACAGAATAAA	ATGACGCGTAGTTGCGAGGAAAGTTTGTCCAGGTGGCGCAGTCCCTGTCGAGCCTTAGTGATCTCCAG	100	3845	1099.54	1459.77	1654.64	1417.91	1580.72	1042.55	1106.35	0.285965	0.379654	0.430335	0.368767	0.41111	0.271145	0.287737	1337.35	94.8932	0.347816	0.0246796
CGAGCTAATTCCAAATAAGG	TGTCAGTGATACCTGTGGGGTGTGTGGGCTTTGAGTAAAAGGCAGTACTCGTTGCCTGGTTACA	101	3834	1284.72	597.701	1390.03	1563.43	1384.53	1148.94	1206.35	0.335087	0.155895	0.362555	0.407781	0.361119	0.29967	0.314645	1225.1	116.54	0.319536	0.0303965
GACGCCACTGCGTGCCATAA	TAGGTTGATCTCAGAGCAGTTGGTATCGAGTCTACTGACGTGCCTCCTTGGAGTTCGGATGCTCGAGA	102	3822	594.907	1093.87	466.495	541.045	395.74	574.468	504.762	0.155653	0.286203	0.122055	0.141561	0.103543	0.150306	0.132067	595.898	86.8166	0.155913	0.022715
CCATTTCCCCAGAACATCAT	GACTCTGTGTGCTTCTGTGGGGTGGCTGCTAGTTGGCAATTCTGTCGAAATATTCTATAGTTAGGTGA	103	3812	1462.96	1289.27	349.656	354.478	400.224	574.468	544.444	0.383778	0.338214	0.0917252	0.0929899	0.104991	0.1507	0.142824	710.787	175.966	0.18646	0.046161
CGCGCTCTCCCGATTTCCTT	GGTGTAACGCTTGCACCGTCGGTTAGTGTACCTCTCACGTTGTGGGGTAATCTGAACTTCCTCGGATG	104	3809	1020.83	1174.33	842.784	1246.27	625.561	1031.91	790.476	0.268006	0.308304	0.221261	0.327191	0.164232	0.270915	0.207529	961.738	83.2475	0.252491	0.0218555
TCCTCTCACCCGAATACCTT	CAAACCACCTTGAGACGGGACCGGGGTAACACTGCGTGTAACTAGATCATGATAGCCGTGGTTATCAG	105	3808	847.222	636.015	778.351	996.269	1245.52	1212.77	758.73	0.222485	0.167021	0.204399	0.261625	0.327079	0.318478	0.199246	924.981	88.5508	0.242905	0.0232539
CGAGTCATGGACTAATAAGG	GTTGGTACTTCGCTAGGCCCTCGACCGGGGTTGTCTCAGCTGTCATAGATATAACGCTGTTGGTATAGG	106	3807	1930.56	2147.51	2079.9	2138.06	1837.44	1510.64	1492.06	0.507107	0.564095	0.546335	0.561613	0.482649	0.396805	0.391926	1876.6	105.709	0.492933	0.027767
CCTAAACCCCGGAGACACGG	AATTTTGGTCGTGGTGTCTTACCGTAGCCGCAGGCAGAATTGTCCTGTGAAGGGACTGATGTCAAGGTG	107	3806	928.241	695.402	616.838	414.179	515.695	425.532	506.349	0.243889	0.182712	0.16207	0.108823	0.135495	0.111806	0.13304	586.034	68.4189	0.153976	0.0179766
TCCTCTTATGCCGATAATTA	GAGTTAAAGAGAGGTTGGACAACATCGTTGAAAGCATTGGTAGTGTGTCGGGACCCCGGATAACATG	108	3791	3141.2	1398.47	1051.55	1347.01	1377.8	1287.23	1458.73	0.828595	0.368891	0.27738	0.355319	0.36344	0.33955	0.384788	1580.29	264.807	0.416852	0.0698515
TCTGCTACTGGAAGAAATAG	GGATGCCTTCTGGGCCAGGAGTGTAATGGTGCAGTCTTATATACAAAACGGGATGCGTAGCATTGGGGA	110	3750	2400.46	2406.13	1602.23	1611.94	1776.91	1648.94	1846.03	0.640123	0.641635	0.427262	0.429851	0.473842	0.439716	0.492275	1898.95	134.462	0.506386	0.0358566
GACTCCTACCCCAATCCCTT	ATGTCTGGAGGCCTCCGCCGCTGCCAGGTGATACGTCCGTACTTTTGAATATGAGGCGATCGGTACTC	111	3731	1349.54	2214.56	1394.33	1358.21	1680.49	2159.57	1644.44	0.361709	0.593557	0.373715	0.364033	0.450414	0.578819	0.440752	1685.88	138.97	0.451857	0.0372474
GCAACTTACTGAGGAAATTA	CAGAAACTCTAAATGTGGAATAGTCCGGGGAGTGGGTTACAGTACACTACTCAGTGCCTTGGATGTCC	112	3707	856.481	1693.49	925.258	1529.85	802.691	1180.85	1123.81	0.231044	0.456835	0.249597	0.412692	0.216534	0.318546	0.303159	1158.92	128.918	0.31263	0.0347768
GATATCAAGCCCTTCCAGAA	CAGAATCGAGGGTGGAGCCAGACTCGTAAAACGTGTAGAGCGTTGAAATGAGTGCCTTATATCGAGGG	113	3696	1180.56	572.797	1041.24	1182.84	911.435	1021.28	1282.54	0.319414	0.154978	0.28172	0.320031	0.2466	0.276319	0.347007	1027.53	89.0497	0.27801	0.0240935
GCCTCCCTCGAAATATCCAA	GCGTACCATGGATGGGGATAATCATCTTGTGCGGATGGTACCCACGGGGAACTAGTATCCGTTCTCATT	114	3690	666.667	216.475	448.454	578.358	290.359	659.574	601.587	0.180668	0.0586653	0.121532	0.156737	0.078688	0.178746	0.163032	494.496	68.3971	0.13401	0.0185358
GCAGCTCCCGACGTCCATAA	AGCACACTCCGAGCAAGCAAGACGTTCGTTATTCCCGGGTCCGGGTACGCGCCCATCCCGCATGGCTG	115	3688	90.2778	22.9885	37.8007	141.791	35.8744	244.681	68.254	0.0244788	0.00623333	0.0102496	0.0384466	0.00972734	0.0663451	0.018507	91.6668	29.7637	0.0248554	0.00807042
TGCTTCTCGGGGTATTTTTG	GTGAGGTTCGTCGGGGCACAAATGGCGTTATGGGGTATCGGGCGTGCGCTAGAGTCCTGCTACTAT	116	3615	828.704	538.314	549.828	735.075	955.157	723.404	953.968	0.22924	0.148911	0.152096	0.20334	0.26422	0.200112	0.263892	754.921	64.6468	0.20883	0.0178829
GATGATAACCAAAGAAACAG	AAGTAGTTACAATGTCTCGAGGGCAATGGGACTGGCCAGACGGTACAATCCCACGAGGTTGGTTATGT	117	3614	905.093	1166.67	566.151	522.388	825.112	734.043	622.222	0.250441	0.322819	0.156655	0.144546	0.22831	0.203111	0.17217	763.096	85.1183	0.21115	0.0235524
TCATATCATTGATACTCTGT	CAACGATCATTGTGTTTGGAGAGTGGTTGTGTGGGGAGGTTGGCTCATGTCTGTGACCTACTTGCTGT	118	3586	1780.09	1657.09	1747.42	1712.69	1442.83	1829.79	1533.33	0.496401	0.462099	0.48729	0.477604	0.402349	0.510259	0.427589	1671.89	52.5304	0.466227	0.0146487
GATAACTCTCCAGGTCCCAG	CGCAGTGATACGTGATTGAGAATCGACACGTCCAACGAGTAGCTGCAAGGCGTAACTCCGGTGCATACT	119	3566	409.722	444.444	342.784	458.955	413.677	234.043	501.587	0.114897	0.124634	0.0961255	0.128703	0.116006	0.0656317	0.140658	400.745	33.4038	0.112379	0.00936732
CCAGAACCGCCCAGTCTAAA	TGCTTTGACCCCCTTTCGCGCGGTCGATGTTTAGTTTGCGGTGAGATACGCCAGTCCGATAGGAGTAT	120	3553	326.389	170.498	328.179	671.642	254.484	638.298	374.603	0.0918629	0.0479871	0.0923666	0.189035	0.0716252	0.17965	0.105433	394.87	71.6238	0.111137	0.0201587
GCCTCCACCCCAGATAAAAT	CATCTCCACCGAATGTTGTGGTCGCCCGGAATTTACAGTGCATATCAATGTCGCATGGTCGCAGGATG	121	3534	986.111	634.1	511.168	485.075	392.377	468.085	555.556	0.279035	0.179428	0.144643	0.137259	0.111029	0.132452	0.157203	576.067	73.9721	0.163007	0.0209315
GGAACCCACCACATCTTTGG	CAATCAGTCTTACTGTGATTTGCAGCGCGAGCGGGTGACTGGGGGTCATTGGTCCAGGATAGCGTCA	122	3530	641.204	848.659	777.491	843.284	692.825	744.681	585.714	0.181644	0.240413	0.220253	0.238891	0.196268	0.210958	0.165925	733.408	37.6032	0.207764	0.0106525
TGTAACATGTCCGATAACAA	TTGCGAGTCCAAAGGCTGGGTTGGCGGCACAGGTTCCCGTGGGATCACTCAGTCTTTCAACGGTGTAA	123	3517	1837.96	1496.17	1117.7	1507.46	1698.43	1500	2044.44	0.522594	0.42541	0.317799	0.428622	0.48292	0.4265	0.581304	1600.31	111.889	0.455021	0.0318138
TAAGCTACTTCGAGAACTAT	TTTAAAATTGGGAGGATCCATTGTGAGGGGCGCGGCGCGCTGTTATAGTCCTCCGTGCGGTGGTAGGT	124	3510	1437.5	1980.84	1102.23	1294.78	1660.31	1478.72	1787.3	0.409544	0.564343	0.314027	0.368882	0.473024	0.421289	0.509203	1534.53	112.948	0.437187	0.0321788
CCCGCATTGTCGTGATCATA	ATCATCAGGGCCGTAGACTTTGCGTCTAGGGCTATGCGATTCTAGCGCGTGGTGGGCCTGTTAAGCGG	127	3498	1171.3	515.326	997.423	1100.75	897.982	861.702	1060.32	0.334847	0.14732	0.285141	0.314679	0.256713	0.246341	0.303121	943.542	82.4141	0.269738	0.0235603
CCCGACACGCAATACAATAA	TTTGTCACATTGCCTTAAACGCGGAGGATTGGGTAGTGGGCGCACCTGGGAGAGCCCCTTTAGCCCT	128	3496	435.185	1076.63	690.722	1324.63	541.48	776.596	482.54	0.124481	0.30796	0.197575	0.378898	0.154886	0.222138	0.138026	761.111	124.82	0.217709	0.0357037
CAATAATCCGGGTTATAATA	CCGGTACGGAAAAGGACGCGGTAATAGTGAATTCTTGGCGTCTGGTCTGTTGTAAACTAACCGT	129	3482	969.907	1120.69	800.687	805.97	763.453	595.745	1066.67	0.278549	0.321852	0.22995	0.231468	0.219257	0.171093	0.306337	874.731	70.1733	0.251215	0.0201532
CAAAAACACGAGGGCCCAGG	AGAAGTGACGATAGAACAATTAGCGATCGGCCTTGAAAGTCAGTCTGGTTGCCATCCTTGCCGTTATT	130	3479	648.148	1114.94	1002.58	1126.87	1096.41	989.362	1180.95	0.186303	0.320478	0.28818	0.323905	0.315152	0.284381	0.339452	1022.75	67.5493	0.293979	0.0194163
CCTGTACTCCCAAGAAACTA	GTCCCTTTTTTGCGTCGGTCCGTTCGGAGCCGTGTCCCGCATTCCGGTTGGTCTGGTGGCCGTAGTCA	131	3454	1895.83	1168.58	1771.48	1682.84	1164.8	1712.77	1369.84	0.548881	0.338327	0.512877	0.487214	0.337232	0.495879	0.396596	1538.02	113.19	0.445286	0.0327707
CCTATAAATCCAAACACTTA	GACTGTAGGTTATGCCGGCAATCAGTTAGACTGGCACGGTTGCAGTCATCAATATTATTGTGTAA	133	3444	2182.87	1551.72	1481.96	1708.96	1436.1	1117.02	1366.67	0.633818	0.450559	0.430302	0.496212	0.416986	0.324338	0.396825	1549.33	125.781	0.449863	0.0365218
GAAGAACTCCCGTGAAACAG	GATTGTTCGATGGTGAGTCATAGTTGAGGTGTAGGGTCCAGTGGCTGAGTGATGGCAGACTGATAAGT	132	3444	18942.1	12448.3	6433.85	6205.22	8818.39	9361.7	10876.2	5.50004	3.61448	1.86813	1.80175	2.56051	2.71826	3.15801	10440.8	1649.56	3.0316	0.478967
TGCAACACCTACAGTAAAGG	ACATACACCACCTCTTGTGGGGTTCAAGCCCACTTGTGTTCTCGCGTCCCAAATCCTCGTTCACGCTG	134	3443	918.981	2191.57	1130.58	1246.27	932.735	787.234	785.714	0.266913	0.636529	0.328372	0.361972	0.270908	0.228648	0.228206	1141.87	186.377	0.33165	0.0541322
TAATTCCAGCCGTATATTAA	TCTATACACGCTGGGTGGTCGCGTTGCACATTACGGCGGCGGAGGGATGCCGTAGCTCCATGTCTATT	135	3423	453.704	377.395	999.141	772.388	786.996	574.468	630.159	0.132546	0.110253	0.29189	0.225647	0.229914	0.167826	0.184095	656.321	80.8159	0.191739	0.0236097
TGAACCCCCGAATACTACTT	TTAACGCGGTCTAGGCACGGACGACGCGGGTCCATGGACTTGGACGATGCCATTGGCGGAATAGTTGCT	136	3376	907.407	708.812	615.979	615.672	689.462	851.064	809.524	0.268782	0.209956	0.182458	0.182367	0.204224	0.252092	0.239788	742.56	43.5107	0.219953	0.0128882
TCCGTAAACTCAATTATAAA	AGGATTGTGTTGGGTCCGAAAGCGTAAACTGGGGACATGGGCTGTGTGACGTTATGTCTACAAGCAGG	137	3375	1222.22	1038.31	2115.98	2022.39	1315.02	1063.83	1246.03	0.36214	0.307649	0.626957	0.599226	0.389636	0.315209	0.369195	1431.97	168.974	0.424287	0.0500665
TCCGACCTTTCATTAAAAAG	CAATTTGTGAGACTCGGTTTGTATGCGTTCGTACACGCGAGACTGACGGCACTAGTTCTGTTCAGTGT	138	3371	1627.31	457.854	1244.85	1268.66	850.897	744.681	1126.98	0.482739	0.135822	0.369281	0.376344	0.252417	0.220908	0.334317	1045.89	147.064	0.310261	0.0436264
CCCATAATCTCGTATCCTAA	TTGCTACGAACATCTTAGTTGCGGTCGGGTGCTGGCAGGACTCGGTTAGTTGTCTCAGCTGTGATCGT	139	3341	675.926	888.889	573.024	638.06	836.323	468.085	696.825	0.202312	0.266055	0.171513	0.190979	0.250321	0.140103	0.208568	682.447	54.8678	0.204264	0.0164226
CCCGCACCCTCATAGTCAAG	GAGGATATTAGTCGCGTTGGTAGGTCGGACCTTAATGCGGACAGCCTGGTTAGGGCGTTGTGGATGGAT	140	3328	208.333	185.824	274.055	436.567	209.641	563.83	363.492	0.0626002	0.0558365	0.0823483	0.13118	0.0629932	0.16942	0.109222	320.249	53.3842	0.0962286	0.0160409
CGAGCCTATCAATGATATGG	TCACGCACGTCGTACGCCTATGGCTAGTTTAGTACCTATCCTTGTCACGGTTTGAGCCCATTAGGCTA	141	3316	993.056	726.054	1009.45	884.328	1005.61	1138.3	1084.13	0.299474	0.218955	0.304418	0.266685	0.303259	0.343274	0.326938	977.274	51.4513	0.294715	0.0155161
GCCTCTTCCCCCTTACATTA	CGGCATCTACCGCATGCGTCCTGCAACACGTGACCTTCACTAGAAAGGGGTGGGACGCGAGGAAAAGG	142	3304	11539.4	13957.9	6031.79	8029.85	6952.91	7989.36	7985.71	3.49254	4.22453	1.8256	2.43034	2.10439	2.41809	2.41698	8926.69	1057.66	2.70178	0.320115
CCATCAACCCGCTTATATAA	CTAGGACCGCTCAGACCAACTGATGTGCACGGGGACACTGTGGACATTTCTCTATTAGGTATTCACTTGT	143	3299	1157.41	1532.57	983.677	858.209	955.157	712.766	1096.83	0.350836	0.464555	0.298174	0.260142	0.289529	0.216055	0.332472	1042.37	98.8141	0.315966	0.0299527
CCAGTATCTGACATACTTTA	GATGAAAGTACGGCGTGCCTGCTCCCGCGCACGAGGGCAATTCCCAGACGATTCGACAATACCATGCT	144	3286	1759.26	1371.65	2311	1977.61	1608.74	1276.6	1336.51	0.53538	0.417422	0.703286	0.60183	0.489575	0.388495	0.406728	1663.05	144.08	0.506102	0.0438467
CACATCAACTCCTGCTTCAG	AGTAAACGGATATGGTCCTTGATGGATCGGCTGTGTGGCGTGAGGCGCCGGGACAATTCATGGGGGTT	145	3277	442.13	722.222	1060.14	966.418	1171.52	744.681	820.635	0.134919	0.220391	0.323509	0.294909	0.357499	0.227245	0.250423	846.821	92.022	0.258414	0.0280812
CACAATATGGCGTAACTCAA	TACGGTGCCCATGTGCATCTCGACCTTTCGATGGTATACTGGCATAGGTCTTTTCTGGCTTCATAGCT	146	3264	2099.54	2245.21	1037.8	1160.45	1334.08	872.34	1228.57	0.643241	0.687871	0.317954	0.355529	0.408726	0.267261	0.376401	1425.43	201.183	0.436712	0.0616371
CGTTCACCTCCGAACCTTGT	CCTCACGTGCAACTGTCTTGTCTCCGTGCCGCTGAGCTTATGTCTTGTTTCCAGTTCTTCCTCATGTT	147	3261	4921.3	4287.36	1546.39	1604.48	1782.51	2319.15	2233.33	1.50914	1.31474	0.474208	0.49202	0.546615	0.711177	0.684861	2670.65	516.015	0.818965	0.158238
CCCGTTTTTGCCATTTATTA	TGGTAGGGCCGCCTCAAGCTATCTATGCCGAGGTTAAATGATATCGCCGGATCTGCCGATCTACAAC	148	3246	854.167	749.042	592.784	496.269	886.771	1531.91	833.333	0.263144	0.230759	0.18262	0.152886	0.273189	0.471939	0.256726	849.183	126.126	0.261609	0.0388559
CCTGATTCTCGCGTTACCAT	CCTCAGAGAAATTGACATTGTTCCTCGTCTTAGCATGACGCCGCACAACGTGTCTACATCGGATCGGG	149	3239	1875	2409.96	2028.35	1712.69	1228.7	1436.17	1500	0.578882	0.744045	0.626227	0.52877	0.379345	0.443399	0.463106	1741.55	151.366	0.537682	0.0467323
CACACAAACCACTACATAGT	GTATGCCAATTAGCATAGTCTTCGGGAGTTAATTGACTGTTCAGTGACGATCATACGTATTCAGCATT	150	3237	1726.85	1137.93	1125.43	985.075	1433.86	851.064	1133.33	0.533473	0.351539	0.347677	0.304317	0.442958	0.262917	0.350118	1199.08	110.633	0.370429	0.0341775
CACTACCCCCCGTGATAAAA	CTCGCTGGGTAGGCGTTGGAATATTTCAAGGGTTACTCTGACCTGGAAACATTCTGCTGTCCGAAGGGG	151	3212	22574.1	37400.4	7882.3	12429.1	4676.01	6574.47	4203.17	7.02804	11.644	2.45402	3.86958	1.45579	2.04685	1.30858	13677.1	4624.75	4.25812	1.43984
CGCATCACTTACGGATATAA	AGAATCAAGTAGACCCATGACACCTAGCGGGGTGCGCGTTAAGCCATTGTATCGGCAACTCAGATGAC	152	3209	696.759	335.249	539.519	518.657	901.345	436.17	860.317	0.217127	0.104471	0.168127	0.161626	0.28088	0.135921	0.268095	612.574	80.7757	0.190892	0.0251716
TACGCAAATTCGTACTTAAG	CTGGGGTCGGTAAGGAGCGCCGACATTGCGGCTGGTTGCTGAATGCTTATTCGCAGCGATATA	153	3208	1310.19	975.096	945.876	761.194	863.229	457.447	703.175	0.408412	0.303958	0.294849	0.23728	0.269086	0.142596	0.219194	859.457	99.9646	0.267911	0.031161
TGCGTCTTTTCCTATTCTAT	GATTCGGATGATCCGGGTGCGGTGTGCTCGGAGCACCGATGCTGTGTTCAACGTGTGCATGTTACCTC	154	3207	402.778	454.023	439.863	507.463	752.242	617.021	747.619	0.125593	0.141572	0.137157	0.158236	0.234563	0.192398	0.233121	560.144	55.3242	0.174663	0.0172511
CCAGAAACCTCGAAAACCAG	AGGGGTTGGAGGGTCACAGCTATAGGGTTGCACCTAAACATTCGCCCTGTAATTCCGTAGAACATTGG	155	3205	1490.74	1909.96	1305.84	1264.93	1026.91	936.17	953.968	0.46513	0.595932	0.407439	0.394673	0.320407	0.292097	0.29765	1269.79	131.837	0.39619	0.0411348
CCCGAACATTGGTAAACAGT	GTTGTATTTGGTAACCAACGATTCGTCTAACGTGCGCCGCTTGACGTGCGACAGGTGAGTTGTCAAGGT	156	3200	594.907	490.421	439.863	343.284	507.848	329.787	436.508	0.185909	0.153257	0.137457	0.107276	0.158702	0.103059	0.136409	448.945	35.2187	0.140295	0.0110058
CGTTCCAAGTACGGAACTAG	TGGGTCAAAACATGACTAACCTGACGGCGTGACCTGGCTAAGATGACAAAGAGATAATACCGACAAAG	157	3194	2886.57	2662.84	9482.82	7395.52	11202.9	8340.43	8638.1	0.903749	0.833699	2.96895	2.31544	3.50749	2.61128	2.70448	7229.88	1232.75	2.26358	0.38596
GACGACCCCCCAGAACTCGG	TGAGTCTGGGTGTAGTGACGGAGCCCATACCTTCTCAGGTTAATTCTGTAATCGCCACATATGCCTT	158	3182	333.333	440.613	377.148	817.164	225.336	468.085	323.81	0.104756	0.13847	0.118525	0.256808	0.0708159	0.147104	0.101763	426.498	71.8257	0.134035	0.0225725
CCAGCCTATTAGGTCAAAAG	TTATCTGGATGCATCTCCAGGGGGACCTCCTGTGAGCCCACATAGCGAGTTCTCTCCGGGCCTGTTTG	159	3169	2270.83	1212.64	1549.83	1500	1364.35	1723.4	1387.3	0.716577	0.382658	0.489059	0.473335	0.43053	0.543832	0.437773	1572.62	131.233	0.496252	0.0414116
CCTAATCCTTGGATTCTAAG	GTCATACAACAGGAATGTCCAGGGTGGTATCCACCGTGTGTTCACTAGGCCGTTTGCACTCATGGTGA	160	3166	34143.5	40722.2	14556.7	14630.6	22167	19723.4	21100	10.7844	12.8624	4.59782	4.62116	7.00159	6.22975	6.66456	23863.4	3746.15	7.53738	1.18324
GCTGACAACGCCAGCCCATA	ATCGGTGTCCTTCCAAACCGGTGCGTTCAAGGCTAGGAGTTCTTCATTCGTATCACATGGGGCGTTAT	161	3164	905.093	505.747	892.612	1145.52	844.17	776.596	419.048	0.28606	0.159844	0.282115	0.362049	0.266805	0.245447	0.132442	784.113	94.0426	0.247823	0.0297227
GGCATTATCGGGTACTCAAG	CCTACACGGGTCTGTCCCAACGCTGTGTAAGTATTTGAGCATTCCATCACTGATTGTCAATACAGAGC	162	3160	1245.37	2055.56	1207.9	1138.06	1748.88	1095.74	1284.13	0.394105	0.650492	0.382248	0.360145	0.553443	0.346755	0.406369	1396.52	136.87	0.441937	0.0433134
TCTAGCAACCAATTTCAATG	GAACGGCATGACTAACGGGACGGGAGGCATAAACTCAGCGAAGGTTTGTTGCTACTAAGGATGGTGTAT	163	3158	810.185	436.782	286.942	283.582	469.731	500	546.032	0.25655	0.13831	0.0908618	0.089798	0.148743	0.158328	0.172904	476.179	67.5251	0.150785	0.0213822
CGCAACCTCCGCAACTACGT	GATCTCCATGATCGTACCGGTACTCATCCGGACAGTTCGTCCGTATAGTTGGACTAGTTATTTGAAC	164	3155	652.778	463.602	864.261	820.896	830.717	787.234	912.698	0.206903	0.146942	0.273934	0.260189	0.263302	0.24952	0.289286	761.741	58.3433	0.241439	0.0184923
TAAATACCTCGCATCCCCGG	ACGTAGCTGTCGATCGCTTTTCGTCATGCTGGGGAGTAGATGTCCGATGTGCTGTGTTGCACATTGTT	165	3150	337.963	856.322	1073.88	1231.34	827.354	1542.55	812.698	0.10729	0.271848	0.340915	0.390903	0.262652	0.489699	0.257999	954.588	143.322	0.303044	0.0454991
CACTAATCCTACATATCAAG	CTGCGGGACGGAGGAGGCATGGGCTTTAGCATAGCGTACAAGAAACGTTACTCTTTGGACTATCG	166	3147	1726.85	544.061	1124.57	1097.01	1270.18	1010.64	1249.21	0.54873	0.172883	0.357347	0.348591	0.403616	0.321143	0.396951	1146.07	133.361	0.36418	0.0423771
TCCGACCCCCCCGACTTCAT	ACATTGATCGGTCTGTGCTGCATCGTAGGACATGGCACGGTAGGGGCTTAAGTCCAGTTTAAATACGG	167	3138	13.8889	15.3257	3.43643	7.46269	11.2108	53.1915	14.2857	0.00442603	0.0048839	0.0010951	0.00237817	0.00357258	0.0169508	0.00455249	16.9717	6.24522	0.00540843	0.00199019
CCCAAACACTGGAGTTACTG	CAAGCCCCAAGGGCCTAACCATGGACTAGGGTGGCTTAGGTTGCCTCAGCGACAACCGCTATCACGCAG	168	3098	1118.06	1687.74	735.395	828.358	770.179	808.511	868.254	0.360896	0.544784	0.237377	0.267385	0.248605	0.260978	0.280263	973.785	128.028	0.314327	0.0413261
CCCGACTTCGGGAATAACTG	GGCATACGTACCGCGTCATAGCCGTCACGAAAGTGGACTGGGAGGGGACCATTGTATCCAAAACTATGA	169	3098	291.667	275.862	154.639	220.149	173.767	265.957	150.794	0.0941468	0.0890452	0.0499158	0.0710617	0.05609	0.0858481	0.0486745	218.976	22.6571	0.0706832	0.00731347
TCTGCTCCCGAAGATACCAA	TGTGGTTCGAAGTCGATGCCTGAGAAGACACCCAAGAGGGAGAGGCGCGTTATATGCGGGCACGTGTC	170	3084	1812.5	2505.75	672.68	1205.22	723.094	904.255	847.619	0.587711	0.812499	0.218119	0.390799	0.234466	0.293209	0.274844	1238.73	257.59	0.401664	0.0835245
CATAATCACCGCTGACTCGT	ATGATGATACGATTGTGGTAATTGCCGTGAGTCTCTTCTATTTGTACTCTAAGCCGGCATGAGGGGGT	171	3076	164.352	287.356	311.856	585.821	313.901	340.426	331.746	0.0534304	0.0934188	0.101384	0.190449	0.102049	0.110671	0.10785	333.637	47.6369	0.108465	0.0154867
CCCGATAATGACATCCCTAT	GTGGCGTAAGTTCGGATATGTAGTTCAGTGACATCAAATTGCTTCGCACGCTAGGGGTGTGAGTAATG	172	3074	1416.67	3325.67	911.512	828.358	983.184	1127.66	1017.46	0.460854	1.08187	0.296523	0.269472	0.319839	0.366838	0.330989	1372.93	333.202	0.446627	0.108394
CCCGCATCGCGCTGCATAAA	GTTGTCGAACCGATTGCGCTACGACATTGTCGCGGCACGAAGCGGGAAGTGGACCCTGTACATTGG	173	3067	699.074	193.487	731.1	522.388	690.583	659.574	525.397	0.227934	0.0630866	0.238376	0.170325	0.225166	0.215055	0.171306	574.515	70.8877	0.187321	0.0231131
GACGCCTCCGGGTACCAAAT	CAAACTTATTGGGACATACCTGGCGGAGGCGACGGGCTGCTATAACGCTTTAGCAATCTCGGATTCCG	174	3062	481.481	318.008	853.952	2123.13	445.067	1127.66	1087.3	0.157244	0.103856	0.278887	0.693382	0.145352	0.368275	0.355095	919.515	234.178	0.300299	0.0764789
GCCAAAAATGCAGATCCCTA	GCGCGTCTTAGGGTAACTCGACACACGAAAAATTTGGGCGTAGTAATCAAGCTCAGACATTTCGGCCT	175	3060	1157.41	1118.77	841.924	951.493	966.368	787.234	1109.52	0.378238	0.365612	0.275139	0.310945	0.315806	0.257266	0.362589	990.389	54.3302	0.323657	0.017755
TGCTTCCCCTCAGTTATTTT	TAAAGCTACTGCCGTCATCTTCGCTCGGTGTCGGCTTGGTGACTTTTACGTTAGATACGAGTTAGGGT	177	3052	460.648	400.383	898.625	828.358	484.305	489.362	611.111	0.150933	0.131187	0.294438	0.271415	0.158684	0.160341	0.200233	596.113	73.393	0.195319	0.0240475
CACAATTTCCGAATACAAAA	TGCCGAAACTTCCATAACTCTTCGTCTGCGGGCACGTGGTGATTGCTGGGCGTTCTTGTATATGGTGG	178	3047	770.833	1113.03	1368.56	1194.03	1130.04	1074.47	1284.13	0.252981	0.365286	0.449149	0.391871	0.370871	0.352631	0.42144	1133.58	71.8873	0.372033	0.0235928
CAAGATCTGTGAATACCATT	GTTGGGGAGAGTGTTGCTGCAATTGTTTTGTGCGCGTGTTCTGTACATGCGGGTCGGTCAAGCTATTT	179	3046	2087.96	1214.56	2215.64	1835.82	1516.82	1765.96	1660.32	0.685477	0.398739	0.727392	0.602699	0.49797	0.579763	0.545081	1756.72	127.937	0.576732	0.0420017
CGCTAAAACCGATGACCTGG	TATCATATAGAAGATGATCTGACTAGGTTGGCGCACGCGTGAGAGCGCATTGTGAACACGAGGCTATTA	180	3023	763.889	323.755	1103.95	895.522	758.969	755.319	922.222	0.252692	0.107097	0.365184	0.296236	0.251065	0.249857	0.305069	789.09	90.9487	0.261029	0.0300856
TCTACCCCTGAAAGAACAAG	AGGTTACGGGAATATCACACAAATAACTCTTCGGGAGACTAAGATCCTATGGAGCGCACCGCACG	181	3020	1085.65	691.571	994.845	1111.94	1229.82	1638.3	704.762	0.359486	0.228997	0.329419	0.368192	0.407225	0.542483	0.233365	1065.27	122.728	0.352738	0.0406383
CCTTCCTACCAAAAATAATA	CTTAGCGAGTGCGTATCTTAGGCGGATCTCGTGAAGGGTCATTGTATCGATTTCAGTTATCTCGTGTGG	182	3016	1331.02	726.054	991.409	727.612	690.583	670.213	547.619	0.441319	0.240734	0.328716	0.241251	0.228973	0.222219	0.181571	812.073	100.097	0.269255	0.0331888
CATACCTTCTCCTATTCCGG	AGTGTTGGTTATTCCGGGGCTTATACGGGAGGGCTACGTTTCTGTCGTACCTGAATGCATTAACGCAG	183	3015	2115.74	3044.06	1932.99	1582.09	1537	1563.83	1385.71	0.701738	1.00964	0.641124	0.524739	0.509783	0.518683	0.459607	1880.2	216.251	0.623616	0.071725
CCAATATCTGGGATCATAGT	GCAGTTGCAGGGTATGCTACTTACGCCAAGAAGTAAAGTGTCGATGTGGGCGCAAACTCGTTACCCAG	184	3012	930.556	1019.16	870.275	656.716	734.305	776.596	711.111	0.308949	0.338366	0.288936	0.218033	0.243793	0.257834	0.236093	814.102	49.2603	0.270286	0.0163547
CAAGACATGCAAGTCCCCAA	GCAACAGTAAGCGTCGCATCAGTGGTCTACCAGCGTGAGGTCCATGGTGTATCACCCAAGATTAGTTT	186	2999	398.148	574.713	595.361	656.716	528.027	478.723	634.921	0.13276	0.191635	0.19852	0.218978	0.176068	0.159628	0.211711	552.373	34.4518	0.184186	0.0114878
CAATAACCGTCCTGATCAAA	CCCACGGACCGGTTCAGATGATGACTTCTGTGAGATGCTGCAAAGCAGGATGGACTTGTACACCAAAC	185	2999	1289.35	1273.95	1525.77	1712.69	1086.32	1265.96	1187.3	0.429927	0.42479	0.508761	0.571086	0.362228	0.422127	0.395899	1334.48	80.6629	0.444974	0.0268966
CCAACAAAGTAGATCCCTAA	TCGCTTACAACTAGAGCACCGATGCATCTCAGGTTCAGCTGGGATCACGTGAAGAGGAACGGCTGGGTG	187	2996	1138.89	1264.37	960.481	690.299	1081.84	1276.6	895.238	0.380136	0.422019	0.320588	0.230407	0.361094	0.4261	0.298811	1043.96	79.7778	0.348451	0.0266281
CCCTCTAATGGCAAATACAA	GTTACTATTTCATCTCTCTATACCGATCAACACTATTCTAGGCAACATGCCGTCTCGGTGTACGGTCA	188	2985	1372.69	1304.6	1366.84	1335.82	1116.59	882.979	1004.76	0.459861	0.437051	0.457902	0.447511	0.374068	0.295805	0.336604	1197.75	74.416	0.401257	0.02493
GCATTTCCCCGGAAAAACTG	CACTGATCCATGACTACAGGTCTAGCTATTAGGACAACAGCGATTCGGGGTCGTCGGATGGTTT	189	2976	254.63	498.084	569.588	656.716	439.462	425.532	247.619	0.085561	0.167367	0.191394	0.220671	0.147669	0.142988	0.0832053	441.662	57.4654	0.148408	0.0193096
CGAGTCTAGTCCATCCCCGT	CGGGCCAGGGACCGTCTATTGGTGAAGGGCTGTTGAGACGATTGCACGAAATGCTGTTAATGCATAGTG	191	2956	516.204	605.364	489.691	750	650.224	840.426	482.54	0.174629	0.204792	0.16566	0.253721	0.219968	0.284312	0.163241	619.207	51.9295	0.209475	0.0175675
TATACTTTGTCCGGTATCAT	GGCAGCGGCATGCAAGCTGTGGCAAATCGCACGCTATGACTGAACACGGCTGGGTGAGCAATGTCTATG	192	2947	2388.89	1731.8	1875.43	1985.07	1729.82	1563.83	1377.78	0.810617	0.587649	0.636386	0.673592	0.586977	0.530651	0.467519	1807.52	122.471	0.613342	0.0415578
GGAGTCCACCGGGACCTCGT	GGAGTATATGTGGGAGTCTGCATAGTCTGGGAATCCGCTGGAGTATCGATGTGCATGTCTTGGTGCT	193	2944	662.037	597.701	371.993	391.791	522.422	468.085	530.159	0.224877	0.203023	0.126356	0.133081	0.177453	0.158996	0.180081	506.313	39.6558	0.171981	0.01347
CAAGATCCCTCGTGCATCGG	GAGTGATTGAGAATGCGGGGCGGCTGTACTGCTTTCTTTGTGGGGAGAAGCGAGAACGCGAATGTTCG	194	2943	819.444	1231.8	1260.31	794.776	1247.76	1308.51	998.413	0.278438	0.418553	0.42824	0.270056	0.423975	0.444618	0.33925	1094.43	83.1458	0.371876	0.0282521
TCCACACACGCATGATACAT	GATCGTTGCGTGAACATGACTTTGTGTAAACACTTCGACGCTCGGGTTTGGAGGTGAAGCCAACGGAA	195	2940	1594.91	2074.71	1273.2	1097.01	1272.42	1031.91	1360.32	0.542486	0.705685	0.43306	0.373134	0.432796	0.350991	0.462693	1386.35	133.91	0.471549	0.0455476
TCAAACCCCCGCAACACATA	CAGCACGCGTACTCCTTGATGGAGCCTATATTCCTGACTTCGCTTCAGATCCAGATCAAACAATCTTGT	196	2936	687.5	1139.85	761.168	1186.57	715.247	1042.55	792.063	0.234162	0.388231	0.259254	0.404144	0.243613	0.355093	0.269776	903.564	80.1924	0.307753	0.0273135
CGAGTCTCGCCCGATACAGG	ACTAATGTGTGATCGGGCTGAAACCCCTGTATGGCAGAAGAGGAGCCACTTTCAACCACGGTGAAGCG	197	2932	613.426	1070.88	1227.66	2511.19	748.879	1021.28	830.159	0.209218	0.365239	0.418712	0.856478	0.255416	0.348321	0.283137	1146.21	240.67	0.390932	0.0820838
GCCGGTTTCCCGTATATATT	GCACCTTTAGATGCAGTAACTACAGACTGGTAAGGGCCGTGGATAGGTTGAGCGACAGGATCCATACT	198	2922	837.963	919.54	701.031	888.06	603.139	787.234	890.476	0.286777	0.314695	0.239915	0.303922	0.206413	0.269416	0.304749	803.92	43.7188	0.275127	0.0149619
CATACCAACGAAGTTCCTAT	GACACCCACCAAGTGTGACTCAGTGGTGGTGAATTGGACTCGCAGTTTGCGCTTGCAGTTTAGTTGGG	199	2918	6189.81	6973.18	7371.99	9600.75	5912.56	4978.72	4819.05	2.12125	2.38971	2.52639	3.29018	2.02624	1.70621	1.65149	6549.44	620.349	2.2445	0.212594
CAATTCTCCGACTGCTCCAT	TACTGAGAGTCCCACAATGAGGCGCAGATTTCAGGTTGCCCTGTTTAGTCTTCGGCTAACATTGCTGTTT	200	2917	868.056	641.762	569.588	779.851	676.009	627.66	482.54	0.297585	0.220008	0.195265	0.267347	0.231748	0.215173	0.165423	663.638	48.5161	0.227507	0.0166322
CAAGTCCATCACGTTACCAA	ATTGTTCTAGTGACGGCTCACTCGACGATGCCCCGACTTCGCGGGGGGAACACGATCCAGCGGACCCTT	201	2916	1513.89	775.862	590.206	488.806	761.211	1042.55	661.905	0.519166	0.266071	0.202403	0.167629	0.261046	0.357529	0.226991	833.49	131.17	0.285833	0.0449828
GGAGATCAGTACTGACACAG	ATTTGCAAGCCAGGGTGGCCGGCGTTACAGGGGTGTTTGCACGAACTAACCTATCGGTTGTCTCCGAA	202	2912	974.537	591.954	1165.81	880.597	819.507	563.83	847.619	0.334662	0.203281	0.400346	0.302403	0.281424	0.193623	0.291078	834.836	79.2806	0.286688	0.0272255
GCCATACCTCCGTTTTACAG	ACAAGGTGTGGGGCAATTCGCCCGATAATGGATATCCGGTCCCTCTGCCACTGTTGTATAAGCACAAGG	204	2900	837.963	632.184	901.203	589.552	1377.8	489.362	803.175	0.288953	0.217994	0.31076	0.203294	0.475104	0.168745	0.276957	804.463	110.664	0.277401	0.0381601
TCAACATTCGAGTGATACAG	GGTGTAACGCGGTTGGCGTGGCCCGGGGAGGCACAATTACGAGGTTGATGGTATTGGGTCCATGGGAC	205	2892	194.444	611.111	511.168	518.657	553.812	553.191	331.746	0.0672353	0.211311	0.176753	0.179342	0.191498	0.191283	0.114712	467.733	56.2581	0.161733	0.019453
CCTTCATCCCAGGTTAAAGT	CCTGTGCTGTTGCCAGATTATCGGGGCGTCCCGAAGATCACGTTTGCAATGCTTAGGGTCTATACTCA	206	2887	736.111	1237.55	938.144	705.224	773.543	478.723	728.571	0.254974	0.428662	0.324955	0.244276	0.26794	0.16582	0.252363	799.695	88.9912	0.276999	0.0308248
CCCAATATGTACGATTTCAA	GTGTCTCTTCGGCGGAGGAGGCTCGCGGAATACGTCCGGGTTCGGTACATGGGCACGCTGCTGAAA	207	2880	1527.78	1714.56	782.646	944.03	1119.96	1138.3	1331.75	0.530478	0.595333	0.271752	0.327788	0.388873	0.395242	0.462412	1222.72	123.044	0.424554	0.0427237
TACGTTCCTCGGTATACCAT	TCGTAATCGGAGTGTGCTCAGTTATCGGGTAATATCTTGCATCGGTTAAGTCGGTTCCACACTGG	209	2873	1134.26	946.36	1109.11	1238.81	1170.4	1170.21	1252.38	0.3948	0.329398	0.386045	0.431189	0.40738	0.407314	0.435914	1145.93	38.5655	0.398863	0.0134234
CCCGTTCCTCCCTACTCAAT	TAACCATGTGGATTACGTTCGGTCCGTCGGATGAGTATGCGTAGAAAGTTATCCGCATGGCCGAAACCT	210	2866	527.778	413.793	640.893	660.448	483.184	595.745	568.254	0.184151	0.14438	0.223619	0.230442	0.168592	0.207866	0.198274	555.728	33.1544	0.193904	0.0115682
CACTTTCTCCGGTTCATTAG	TGGGTCTGGGGATCAATGTTGTTAGCCTGTGAGTAGTGTGTGTGAGGTGGGACGTGCGGCAAAAAGAT	211	2861	1712.96	1153.26	1323.02	1227.61	1289.24	1148.94	1230.16	0.598729	0.403096	0.462434	0.429085	0.450625	0.401586	0.429975	1297.88	73.294	0.453647	0.0256183
CGCATACTTCACAGCTATTA	CGGACACGTCGCCGGTGCGTTAAGCACTCGTTAATTTAGTTCCTGGCCAATTGAGTCTTGACAGGG	212	2860	1365.74	1578.54	904.639	742.537	1265.7	1670.21	1295.24	0.477532	0.551938	0.316307	0.259628	0.442551	0.58399	0.45288	1260.37	126.89	0.44069	0.0443672
CGCACCCTCCAAGGCCTATA	AATAGGGTGGGATCTGGTATAATTTTAGGCGGATGGGGCTCAGGGGTAATTCGTAGTCCCGCTTGGTA	214	2846	1009.26	626.437	805.842	828.358	668.161	765.957	969.841	0.354624	0.220111	0.283149	0.291061	0.234772	0.269135	0.340773	810.551	53.7541	0.284804	0.0188876
CACGTTTCCTCCAGTTTCTA	GAGCGTTTGTAAGTCGTGGCCTCTTCATACGGTGATGGATCAGCGTGTACTCGTATGCTGGGAGG	216	2844	2192.13	1522.99	1147.77	1578.36	1493.27	1446.81	1733.33	0.770791	0.535509	0.403575	0.554978	0.525061	0.508723	0.60947	1587.81	120.823	0.558301	0.0424836
CCCTATTCTTGGGTTACAAT	TTGTGAAATCGGAATGTTGGGGCGAAACGGCCTGACAAGCTCTCGGTTGTCTTCTAAGGTTTGGCACGGA	215	2844	2439.81	2145.59	3274.05	3335.82	4507.85	3276.6	4017.46	0.857881	0.754428	1.15121	1.17293	1.58504	1.15211	1.41261	3285.31	310.423	1.15517	0.10915
TATGACCCTCCAGAACATAA	TGGGCATATTGCGGTAGCCCCTCCTACCCGCTACATACGTCCTCGTTACATTCACCCGAAATCTCCGATG	217	2844	1847.22	814.176	840.206	1108.21	1252.24	1180.85	1214.29	0.649516	0.286279	0.295431	0.389666	0.44031	0.415208	0.426964	1179.6	129.653	0.414768	0.0455884
TAAAAACACCGCTACAATAG	ATCGCATCGTTCGCCTGTAGTAACGGCACAGTCAGCGTACCGGGTCGGTTAGGGTGCACCTACAACT	218	2841	625	484.674	1121.99	1018.66	1735.43	1659.57	1725.4	0.219993	0.1706	0.394929	0.358556	0.61085	0.584152	0.60732	1195.82	198.512	0.420914	0.069874
CGTAATCATCCCAACCTTAT	AGTAGATGTTGAGTAGGACGGATTGCGTGTGCGTTACGCGATGGCTCTCGAGTCTGCGCTATCTTCTCA	219	2839	710.648	4408.05	647.766	585.821	714.126	776.596	734.921	0.250316	1.55268	0.228167	0.206348	0.251541	0.273546	0.258866	1225.42	530.954	0.431637	0.187022
CCTTCCATCGACGGTCTAAT	TTGAAGTCTTCCGTGGTAGTGTAATGCTCGAACCCAACCAATGGGTAGGGACGGGTGGTCTCAACTGT	221	2828	622.685	346.743	595.361	582.09	776.906	404.255	571.429	0.220186	0.122611	0.210524	0.205831	0.274719	0.142947	0.202061	557.067	54.0108	0.196983	0.0190986
GAAAAATACGCAGGAAATTT	GAGGGAAACTCCGTCTGGAATGGTCCCGTTGGAAGGATGTGCGTTGTCCCGTCATGGGTACATTAGTC	222	2825	1597.22	2333.33	1593.64	1317.16	1513.45	1276.6	1771.43	0.565388	0.825959	0.564121	0.466253	0.535736	0.451892	0.627054	1628.98	133.934	0.576629	0.0474104
CCAGCCTCTTAGAAACTTTG	AAGGTGTCAATTGTCTTCGCATCACCCGTGACATCATGTTATCCGTACGGAGTCTCGGAGGAAAGGTG	223	2824	1113.43	908.046	936.426	988.806	1072.87	925.532	826.984	0.394273	0.321546	0.331596	0.350144	0.379911	0.327738	0.292841	967.441	37.4349	0.342578	0.013256
CCCGAAAACCAAGGAAAATT	GCGAGAAGATTACCGATACGTCTTCGCCCCAAACTATTTACGCAATGCAGTGTCGTCTAGTGAAAGG	224	2818	1606.48	1260.54	1239.69	1309.7	1076.23	1063.83	914.286	0.570079	0.447316	0.439919	0.464763	0.381914	0.377512	0.324445	1210.11	84.1314	0.429421	0.029855
CCCACCCATTAAGTTACAAT	ATGAAGGAATGGTATTCGGTATCTTGTGAGATTGAAACAGCGCACGGCTCGCGCAGGTATCAGGGAGGT	225	2815	1555.56	1674.33	478.522	537.313	669.283	500	511.111	0.552595	0.594788	0.16999	0.190875	0.237756	0.17762	0.181567	846.588	200.18	0.300742	0.0711118
CCTTTCTACTAAATAACTGT	GGATAGAAAAGGTTACTTTTCCGACTGCAGCATGGGGGTCCGGGAACACGGGCTGTCCAAGACCGACA	226	2802	1335.65	1371.65	1157.22	1097.01	1275.78	1042.55	1142.86	0.476677	0.489524	0.412997	0.391511	0.455312	0.372075	0.407872	1203.25	47.3146	0.429424	0.016886
CGCACACCCCGCTGTTTCAT	TATTATTGAGGCAGGACGCCTGTCAGTCGTTAATCACGTTTCCTGGGATCCGTTGGAGCATGGAGTGG	227	2791	944.444	532.567	493.127	813.433	405.83	840.426	398.413	0.338389	0.190816	0.176685	0.291449	0.145407	0.30112	0.142749	632.606	85.7553	0.226659	0.0307256
GCAGTAAAGCCAAGTTCAAT	CTGTGTTGAGCTAATAACAAACATGCGGTTGCAACAGGCTCTTTGTCCAGACAGGTACATTTGCGCGT	228	2787	451.389	936.782	564.433	667.91	789.238	627.66	547.619	0.161962	0.336125	0.202523	0.239652	0.283185	0.22521	0.196491	655.004	61.6297	0.235021	0.0221133
GCAACTAATTGGGGCATTAA	TAAGAAGTTCCGTAGCTCCAAAGGTAGAACGGGGGTGGCTGTTATTGTTTGCGCCTGATTTTGAGGCA	229	2770	898.148	812.261	1504.3	1167.91	1003.36	1031.91	1073.02	0.324241	0.293235	0.543067	0.421628	0.362225	0.372532	0.38737	1070.13	84.5241	0.386328	0.0305141
CGTTTTTCCCAATGCTACGG	AGTAACGATACTGGTAGCCGGGACAAGGAGGTCCTCACCCCGCACCTTACAGCCACGGGGACGCATCT	230	2768	777.778	544.061	445.017	481.343	671.525	308.511	490.476	0.280989	0.196554	0.160772	0.173896	0.242603	0.111456	0.177195	531.244	58.1089	0.191924	0.0209931
TAATCTTTGGAATGAATCTT	CGACGTATGTCCACCTCGGTCACGGCCAGAGAATCCTGTAAACTGCACTGCGAGAGTAAGCGTTTAGA	231	2766	1134.26	823.755	952.749	1235.07	1141.26	1297.87	1276.19	0.410072	0.297814	0.34445	0.44652	0.412601	0.469224	0.461385	1123.02	66.4762	0.40601	0.0240333
CCTACCTAGTGAGCTCACAT	TATTTGATCGGGGATTAATTAATCCGTTCTAGCGTGCGATGGCATACACTGTCGCTTGAGCCACGGGT	232	2765	1136.57	735.632	862.543	757.463	1008.97	1021.28	971.429	0.411058	0.266051	0.31195	0.273947	0.364907	0.369359	0.35133	927.698	55.8523	0.335515	0.0201997
CCCACACCTTAGGAACTTTA	ATGTGTGTCCGTATGGGATGACGGCATATCTCAGGGGATAGGAAACTGTTAGGTACAGGTTATCGCGT	233	2763	1256.94	2061.3	3541.24	4283.58	7736.55	8648.94	7152.38	0.45492	0.746038	1.28166	1.55034	2.80005	3.13027	2.58863	4954.42	1098.8	1.79313	0.397684
TCTAAAACCCCAATTCAAAG	TATCATTGGGCTGCGCCGTTAGGGAGGTCTGACTGACGCATGTCATCATAGGGTTCCAGGTGTGTAT	234	2753	509.259	1126.44	741.409	843.284	751.121	765.957	1109.52	0.184983	0.409167	0.269309	0.306314	0.272837	0.278226	0.403024	835.284	82.6691	0.303409	0.0300287
CCCTCTACCCCGGACCAATA	TGGAAACTTTCCTGGCTGGGCTATGACCGCACGCCCTGACAGGTGGTTGGTATCGAACTTATCAGCGA	235	2749	717.593	639.847	560.137	809.701	715.247	797.872	549.206	0.261038	0.232756	0.20376	0.294544	0.260184	0.290241	0.199784	684.229	39.7411	0.248901	0.0144566
TGAGTTCCCTCGAACATAAA	TACCGGCTGTGATTGCACAGAACGGGCGTTGCGTTGCGGATCAGACGTTCATTCAATTTTAGCGCGT	236	2746	821.759	823.755	947.595	906.716	1108.74	1095.74	952.381	0.299257	0.299984	0.345082	0.330195	0.403767	0.399033	0.346825	950.956	43.835	0.346306	0.0159632
CACACTCATGCGGACTATAG	GCATAGGTCCATGCCTCCCGTTCAACGGGCCGTTCTTGTTCGAACCAGGGTTAAGTACACTGACGAGC	237	2745	1115.74	1022.99	1263.75	1104.48	1020.18	765.957	1034.92	0.406463	0.372673	0.460381	0.40236	0.37165	0.279037	0.37702	1046.86	56.7858	0.381369	0.020687
TGAACACAGTACAAACTAAT	GTGTGTTGATCGTCAAATCTTCTGTCCGAGACTCAGTACAGCCAGCGAATAGTGGCTGATAATTGTGA	238	2737	1490.74	1936.78	1615.98	1567.16	1130.04	1521.28	1528.57	0.544662	0.707629	0.59042	0.572585	0.412877	0.555819	0.558484	1541.51	89.2964	0.563211	0.0326256
TCCGTACCTGAGAGACTAAT	GATTGTTCGATGGTGAGTCATAGTTGAGGTGTAGGGTCCAGTGGCTGAGTGATGGCAGACTGATAAGT	239	2716	13199.1	19963.6	7712.2	9108.21	11220.9	10159.6	10354	4.85975	7.35037	2.83954	3.35354	4.13139	3.74064	3.81221	11673.9	1524.12	4.29821	0.561164
TAAGCCCCGCAGGATTAATA	CTCCTATTGCCTCGCGAGATTAGCCGCAGGCTGAAGCGGTGCAGTGAGGTATGATGTGAAATATCTACT	240	2702	981.481	814.176	977.663	2559.7	1660.31	4765.96	2228.57	0.363243	0.301324	0.361829	0.947336	0.614476	1.76386	0.824786	1998.27	525.994	0.739551	0.194668
GCAGCTACGGAAGGAACTTT	CAGGGTCGAGGTCGCGTGGAATCACAGATTCTGTCTTCGGTACTAGGAATGTGTGGCCCCAACCTGAG	242	2696	800.926	1116.86	1374.57	1507.46	1106.5	1212.77	1288.89	0.297079	0.414265	0.509856	0.559148	0.410424	0.449839	0.478075	1201.14	85.6318	0.445526	0.0317625
CGTTAAATTCGGGAACATAG	TTCAGCGAGTCCACGCCGTGGAGCAATGAGGAGTGCTCGCTCCTGTATATCAGGGTGATAGCTGCTGG	243	2694	1863.43	620.69	1018.04	869.403	877.803	734.043	771.429	0.691695	0.230397	0.377892	0.322718	0.325836	0.272473	0.286351	964.976	157.063	0.358195	0.0583009
TCCTAAACCTAGAGCATAAA	TTAGATCTTTTATTTCGTGTCTGTGCTAAACGCTGCGTGAGGGCGCGGTCAAGGGGGCAACTTACT	244	2672	1104.17	1434.87	985.395	1197.76	929.372	808.511	898.413	0.413236	0.537001	0.368786	0.448264	0.347819	0.302586	0.336232	1051.21	80.6077	0.393418	0.0301676
TCTTCAACTCCCAGCAAATG	TACGAGTTGTTGTGTCATGTTCGATGTCGGTGGGAGGCTTAGTAGCCCTTGACCTCGCATCTGGTTGT	247	2659	523.148	628.352	603.952	839.552	508.969	744.681	758.73	0.196746	0.236312	0.227135	0.31574	0.191414	0.28006	0.285344	658.198	47.5136	0.247536	0.017869
CCATACCAGTCGTGTCCATA	ACGCAGTGTAAGAAGATCGTAAACAGGATGTTCGGTAATTACAGACGGGTGTGGGTAACTTGCGTGGG	248	2657	1775.46	3262.45	1296.39	1720.15	812.78	680.851	1400	0.668221	1.22787	0.487916	0.647403	0.305901	0.256248	0.52691	1564.01	323.546	0.588638	0.121771
GCAGACAAGCCGTACACATT	CTTGCGATGTGTCTATTTTAGGCTAATGTTGTTATGCCCTTATGCGGCGTAGCTTGAGCGGAAGTGG	249	2657	45585.6	41335.2	54059.3	58070.9	110352	132479	112316	17.1568	15.5571	20.346	21.8558	41.5326	49.8603	42.2717	79171.1	14266.1	29.7972	5.36924
TCATTTCTCTAATATTCAGT	GTCACTTGTCATGTCGTAAGGTACTGTAGTCCATGCACCCTCTCACGCACCACTCGCGAATACGGGCT	250	2648	833.333	909.962	1275.77	973.881	1262.33	1170.21	1393.65	0.314703	0.343641	0.481787	0.36778	0.476711	0.441923	0.526303	1117.02	80.1059	0.421836	0.0302515
TCAGACATTTCGAACACCAT	CCGGTACGGAAAAGGACGCGGTAATAGTGAATTCTTGGCGTCTGGTCTGTTGTAAACTAACCGT	251	2643	1032.41	609.195	641.753	563.433	634.529	574.468	866.667	0.39062	0.230494	0.242812	0.213179	0.240079	0.217355	0.32791	703.207	66.9993	0.266064	0.0253497
TAAGACACCCAGAAACATTT	CAGTGATAATTAGCCTGGAATGCGTCCGACCCAGTGCATAACTGCCACATGGGCATCCTGAGTAGTAG	252	2641	1055.56	383.142	497.423	529.851	623.318	851.064	642.857	0.39968	0.145075	0.188346	0.200625	0.236016	0.322251	0.243414	654.744	86.525	0.247915	0.0327622
TCCGCATAGGACTTTACAAA	TGCCGAAACTTCCATAACTCTTCGTCTGCGGGCACGTGGTGATTGCTGGGCGTTCTTGTATATGGTGG	253	2640	1349.54	643.678	551.546	641.791	765.695	478.723	526.984	0.511188	0.243817	0.208919	0.243103	0.290036	0.181335	0.199615	708.279	112.676	0.268288	0.0426805
CCAGATAATTCGGTTCTTAT	GCAGTTGCAGGGTATGCTACTTACGCCAAGAAGTAAAGTGTCGATGTGGGCGCAAACTCGTTACCCAG	255	2627	1064.81	6222.22	812.715	925.373	779.148	553.191	911.111	0.405335	2.36857	0.30937	0.352255	0.296592	0.210579	0.346826	1609.8	771.051	0.612789	0.29351
TAAACACAGGAGAGCCATAG	AAGCGAAGCCAAAGCGGTGGATTGCAGGAAGTTGTACTAAGACTACTGTACACTGTCCCGGGAAGTCG	256	2624	625	737.548	843.643	1197.76	997.758	872.34	1098.41	0.238186	0.281078	0.32151	0.456464	0.380243	0.332447	0.418602	910.352	76.0314	0.346933	0.0289754
CATGACAATCCGTACCATAG	TCGTCCCCGCTCCCTAGGCCTCGCTCTAGTATTGTGTGCCACGGGTGTTGTACTGTGGAATAAGAGTT	257	2621	1229.17	1321.84	1522.34	1906.72	1167.04	1202.13	1271.43	0.468969	0.504326	0.580823	0.727477	0.445265	0.458652	0.485093	1374.38	99.0887	0.524372	0.0378057
CGCACTACCTCCGAAATAAT	ACGAGCCATAACGTTCGTGGACTTGCGCGGACAGCGAGGGACGTGGTTTGAAAATCGGCCGGACACCA	258	2619	969.907	501.916	445.876	578.358	577.354	542.553	353.968	0.370335	0.191644	0.170247	0.220832	0.220448	0.20716	0.135154	567.133	73.5911	0.216546	0.0280989
GACTCACAGTAGTTTAAATA	TTCGTTTACTCTAACGCACATCGTCTACGTTGTATAACTCGCTTCTGACTATCTTCGCGTTTGTAGTG	259	2618	1081.02	1122.61	652.062	854.478	1005.61	968.085	841.27	0.412918	0.428803	0.249069	0.326386	0.384112	0.36978	0.321341	932.161	61.3079	0.356058	0.0234178
CACAACATTCAATGACCCTG	AAAGCCCCGGTTGGCCAGGAAGTGTTCCATCGGCCAGGTCGATCAACACCAATAGCGACTGTTCGTTC	260	2611	1261.57	885.057	1382.3	1813.43	1405.83	1446.81	1260.32	0.483177	0.338973	0.529415	0.694536	0.538426	0.55412	0.482695	1350.76	104.691	0.517334	0.0400963
GCCAACCATCGGATCATCTG	GGTCGATAATGGAAATCTGCTTAACTGGATTGCCGACTGTTCAGGACTTTCCGACGGGATGTACTTTG	261	2608	1745.37	948.276	1206.19	1313.43	929.372	925.532	1223.81	0.669237	0.363603	0.462494	0.503617	0.356354	0.354882	0.469252	1184.57	111.395	0.454206	0.0427128
CCTTCTACCGAAAACATTGT	AACTTGATATTGCAGGACTGGGGATGTATTCGCCGTGGGTGGGCTTCGGTGCGATGACGTGACTCAGGG	263	2607	2388.89	2160.92	3215.64	3089.55	2180.49	2489.36	2365.08	0.916336	0.828891	1.23346	1.1851	0.836399	0.954876	0.907203	2555.7	160.78	0.980324	0.0616724
TGCTTATAGCCATTCCTATG	GTGTCATTGCCGGAGATGCAACGGGCATACACTTAACGGTTCGGGTCTATAGGTTACGTACGTAGTTC	262	2607	796.296	714.559	349.656	268.657	517.937	691.489	661.905	0.305445	0.274093	0.134122	0.103052	0.198672	0.265243	0.253895	571.5	75.1772	0.219217	0.0288367
TCTAACAATCCAGTCCCAAG	GTATATGCGACTTGTGATTTGGGAGTTGTTAATTGGTGTTGGTGCCCACAGGGTGGACTGACCTGG	264	2605	879.63	1093.87	354.811	350.746	609.865	521.277	639.683	0.33767	0.419912	0.136204	0.134643	0.234113	0.200106	0.24556	635.697	102.736	0.24403	0.0394379
CGAGACCCCCAGTTTACCTT	CCGGTTATAGTGGGGCTACTAGAAGCGCAGGCTTGAGCGGCTTATCTGTAGTGTTCCGTTGAATCTGTT	265	2604	699.074	998.084	480.241	272.388	526.906	648.936	465.079	0.268462	0.383289	0.184424	0.104604	0.202345	0.249207	0.178602	584.387	86.4916	0.224419	0.0332149
TACAATAACCAATTCCTCGG	GCGTGGTGTGTGGCACGCAATGTGGATGAGCACGTGTTGTGAGATTCCGAGCAATTGAAAGAATACTT	266	2603	1187.5	2053.64	1408.93	1384.33	1458.52	1382.98	1565.08	0.456204	0.788951	0.541273	0.53182	0.560323	0.531302	0.60126	1491.57	102.933	0.573019	0.039544
GAAGATAAGCCGTACATAGG	CCGATTGCAATACGCCCGCGGCTTGGGTACAGGCGTGTCGGCAAAGGCCGGATCAGAATTTGAGATCGT	267	2601	925.926	1128.35	1088.49	914.179	820.628	1021.28	677.778	0.355988	0.433815	0.418488	0.351472	0.315505	0.392648	0.260584	939.518	59.3626	0.361214	0.022823
TCAGACATCCGAAGCTATAA	GTGCGTGGGTGGGTAGTTCCGGAGACTTTCCTCCGTAGATTGTTATCAGTCGTTCGTACTTTGGG	268	2599	17175.9	23731.8	10332.5	10156.7	11660.3	10212.8	11219	6.60867	9.13113	3.97556	3.90793	4.48646	3.9295	4.31668	13498.4	1944.5	5.1937	0.748174
TCCTACACCTCATGAACTTA	TGTAAAGAGGGCCGCTTGTATTGTGGGAGTAACGATGCTGTTAGGATATGTGGGACATCATCCGTTT	270	2596	965.278	703.065	985.395	1078.36	874.439	691.489	903.175	0.371833	0.270826	0.379582	0.415392	0.336841	0.266367	0.34791	885.886	54.5314	0.34125	0.0210059
TACGTATTCCACAAAAAATA	TGAGGATAAAGTACTGTTGGGCACGTGGCCAGGAGCCCGCATAATCCTTACTGAAAGAAGGGGGCATA	271	2594	2615.74	2890.8	2736.25	2518.66	2144.62	2031.91	2223.81	1.00838	1.11442	1.05484	0.970955	0.826761	0.783313	0.85729	2451.69	122.244	0.945137	0.0471256
TACATACTGCTGGGTCCAAA	CGTACTCGGAGTTAGAGCATCTGAAAAAGTGTGAGCTATTAGCCACTGGTTGCGTGCCTACCCCTA	272	2590	875	293.103	942.44	891.791	934.978	691.489	1044.44	0.337838	0.113167	0.363876	0.344321	0.360995	0.266984	0.40326	810.464	95.152	0.31292	0.0367382
CAAGCTTCCCCCATCAAAAA	TTAGCCAGGAGTCACTGTTCGTCCCAGGACGGGGAGCGTAGAACTTGTTCTACCAAATTTAAAGCGGG	273	2587	581.019	858.238	639.175	593.284	711.883	500	526.984	0.224592	0.33175	0.247072	0.229333	0.275177	0.193274	0.203705	630.083	46.3272	0.243557	0.0179077
CCCAAACTTGGAGTCTATAA	CTAACGTTGGAGTCTTAGCTACCAGATCTGCCCAAGCAGTCCCCTGGCCATTCACGGGCTAAACGGAG	274	2585	680.556	547.893	486.254	541.045	500	638.298	369.841	0.263271	0.211951	0.188106	0.209302	0.193424	0.246924	0.143072	537.698	38.6952	0.208007	0.0149691
CGAAAAATTTCAGAAAAAAT	TACGACATGCGATCTCGCTTAGCGTAAACGGGGAGGTTGATCGGCACTAGGCATTGGCAGAGTCCCGG	275	2580	171.296	183.908	482.818	481.343	359.865	276.596	393.651	0.0663939	0.0712822	0.187139	0.186567	0.139483	0.107208	0.152578	335.64	48.8829	0.130093	0.0189469
CCTGTCTATTGGTACATAAA	AAGTGTCGCCGGTGGGGTGGCGGGGTCTCGGACGCTAGATATGGAGAACATTACTCTGGTTATCCAAT	277	2573	719.907	1890.8	1991.41	1873.13	1745.52	1372.34	1442.86	0.279793	0.734864	0.773964	0.727996	0.678397	0.533362	0.560768	1576.57	167.672	0.612735	0.0651661
GACGTACCGTAGTTTCTTGT	CGGACGGGCGAGTAGTAAGTAAGTTCTCATACTGGAGTCCGTATGTTCTGTAAAGCGTAGGTCTTAC	276	2573	782.407	1448.28	470.79	544.776	672.646	627.66	612.698	0.304084	0.562874	0.182973	0.211728	0.261425	0.243941	0.238126	737.036	124.149	0.28645	0.0482505
CCAAAACTCTCATAACAAAA	TTAGGGTCAGGTCCGGGTAGGGGCCGACACGCGGGCGACTTATTGTGGCATTACGTACTATTTTCAAAG	278	2567	1615.74	1670.5	1522.34	1492.54	1613.23	1553.19	1330.16	0.629428	0.650759	0.593041	0.581433	0.628449	0.605061	0.518176	1542.53	42.2172	0.600907	0.0164461
CCCAATTCTTGCTTCACCAG	GCATATCGATTCGCGTTGACTGTCGTTGTGGCCGGGGCAGTAAAACAAAGGGCACTTGTCCCCGTCG	279	2564	2206.02	1664.75	9097.08	14768.7	7500	5031.91	5822.22	0.860382	0.649279	3.548	5.76001	2.92512	1.96253	2.27076	6584.38	1693.81	2.56801	0.660614
TCAGAAACGTACGTTACCAT	TACCTATACTGCTAGGCTGCCGCGTGCTCGGAAGCAAATACTGGTACATTGTGTGGGTTTATCTCGCA	280	2562	293.981	379.31	335.911	186.567	645.74	329.787	382.54	0.114747	0.148052	0.131113	0.0728209	0.252045	0.128723	0.149313	364.834	53.0712	0.142402	0.0207148
GAAAAACCTGCGTGTTCATT	GAACATGTAGCTGACAAGCCACGCGGAACTTGCACGGATATCGGAAGCGCACCAACCATATGCGTGG	281	2558	388.889	406.13	1804.98	1097.01	1051.57	1053.19	977.778	0.152028	0.158769	0.705623	0.428856	0.411091	0.411725	0.382243	968.508	181.435	0.378619	0.0709286
GCAGACCATCCCTATCATAT	CGGGGATGAGCCCGGCACCCGAGGTGGCACAAGTATGTATGTGTACCTTCTCAGTGGGGGACGCAT	282	2555	717.593	1185.82	572.165	477.612	434.978	563.83	468.254	0.280858	0.464119	0.223939	0.186932	0.170246	0.220677	0.18327	631.465	99.0116	0.247149	0.0387521
CGAATTCCGTACTGATAAGT	ATTACTCCGGCTTGGTGTGCTATCCCCATCTGCGGATCCCAGCGGTCCGGTTGAGTCAAGTGTATC	283	2553	414.352	337.165	373.711	402.985	297.085	425.532	136.508	0.1623	0.132066	0.146381	0.157848	0.116367	0.166679	0.0534696	341.048	38.1721	0.133587	0.0149519
TCCACAAATCCAAGAACTAT	AGTGCCACGTACTCGCTAGTGCTGTGTAGGCGCCTATTATATACTCAATCGCAGATTCGTCATGTTGCGA	284	2551	11416.7	17237.5	19075.6	24529.9	23463	20819.1	22501.6	4.47537	6.75717	7.4777	9.61578	9.19757	8.16117	8.82069	19863.3	1700.63	7.78649	0.666651
TACTTAACTTCGAGTCCCAG	TCCGATGTGCACATGGGGTGACACCCTGCCTGCTTATTGTGCATTCTTACCCGATTCATCTCGACGT	285	2550	2097.22	1940.61	1188.14	1000	1338.57	1553.19	1280.95	0.82244	0.761025	0.465939	0.392157	0.524927	0.609095	0.502334	1485.53	152.243	0.58256	0.0597032
CCAACTCCCCCGAATTAAAA	TGTGGCATGATGTTGGGGTGACTGGTCTGCGTTTGTTCAAAGGCCCGCAACGCGTTACATCCTATCCG	287	2543	1032.41	517.241	649.485	641.791	969.731	829.787	652.381	0.40598	0.203398	0.255401	0.252376	0.381333	0.326302	0.25654	756.118	72.3184	0.297333	0.0284382
CGCACATCTCCCATCAACGT	TGTCTGAGTGGGATCCCATGTCAGTACTTGTGGCTACAGGGCCCAACGTTGCTCGGAAAGCAAAACAC	286	2543	1495.37	1325.67	1261.17	1347.01	1337.44	1042.55	1169.84	0.588034	0.521302	0.495937	0.529695	0.525932	0.40997	0.460024	1282.72	54.5719	0.504413	0.0214596
GCAGTATCCGCAAAACCAGG	AGAGTTCTCGTGCTGAGCGCGTAGTATTTGTATAATTGGGGTGTCCATCGCAGGATGAGTGTAATCGT	288	2541	1009.26	779.693	237.973	380.597	504.484	351.064	460.317	0.39719	0.306845	0.0936531	0.149782	0.198538	0.13816	0.181156	531.913	102.02	0.209332	0.0401494
CAAAACCCCGGGGATTAAAT	GAGTAACAAAGTTATAATATGCCAGCTAGAGGGTATGGGGGCCGGGGCTCAAGGGCTATCACCGCGTAG	289	2540	1418.98	1193.49	756.873	731.343	841.928	946.809	1242.86	0.558654	0.469877	0.297981	0.28793	0.331468	0.372759	0.489314	1018.9	101.015	0.401141	0.0397695
TAAGCACACGGGAACCCTTA	TTTCTGTCGTGATTACTTGGGCGACAACCGTCCTATCTCAGCAATGACGAATTCTGCGCATTGCACGTG	290	2539	555.556	814.176	758.591	570.896	531.39	425.532	580.952	0.218809	0.320668	0.298776	0.224851	0.209291	0.167598	0.228811	605.299	50.9803	0.238401	0.0200789
GCCTCCTACGCAGTCATCAA	TGCACATCGAACAGAATGACTCGGTAAGCGCTTGAGGGTGCCTGGGCGTTCAGGGCGCATCTCAAGAT	291	2524	1331.02	1312.26	1023.2	1186.57	1687.22	1627.66	1734.92	0.527345	0.519913	0.405387	0.470114	0.668471	0.644873	0.68737	1414.69	102.93	0.560496	0.0407807
GCAGCCTCCCACTTCATCTG	AGTGCGGTTTGTGAACGTCAAAGTCACAGATACATCTCTCATTCAGATTGGGGTTATCGGGAAAAGTG	292	2518	1222.22	528.736	910.653	1261.19	886.771	1212.77	873.016	0.485394	0.209982	0.361657	0.500871	0.352173	0.481639	0.34671	985.051	100.039	0.391204	0.0397296
TCCATCCACTGATGACTCTA	TTTCCGCATGTTCTTGTTGGCAAGGCCACTGCCATGGACACACATAGGGAAATATGTGTAGGGAGGAG	293	2517	1039.35	1003.83	1232.82	1354.48	1275.78	1255.32	1152.38	0.412933	0.398821	0.489797	0.538132	0.506867	0.498736	0.457839	1187.71	48.6102	0.471875	0.0193127
CCCGAATATGACTACTAAGG	AGTGGAATGAACTGATAGCGGGTGGCCGCAGCCCATCACGGATGAGAGACTTAGACTCTGGGATTGCG	294	2516	569.444	1128.35	345.361	578.358	582.96	521.277	471.429	0.226329	0.448471	0.137266	0.229872	0.231701	0.207185	0.187372	599.597	93.658	0.238314	0.037225
CCTGTAAACGAGTAAAACTG	TGAGTCTGGGTGTAGTGACGGAGCCCATACCTTCTCAGGTTAATTCTGTAATCGCCACATATGCCTT	295	2508	1754.63	1072.8	2096.22	2227.61	1756.73	1723.4	1776.19	0.699613	0.42775	0.835813	0.888203	0.700449	0.687163	0.70821	1772.51	138.401	0.706743	0.0551836
TATACCCCGTGAAACACTGG	GACAGGAAAGTATATGATGGGCGTGCTGCAACAGTGCGGCATAGAGGCGTGATCAGCGCAAAGATGCG	296	2503	388.889	170.498	276.632	373.134	389.013	223.404	223.81	0.155369	0.0681175	0.11052	0.149075	0.155419	0.0892546	0.0894165	292.197	34.412	0.116739	0.0137483
GGCAACATCGCGTAATTATT	ATCGTTCCGCCGATTTAGTATCTCGGTTTCGTGATTCGGGGTGGGCTTCGCTCATTGTCACGAGAGTG	297	2501	1129.63	678.161	1467.35	1283.58	971.973	808.511	1169.84	0.451671	0.271156	0.586707	0.513228	0.388634	0.323275	0.467749	1072.72	103.338	0.428917	0.0413185
CCCAATCCCTAGGACTTCGG	CGATCTATGGCCTGGTCTCCGTGTTCGCGTCGGGCAAATCCTGGGCTGCACTCGAATACTGAACATGT	298	2494	715.278	1107.28	645.189	783.582	775.785	776.596	817.46	0.286799	0.443977	0.258696	0.314187	0.31106	0.311386	0.327771	803.024	55.0345	0.321982	0.0220668
CCTGTCCTACCGTTTTTATG	CATAAGATGGAGCACGGTCTGGATGGGGGTCGCTACGTTCTTCGATGTAACACCCCGATTGCTTGCGA	299	2493	1020.83	1072.8	947.595	1317.16	725.336	595.745	947.619	0.40948	0.430324	0.380102	0.528345	0.290949	0.238967	0.380112	946.727	88.7497	0.379754	0.0355995
CGTGAAACCTCATTCCTTAA	GATTACGTAGCGAGTCTCGTGCTCCGGTGGTGATGGATTAGATCTTGAAGTGTTCAGCATCTCATCGG	300	2491	11520.8	11053.6	18777.5	23675.4	11014.6	11021.3	9720.63	4.62498	4.43743	7.53813	9.50436	4.42175	4.42444	3.9023	13826.3	1994.94	5.55049	0.800861
CCAGCCATTTCGGGCTTCAA	ATGTAAGTCTTCTCGGCGCTAGTGTGTTTCTGCGGGACGCGTCGTAACTTCGATGTTCATTTGCTGCT	301	2490	886.574	1183.91	725.945	667.91	625.561	595.745	746.032	0.356054	0.475465	0.291544	0.268237	0.251229	0.239255	0.299611	775.954	76.9704	0.311628	0.0309118
CCTAACCCCTCAGACAATAG	TTGGACCTGAGGATAGCTGTTCCCGTACTCCTCGTAATGCGGCTGATATGCCTAAAACTTGGAGGGGA	302	2489	592.593	413.793	567.01	406.716	403.587	478.723	409.524	0.238085	0.166249	0.227806	0.163406	0.162148	0.192336	0.164533	467.421	30.7453	0.187795	0.0123525
GCTATACCTCGAAGAAATAA	GATTATCGAATATATCGTGATGGGGGGGTCGGCGCGTTGCCACTATCGTTAGATTATGTATTCTAAAA	303	2487	2289.35	764.368	1937.29	1552.24	1745.52	1446.81	1469.84	0.920527	0.307345	0.778965	0.624141	0.701856	0.581748	0.59101	1600.77	179.358	0.643656	0.0721182
GCCTTTCAGTCGGGCACCTT	GACGCCATTGCGGCGAACGGTACATCTTAATTTTGATCAAGGTGCGAGTCCTCTGCCTATGTTAATGC	304	2484	1034.72	917.625	784.364	686.567	857.623	414.894	663.492	0.416555	0.369414	0.315767	0.276396	0.345259	0.167026	0.267106	765.612	76.2243	0.308218	0.0306861
GGAAACTACCGAGAACCATA	TAGAAATTCTGTGCTATGGTCACAGATGCTGTGTATGCGCGCCTATGACGATCGCTGTCTAGGAGGAC	305	2477	939.815	444.444	470.79	432.836	445.067	563.83	503.175	0.379417	0.179429	0.190065	0.174742	0.17968	0.227626	0.203139	542.851	68.3367	0.219157	0.0275885
TCCTAACCCCACTTTCCCAG	GCTTGCGTGTTTGGACTATTTCGTATCCACTGTGTTGGGTGGGGGATGTCCACTCTGGTGTTCAGGAGG	306	2476	1914.35	1201.15	1310.14	1388.06	1243.27	882.979	768.254	0.773163	0.485117	0.529135	0.560606	0.50213	0.356615	0.31028	1244.03	140.831	0.502435	0.0568786
CACTATCCTCGGTGTACATA	ATTGCCCCAGCTTACCACCCACACGGTTACACATCACTCCCTTGTTATCGACGTCGGCAAAGTGTGAG	308	2474	166.667	365.9	390.034	373.134	332.96	500	442.857	0.0673673	0.147898	0.157653	0.150822	0.134584	0.202102	0.179005	367.365	39.4317	0.14849	0.0159384
CCCTATCAGTCCATCCCTTA	CGGATGTTCGGTTTTGTCTCGGTGTGGTACCCGGGAGGACTGTAGGACACGACGTTGGGAAAGTTGTGT	307	2474	706.019	975.096	612.543	764.925	1122.2	1010.64	1096.83	0.285375	0.394137	0.247592	0.309186	0.453596	0.408504	0.443341	898.321	76.2948	0.363104	0.0308387
CCTGATTTGTGGATCTCATT	TGCGGTAGGACCGGTAGATTGTCTGTCGGATGCCAAATACCTTGTTTAACAGTCATCCTAAGTGGGG	309	2460	351863	494331	239584	244209	367041	422585	375044	143.034	200.948	97.3919	99.2719	149.204	171.783	152.457	356380	34544.6	144.87	14.0425
CCTACAATTCCGTAAAACGT	TGTTCTTAGCAGCGTGGCAGAACTCACCCCTGGTTGAGCGGGAAGACACACCGGTCACTAATGATGTTC	310	2459	898.148	762.452	1048.11	1108.21	1056.05	776.596	1077.78	0.365249	0.310066	0.426234	0.450675	0.429465	0.315818	0.438299	961.05	55.4865	0.390829	0.0225646
CACAAATTGCAAAGCCAAGG	CGCATACATTTGGTGCCGGTATCCCCTGGTGTGATCTTGTGTGTAGCGGCGTGCATTCAAAGTACCT	312	2456	520.833	1032.57	581.615	761.194	829.596	978.723	742.857	0.212066	0.420426	0.236814	0.309932	0.337784	0.398503	0.302466	778.198	71.3768	0.316856	0.0290622
CACAACACACACATACTAGG	TGAACTCTGGTATGATAGGCTCCACTGGGGTGGCGTCCGTATTCAGATCCCCAGTTATGAAGGAGG	314	2454	923.611	561.303	713.918	783.582	986.547	755.319	852.381	0.37637	0.22873	0.29092	0.319308	0.402016	0.307791	0.347344	796.666	53.318	0.32464	0.021727
CGAAATTAGCAGAACAACAG	AAGGTTGGAACGTTCACCGGATAGTGTAAGTTTGGTTTGTTATGCCGGTCATCACACGTACGTTTAAG	313	2454	1486.11	1136.02	880.584	944.03	1105.38	1127.66	1015.87	0.605587	0.462924	0.358836	0.38469	0.450441	0.459519	0.413966	1099.38	74.1166	0.447995	0.0302024
GCAAATACTTAAATTATCGG	CCGAGCTTGGACCAGGGAGGACATGCTTGAGTGTTAGTGTGTTGGTTCGACATCAGATCTTACTCGTTG	315	2453	1182.87	733.716	823.883	768.657	1298.21	1457.45	966.667	0.482214	0.29911	0.335868	0.313354	0.529232	0.594149	0.394075	1033.06	106.963	0.421143	0.0436051
TGTTTCAACCAAATACCTTG	GTCAGTCATACCGGGAATGTTCTCGGTCGCGAGCGGGTGATCCTGGTCACTGGCCGGAGGACAAGTAA	316	2444	798.611	1061.3	830.756	891.791	926.009	819.149	1020.63	0.326764	0.434248	0.339917	0.36489	0.378891	0.335167	0.417608	906.893	38.6048	0.371069	0.0157957
GGAAAACCTTAAATATATAG	GGAGTATACGCCGGGGTACCAGCATGTATGCCTTGTCCAATCATCTGTTTCGTGACTGTATGGTCTGTATC	317	2440	560.185	643.678	368.557	373.134	627.803	638.298	731.746	0.229584	0.263803	0.151048	0.152924	0.257296	0.261597	0.299896	563.343	53.1659	0.230878	0.0217893
CCCTTAAACCCCAGCCCAAA	GATTGGACCAGCTGTGGTCGCTGGGCATGTTGAAGGTTGTATCCCCTTGTACGGCGCTACTGAAGGAG	318	2435	1256.94	1683.91	691.581	914.179	1118.83	1074.47	1368.25	0.516199	0.691543	0.284017	0.375433	0.45948	0.44126	0.561911	1158.31	121.114	0.475692	0.0497389
TGATCAAAGTAGAAACACAA	GGGTGGGAACCTCATCTCCCGCCAATCGGTTGGTCAAGATTCTGATCCTGGCCATCCTGGGATTCACG	319	2435	652.778	1465.52	457.904	660.448	687.22	521.277	660.317	0.268081	0.601855	0.188051	0.271231	0.282226	0.214077	0.271178	729.351	126.874	0.299528	0.0521042
GAATCCAAGCCGGATAAAGG	GGCGGACTTGTCGCCACTGTGTGACACTGAGCGCGCGTTTAAGGGGGGCTTCACCCTCTAGTCTTCA	320	2420	1384.26	819.923	983.677	888.06	1189.46	765.957	1179.37	0.572008	0.338811	0.406478	0.366967	0.491513	0.316511	0.487341	1030.1	85.8267	0.425661	0.0354656
CCAATCAACCAGAGCCTCAG	TGGTGCCTCCTTAGTAATACAGTGGGGACAAGACTGTGCTAATGACTCAAATGTGTGTCATATATTGT	322	2416	353236	467031	125236	138590	229087	254904	240973	146.207	193.307	51.8362	57.3632	94.821	105.507	99.7405	258437	45193.5	106.969	18.7059
TCAATACTGCACTGATCAGG	GTCTACGCCAATGGCAACTGTTGGCCACAGGAGTACGGGTATAGCAATTTAGTTAGGTAACTTAGCTA	323	2415	627.315	812.261	682.131	742.537	688.341	574.468	565.079	0.259758	0.33634	0.282456	0.307469	0.285027	0.237875	0.233987	670.305	33.7848	0.277559	0.0139896
TAAACTTCCCACAAAATCGG	TTGGTTGGGTAAAGCTCTCCAACGCTCTGGGGGAGGGATGCAAGGCGATGTGTGCGATATGGAATGAGA	324	2414	870.37	4295.02	1512.03	1384.33	1871.08	2691.49	1928.57	0.360551	1.77921	0.626358	0.573458	0.775094	1.11495	0.798911	2078.98	425.848	0.861219	0.176408
GACGGACTTCCGGGCTAATT	GTTGTGTGTGACTAACGTGGGGAGGTAATTTGGGTGGTATCGCGGTTGAGAGCTCCTCCGTAGCTTC	325	2412	641.204	572.797	443.299	649.254	464.126	446.809	758.73	0.265839	0.237478	0.183789	0.269177	0.192424	0.185244	0.314565	568.031	46.1338	0.235502	0.0191268
GCATAAACGCCCAATATTTA	CATGGATGGTGGCAAGTTGCCGAGTTGTATGAGCTTTGCCTCGGTGCACAACCGGTGGCTACAAGGTA	326	2409	171.296	597.701	326.46	429.104	313.901	361.702	366.667	0.0711068	0.248112	0.135517	0.178126	0.130304	0.150146	0.152207	366.69	48.7634	0.152217	0.0202422
CGTACAAAGTCATTACCAGT	TTCCTTATCGGCCAGCTGGGTTTCACGCAACACGCTTTTCAGAACATTGTCGTTGATGTCGCGTTG	327	2408	1993.06	1444.44	1557.56	1820.9	1563.9	1234.04	1457.14	0.827681	0.599852	0.646827	0.756186	0.649461	0.512476	0.605126	1581.58	95.4372	0.656801	0.0396334
CGAAAAATTCGGAACTATGT	ATTCGCTGAATCGTTATGGTCGTCCTCGTTGGACCAAATCCACCGCATACATACGTACCAAAGGGGAT	328	2405	863.426	867.816	1322.16	1238.81	1368.83	744.681	1061.9	0.359013	0.360838	0.549757	0.515096	0.569162	0.309639	0.44154	1066.8	93.9557	0.443578	0.0390668
CATGTCCCGCCATTTAACTG	CTGTGCTAATCAGTTCGTTCCGACCGCCTGTCGTTCATTTGGTTCAAGGCCTACGGCATGTTGGTCCT	330	2385	902.778	1358.24	935.567	1126.87	701.794	861.702	826.984	0.378523	0.569492	0.392271	0.47248	0.294253	0.361301	0.346744	959.133	82.2785	0.402152	0.0344983
CATAACATGCCCTGTTTTAG	TGATACCCTGGGTGGGCAGGGGAGAAGATGTGAGGCCAACAACGGTCCTTTTTGTTTTCAGTTTGGTG	332	2382	1872.69	1226.05	1361.68	1779.85	1329.6	1914.89	1498.41	0.786182	0.514716	0.571656	0.747209	0.558185	0.803902	0.629057	1569.03	106.817	0.658701	0.0448434
CCCACACTCCGGTAACCCAT	GTGCGTCGTTTGTTGTGAGCTGTTGGACACATGGTTGGGATACCGGGATGATTGTCTTCGTAGTACGG	331	2382	344.907	136.015	284.364	406.716	239.91	765.957	298.413	0.144797	0.0571013	0.11938	0.170746	0.100718	0.321561	0.125278	353.755	75.757	0.148512	0.0318039
CATGATTCCCCATTAATATT	AGTGGGGCCGCCGTGTGGCATGGTATTGTTACTTGCTATGCGATCTTAGCATATGTGAATTGTGTTCA	334	2377	680.556	1385.06	877.148	854.478	1543.72	1265.96	1574.6	0.286309	0.582691	0.369015	0.359477	0.649441	0.532586	0.662433	1168.79	136.599	0.491707	0.057467
TAAGAAAACCCATGCATATG	ATGATGACCCATGTATAATTCTCTGACCGAGTGGAGCGTAAAATTGTATGCTGCCCCGTCACAACGT	333	2377	1583.33	890.805	1082.47	1201.49	1188.34	914.894	1020.63	0.666106	0.37476	0.455395	0.505466	0.499933	0.384894	0.429379	1126	88.8576	0.473705	0.0373823
TCCACTTCTTCGTGTAATAA	TATGAGCACGGATGTAATGGAGTTCGCGATGACTAGGAGAGGCTTGTGTTGCGGAGCAGGACCGTTTT	335	2375	1018.52	1128.35	1184.71	1152.99	1170.4	1127.66	1193.65	0.42885	0.475096	0.498824	0.485467	0.492802	0.474804	0.50259	1139.47	22.3681	0.479776	0.00941814
CACTATTCGCCAAGCTAAAA	TGTCTTAATCGGGATGCAACGTGGACTGCGCGCATGGACGCACTTTGCCGCGAACGGGAATACCTACT	336	2374	837.963	680.077	542.096	402.985	618.834	585.106	526.984	0.352975	0.286469	0.228347	0.169749	0.260671	0.246464	0.221982	599.149	51.434	0.25238	0.0216655
CCAATCTCCTAGATCTCCAG	CGGCGAAGTCTAATACCAGGCCAGCTTTATTTTGGTCTACTATGATTAGAGTGGGAGACACACACTTG	337	2374	2493.06	4440.61	2468.21	2660.45	2389.01	2202.13	2184.13	1.05015	1.87052	1.03969	1.12066	1.00632	0.927602	0.92002	2691.09	298.329	1.13357	0.125665
CCCAACCAGTCGGGCATTAG	CACAGAAGGATAGCTGGATTCATGTCTCACACTATTTGTCCGATACTCAAGCGGGTTGGAGCATAGAG	338	2373	1150.46	804.598	874.57	746.269	708.52	808.511	580.952	0.484814	0.339064	0.368551	0.314483	0.298576	0.340712	0.244818	810.555	66.7148	0.341574	0.0281141
CATGCCATTTGATATTCTGT	AGTGTTTAGCCCGCAGTCGTAAAGACCGATACTCACACCATCATTCCACCTGGGCAACCGCCAAGTCGT	339	2370	1273.15	929.119	632.302	421.642	1082.96	1680.85	1073.02	0.537193	0.392033	0.266794	0.177908	0.456945	0.70922	0.452749	1013.29	156.134	0.427549	0.0658793
TCCTACACTGCCAGAATCAG	CTTAATCCAGCCGCTAAGTTTCCATGGCAGGGAAATGCGGAACTTGTGTTTCGGCGTTGGTACAGGGTT	340	2367	567.13	919.54	432.99	287.313	576.233	404.255	625.397	0.239598	0.388483	0.182928	0.121383	0.243445	0.170788	0.264215	544.694	76.6821	0.23012	0.0323963
CCAAACCCCGCAAACAACGT	ATGCGATTCGTCCCCAGCCGGAGTAAGGGCGTTGAATACGAGCAGTACGACTAAGAGTATTTGGTAGAA	341	2364	270.833	260.536	288.66	406.716	307.175	404.255	352.381	0.114566	0.11021	0.122107	0.172046	0.129939	0.171005	0.149061	327.222	23.0951	0.138419	0.00976949
CGCACTTCCCGGGGTCCTAA	CGGGGCGTATTTAATCTGTTCGTATTGGATGCTTATCACCCCGGAGTCATATCGCTATCATCGGGTGT	342	2362	861.111	695.402	695.017	690.299	688.341	457.447	650.794	0.364569	0.294412	0.294249	0.292252	0.291423	0.193669	0.275527	676.916	44.6563	0.286586	0.0189062
CCATTCAACCCGATTCATAA	TCTGTGTAACATGTGACTGGATGACGGAAGGCAGTCTAACAGGTGTTAGGAGGACAGCGGGAATCTTG	343	2361	5865.74	4159	35501.7	43175.4	33801.6	34244.7	33941.3	2.48443	1.76154	15.0367	18.2869	14.3166	14.5043	14.3758	27241.3	5873.29	11.5381	2.48763
CCAAACTTCGGATAACAAAA	ATAAGGTCTTTCCGTTGTAGGTCGCTACACCAGGCACGCGCGTCGGAGTTGAGCAAGCCCGAACTCTTT	344	2358	1539.35	1666.67	1226.8	1649.25	1540.36	1648.94	1447.62	0.652821	0.706814	0.520273	0.699429	0.653248	0.699294	0.613918	1531.28	58.9476	0.6494	0.024999
TGCACAAACGAATAACCAAG	CTCTTTGGCACGTGACAAGGGGAAGCTGGGCCTTGTGGCCAGTTATGAGGTATGTGGGGGGGAGCTAT	345	2353	26851.9	46413.8	14501.7	19731.3	25644.6	24372.3	27379.4	11.4118	19.7254	6.16308	8.38561	10.8987	10.358	11.6359	26413.6	3755.74	11.2255	1.59615
CAATCAACCTGATTCCATGG	GGGCTACTAATTTAGTCGGCATGACGAATAGGCCTCCAGTACGTGATGTCGCGCTCTGTATGTGTTTCT	346	2351	1347.22	680.077	330.756	268.657	597.534	553.191	630.159	0.573042	0.289271	0.140687	0.114273	0.254161	0.235301	0.268039	629.656	133.094	0.267825	0.0566115
GGTTATTACCACTTTAAAAG	CGTAGGGATAGATGGGTATTGCTTGTGGGCGTGGTGTGCGGTGGTTGCATTTGCTAGGACGGTTAGCT	347	2350	888.889	718.391	1097.94	1115.67	952.915	1212.77	1244.44	0.378251	0.305698	0.467208	0.474754	0.405496	0.516071	0.529551	1033	71.4204	0.439575	0.0303917
CCAAAATAGCAGGTCTACAT	TGGTGTCGCAAGGGACACCCCCAGAGTCGTCGTACTCTAAGATACGCGGAAGATGAGGTATTCCCGGA	349	2347	634.259	448.276	679.553	705.224	628.924	531.915	596.825	0.270243	0.191	0.289541	0.300479	0.267969	0.226636	0.254293	603.568	33.4478	0.257166	0.0142513
TAAAATTCTTAAAGCATCAA	TTGTGCGCCGCATGTCGTATTGTAAGCCTAGTGGCGTATTCAAAATTGCAGGAGGTATGGTGCGGAAT	348	2347	745.37	333.333	923.54	996.269	1041.48	1021.28	1231.75	0.317584	0.142025	0.393498	0.424486	0.443749	0.435141	0.524817	899.002	109.067	0.383043	0.0464708
GCCTCTTCCTCCGACAATGG	TTGCTCGTTGGCTGTGTGACTGTCGGTGATGTGACGCAGGGGATTGGTTTACGTACGGACCGTTCGGGA	350	2345	261.574	63.2184	161.512	197.761	230.942	265.957	288.889	0.111545	0.0269588	0.0688751	0.0843331	0.0984826	0.113415	0.123194	209.979	29.4791	0.0895433	0.0125711
CGAGCCTACCACTTACTAGG	AAACTGGTAGTTGCCTCGCGCACAGCTGTCTTTCCGCAATAGTTGTAGATTCAACCAAAGGTCCTTAA	351	2344	409.722	413.793	553.265	518.657	521.3	329.787	500	0.174796	0.176533	0.236034	0.22127	0.222398	0.140694	0.213311	463.789	30.4781	0.197862	0.0130026
TACGACAACGCATTATCCAA	TGGGGTGGGACGGAAATGGGTGTGACGCTTAGGGCTTCGGGCAAACTGTCTAGTACTTATGGTCAT	352	2336	925.926	680.077	1084.19	955.224	919.283	1276.6	923.81	0.396372	0.291129	0.464123	0.408914	0.393528	0.546488	0.395466	966.444	68.6389	0.413717	0.0293831
CCCTCCCCTTAGAGTACAAG	ATATCGTGTTAATGCCGTTCGGGAGGATGCCCGCTTTAGACATTGCTTCGTTGTCTGTCCTGGTTGTG	353	2335	451.389	473.18	536.942	287.313	283.632	297.872	247.619	0.193314	0.202647	0.229954	0.123046	0.12147	0.127568	0.106047	368.278	43.533	0.157721	0.0186437
TCAGCTCACGAGACTTCAGG	CGCAGTGATACGTGATTGAGAATCGACACGTCCAACGAGTAGCTGCAAGGCGTAACTCCGGTGCATACT	354	2335	414.352	327.586	247.423	257.463	243.274	234.043	285.714	0.177453	0.140294	0.105963	0.110262	0.104186	0.100232	0.122362	287.122	24.4085	0.122964	0.0104533
CAAAAAATCTGATAATCCTA	TCACCAGCAGTTCACGAATATACTCTCGGATCGAGTTCACTGGGGTTGGTGTCTGACGTACTTGTATG	355	2334	900.463	1568.97	1061	973.881	1448.43	1340.43	1369.84	0.385802	0.672222	0.454583	0.417258	0.620579	0.574304	0.586907	1237.57	97.188	0.530236	0.0416401
GCATCACCTCCGGTACTCTG	CATCGTTGAACTTCCTACGTACGAGGGAGTACGACTCGGGACGCCTGCGTTAGACGGCGCGATCGGTA	356	2324	1641.2	636.015	244.845	444.03	233.184	297.872	296.825	0.706198	0.273673	0.105355	0.191063	0.100337	0.128172	0.127722	541.997	190.867	0.233217	0.0821285
TCAATTCTGTAAGATACAGG	CTCATATTTACTGTAGACGTGTTCGGTTTGGGGAAGTACGTCGGTTGAGCTGATCATCAAGTGGAGGGA	357	2321	1768.52	1452.11	1695.02	1425.37	2136.77	1914.89	1922.22	0.761964	0.625639	0.730296	0.61412	0.920625	0.82503	0.828187	1759.27	97.9953	0.75798	0.0422212
CACATTTCCTCAAACAAATA	GTGAGCGTTGCGGAAGGACCCGGTGTGGAGAGGCTAGACGCAGACATCAACCTTTGGAGTCTTTTACCT	358	2319	1372.69	1858.24	1803.26	2152.99	1423.77	1861.7	2204.76	0.59193	0.80131	0.777604	0.928411	0.613957	0.802804	0.950738	1811.06	121.394	0.780965	0.0523476
CGTAATTCCCAAAAAATCTG	GTGTGAAGGCGACATCGAACACTGAATTAGTGTGACGTGGGGACCGCCAGCTTACTATCAGATGGTT	359	2316	946.759	1191.57	1151.2	1201.49	914.798	1000	1041.27	0.408791	0.514495	0.497065	0.518779	0.394991	0.431779	0.449598	1063.87	44.5619	0.459357	0.0192409
CGTTCAATTCCGATTACCAA	GCTTGCAAGAGGCTGTCTTTCGTAATGTTGCCTAAAGCTATGGGGTCCAACTCGGTTTTGGTATCCG	360	2316	682.87	793.103	564.433	600.746	686.099	361.702	507.937	0.294849	0.342445	0.24371	0.25939	0.296243	0.156175	0.219316	599.556	53.0263	0.258876	0.0228956
CAATCTTTTTCCGAACACAG	CAGTCGCTGGGAACGGAGAGCCGGCATCATGGGCTCGTATAGGGTACAATCACTTCGTCTGATTACAT	362	2313	1305.56	821.839	725.086	649.254	956.278	734.043	768.254	0.564443	0.355313	0.313483	0.280698	0.413436	0.317355	0.332146	851.473	83.8983	0.368125	0.0362725
CCAACCTTGTAAGTCCCTGT	CCACACAATGTCGCGAACCTTAACGGAATCAATCGGATGTGGATGATTTAGTTGATCGGTCGCCCCGAT	361	2313	1245.37	1222.22	1197.59	1085.82	1060.54	755.319	868.254	0.538422	0.528414	0.517767	0.469443	0.458512	0.326554	0.37538	1062.16	70.684	0.459213	0.0305595
GCCACCTATCGAATTTATAA	CTAGGGCGGGAGTCACGCCTACAGAACATTATAAAATCGGCAACGCATCCTTGGACGATTCGGGTGGT	363	2308	506.944	727.969	730.241	705.224	455.157	287.234	474.603	0.219647	0.315411	0.316395	0.305556	0.197208	0.124451	0.205634	555.339	64.2974	0.240615	0.0278585
CCCAAATAGCCAATATCCTG	ATGGTCAATATTGTGTGAAGGATAGTTTGCTAGGTCAACGTGCAGTACGCGCTGTACTTGTCACGCAT	365	2306	712.963	442.529	420.103	208.955	874.439	755.319	766.667	0.309177	0.191903	0.182178	0.0906137	0.379202	0.327545	0.332466	597.282	91.2876	0.259012	0.039587
GGATTCCATCCCTGATTCTG	GGTGATCCGGAGGAAATGTGGGGGGTATCCAGCGTCCTGCACTCCTAGGCTGCTATCGACTTTGATC	366	2306	687.5	1281.61	796.392	1029.85	1071.75	797.872	939.683	0.298135	0.555772	0.345356	0.446596	0.464765	0.345998	0.407495	943.522	76.6285	0.40916	0.03323
TAAACTTTCCGCAGACACAA	TGGTAGGGCCGCCTCAAGCTATCTATGCCGAGGTTAAATGATATCGCCGGATCTGCCGATCTACAAC	364	2306	659.722	852.49	512.887	541.045	524.664	829.787	541.27	0.286089	0.369684	0.222414	0.234625	0.227521	0.359838	0.234722	637.409	55.7446	0.276413	0.0241737
TCTACTTACTCCAGCATCAT	GTGTGTAGCTCCCACACGCGTCGTCAGCGAAGTCCGTTTATCCGGGCTGTTAGTGCTGTCATGACAAG	367	2299	858.796	1469.35	962.199	895.522	1000	946.809	893.651	0.373552	0.639125	0.418529	0.389527	0.434972	0.411835	0.388713	1003.76	79.6737	0.436608	0.0346558
CGAAAAAACCCAGTCCTAAA	CATCGCACGTCTGGGCGTAGGGAAACAGGCCCGGGATATTCAATGGACTTCTGAGACCTGTTGTAGTT	368	2293	1733.8	1310.34	1688.14	2022.39	1201.79	1500	1352.38	0.756126	0.571454	0.736216	0.881983	0.524114	0.654165	0.589787	1544.12	108.673	0.673407	0.0473932
CCCTAACTCTGAATACCTGT	GACGAAATTTACGCCGAAGTCATTGGCATGGTAAAACGTTAAAGTTCATGTATAGATGGGCTCCCGAT	370	2289	722.222	1147.51	899.485	1093.28	1044.84	851.064	742.857	0.315519	0.501315	0.39296	0.477625	0.456463	0.371806	0.324533	928.752	64.0881	0.405746	0.0279983
CGTGACCTTTAAAGTTACTG	ACCGGATAAGTTATCCGGAACTGACCGATAATTCGTAGTGTAGTAACTTAGGGCTCCCTTCATGTGTG	371	2289	2053.24	1067.05	1291.24	1358.21	1591.93	1351.06	1180.95	0.897003	0.466164	0.564105	0.593363	0.695469	0.590242	0.515925	1413.38	123.164	0.617467	0.0538069
TGAGTTACGCGCATACCTAA	ATAATATCCACGCACTGAATAAACGGGCCAAGTTCCTTCGCCTCGTGTGGCAGGTCCACCGACCGCA	372	2287	990.741	574.713	791.237	720.149	695.067	500	576.19	0.433205	0.251295	0.345972	0.314888	0.303921	0.218627	0.251942	692.585	62.4739	0.302836	0.027317
CATGAACTTGCCGTCCACAG	AATTAACGACCTGGGTGTGCGTGCAAACAGCAATGGGGGCATCCACAAAATTAGCTTCGCAAG	374	2285	222.222	521.073	141.753	947.761	327.354	510.638	280.952	0.0972526	0.228041	0.0620361	0.414775	0.143262	0.223474	0.122955	421.679	102.516	0.184542	0.0448647
GCAAATAATCAAAATCCTAA	CTGCCGAGGAAATCCGGTGTATCCTCGCCTGAGCGTTGGGGGAGCGCCTTGGGTGGGCTAAAGTTCGT	373	2285	293.981	478.927	648.625	552.239	594.17	265.957	561.905	0.128657	0.209596	0.283862	0.24168	0.260031	0.116393	0.24591	485.115	56.4066	0.212304	0.0246856
CGCAATACCCGAATTCTAGT	GGCAGGTTCAGTCTCCAAGCATAGATAGTAGCGCTGTCGCGAGTTGGGTCATACTTGGCACGTCTACTT	375	2281	493.056	162.835	402.921	544.776	360.987	340.426	252.381	0.216158	0.0713877	0.176642	0.238832	0.158258	0.149244	0.110645	365.34	49.8399	0.160167	0.02185
CCATATCCCCCCAACCCCAA	TACTCCGCGTTTTACCAACTGTTCTGAATGACTTGCACCAATGAGCACTGGTTTGGGTTTTTTTATGC	376	2278	1027.78	1193.49	1363.4	1973.88	1011.21	1627.66	938.095	0.451175	0.523919	0.598508	0.866497	0.443903	0.714513	0.411807	1305.07	143.522	0.572903	0.0630035
CCCTAAACCTACAAAAATGG	GTGGGTGATAGGTGTGCGGGTTAATATCCAGTCCCGGTGCATTAATTAACTGAGACCTCATAGGTCGT	377	2277	840.278	1235.63	1123.71	1235.07	977.578	755.319	1184.13	0.369028	0.542658	0.493505	0.542413	0.429327	0.331717	0.520038	1050.25	73.7111	0.461241	0.032372
GACAAATCCCCCGAACCAAT	CGACGTAGGTGAGGTTGCCTCTATAGCAATGTACTCCGTCGGAGGCTTCATAGCCAATGAATCAGATA	378	2276	692.13	892.72	799.828	1160.45	544.843	936.17	566.667	0.304099	0.392232	0.351418	0.509863	0.239386	0.411323	0.248975	798.972	82.8424	0.351042	0.0363982
CAAATCACCTCCGACTCAAT	CGCGACAAATACTTGAGGACCGGTGATTTCGTTTCGTGCTGCCGCTAACTGCGAGGACATGTCCATAGT	380	2273	215.278	295.019	208.763	425.373	330.717	1361.7	211.111	0.0947109	0.129793	0.0918446	0.187142	0.145498	0.599077	0.0928777	435.423	157.278	0.191563	0.0691939
CCAATCATTGACAGCTCCAG	GGATGCATCGGATCTGGGATCCTAAGGCGAACCGGGCGCGTTATGATATGTAGTGGCGGCGGTGTCCT	379	2273	1259.26	1189.66	524.055	436.567	680.493	542.553	1079.37	0.554008	0.523385	0.230557	0.192067	0.299381	0.238695	0.474864	815.993	131.638	0.358994	0.0579136
CCTATTATGCAAGTCCACAA	TTGGGAGACCATAAGGGAAATCCGCGGGGTGGCTCATCAATCTAGTGTAAGAGTATAGATCACCCCAA	381	2261	1247.69	1295.02	1365.98	1250	1173.77	1085.11	1379.37	0.551829	0.572764	0.604148	0.552853	0.519136	0.479923	0.610069	1256.7	39.3112	0.555817	0.0173866
TGAAAACCTGGAAATACAAA	GATGCCTACTTGCCCATAAGCTGTCCGGGAGGGCAGACCTGACGGCGAGCGGATTCGCAACCGGTGTG	382	2256	187.5	764.368	392.612	395.522	402.466	414.894	317.46	0.0831117	0.338816	0.17403	0.17532	0.178398	0.183907	0.140718	410.689	66.2311	0.182043	0.0293578
TCAACTATTCAGTACATCAA	ACCGGGTAGGGTTATCATTTCCGAATACAGTAGCTGGGTGTGTACGGCGTACGTCTGATGAAATTGTT	383	2253	3196.76	4867.82	2039.52	2332.09	2938.34	2904.26	3055.56	1.41889	2.16059	0.905246	1.0351	1.30419	1.28906	1.35622	3047.76	341.431	1.35276	0.151545
GAAGCCAATCAGATATCAAT	TTAATACGTATTTCAGCTGTGCCCTTCATGTGTGGGGGGAGGTATCCGATCCCGTAACCTTCGGTAGG	385	2247	1597.22	2614.94	1075.6	1059.7	2130.04	1468.09	1823.81	0.710824	1.16375	0.478683	0.471607	0.947951	0.653353	0.811664	1681.34	212.645	0.748262	0.0946351
GGTGATTCCTCAGTTAATAG	CACATTGATTTAACGAACTGGAAGTCCGGAGCCCGTTCGGGATTAACTTGTCAAACCCATAGCGCATT	384	2247	1356.48	1344.83	2065.29	2111.94	1823.99	1978.72	1641.27	0.603686	0.598499	0.919133	0.939893	0.811745	0.880607	0.730427	1760.36	121.331	0.783427	0.0539969
CGCACCCACCACTACCTATA	TTCGATTCACCAAACTGCGTGTGTTATACTGTACAATGCCGGCCACGGCAACTCAGTCGTCAATCCA	387	2244	495.37	212.644	292.955	369.403	260.09	351.064	230.159	0.220753	0.094761	0.130551	0.164618	0.115904	0.156446	0.102566	315.955	37.1494	0.1408	0.016555
CACACCTAGTAAAACCACAG	GTTGGTTTCCGTCGATCGTGATCCAAATTCGACCTTGATAGCGTCAGTTAGCTTGGGGATTCACCAAA	388	2242	539.352	1616.86	775.773	764.925	865.471	691.489	922.222	0.240567	0.721168	0.346018	0.34118	0.386026	0.308425	0.411339	882.299	130.985	0.393532	0.0584234
GCAAACATCTAGGAATACGT	AATGCAATAATGCACACTTTACGTTATCATTCCAGTCGTCGTTGCACCGGTTCTGCGAACATTGACAG	390	2232	1217.59	1871.65	719.072	496.269	681.614	914.894	914.286	0.545516	0.838552	0.322165	0.222343	0.305383	0.409899	0.409626	973.625	172.577	0.436212	0.0773192
TAATACTAGCCAAATACAAA	AGTCGCATGGCAAGCGTGGGGAACACATCGTCCTTGTTTGTCATCTAAGACATGGTCGGATAGTTTGC	391	2229	740.741	1118.77	721.649	682.836	837.444	882.979	1014.29	0.33232	0.501917	0.323755	0.306342	0.375704	0.396132	0.455041	856.958	61.0407	0.384459	0.0273848
TCCGTATTCCAAATCTAAAG	ACAAAGTTACTACACGAATATTTCGGTCTAGGCCTGAGTAGCGTCAATTGCCTGTTGTTCGCCCTCGG	392	2228	3611.11	2222.22	1869.42	2503.73	1615.47	1404.26	1803.17	1.62079	0.997407	0.839056	1.12376	0.725077	0.630276	0.809324	2147.05	280.561	0.963669	0.125925
CCCACTCCTCGGTGACAAAA	AGGGGTGCTTAGTGTTATGTGGGAGACAGGGTCGGGTTTCAGTACATCGTAGACTGGCATGACAGTTA	393	2224	796.296	509.579	790.378	660.448	831.839	829.787	692.063	0.358047	0.229127	0.355386	0.296964	0.374028	0.373106	0.31118	730.056	44.5163	0.328262	0.0200163
CCCAATCCCCCATGTACTTA	GCTTGCGTGTTTGGACTATTTCGTATCCACTGTGTTGGGTGGGGGATGTCCACTCTGGTGTTCAGGAGG	394	2221	1865.74	1224.14	1250.86	1160.45	1618.83	1723.4	1187.3	0.840045	0.551165	0.563196	0.522489	0.728876	0.775959	0.53458	1432.96	111.011	0.645187	0.0499824
TCCAATACCTCCGATAATTT	GGCTCATAGCCGTATCGAACATTTGTTACCGTCCGACCGCCTTCACCTCAATGTCGCACTTACGGGATG	395	2217	1921.3	783.525	1215.64	1425.37	1131.17	914.894	1031.75	0.86662	0.353417	0.548325	0.642929	0.510224	0.412672	0.465379	1203.38	143.013	0.542795	0.0645073
TATTTAACCTACAACCAAGT	CCAGTTATTGGTGCATGAACGAGACTATAACGTTGTAACACAATTATTCTCAGCTACGAGTGGGGGAG	396	2214	976.852	1105.36	1445.88	1320.9	1767.94	1617.02	1630.16	0.441216	0.499261	0.653061	0.59661	0.798526	0.730362	0.736296	1409.16	110.096	0.636476	0.0497273
TAAGATCCCTGGGTAACCAA	TGGTAGCTGGAGCTTAGGCGGGACGCAGATAAAGTTGGGCCTGGGACTGTGTGATACCACTCGGGTGA	397	2210	1034.72	1026.82	899.485	955.224	714.126	936.17	865.079	0.4682	0.464624	0.407007	0.432228	0.323134	0.423606	0.391439	918.804	41.3709	0.415748	0.0187199
GATGCCATGTAAAACATAGG	ATCATGTTAATCGGTGCCTTCGTGGCAACCGGTTACTCGATACCATTCCCAATTCGGGGTTTAGCGCG	398	2209	2210.65	1001.92	1562.71	1402.99	1213	1351.06	1307.94	1.00075	0.453561	0.707431	0.635122	0.549119	0.611618	0.592094	1435.75	144.667	0.649956	0.0654897
CCCTCTCATCCCAACTATGG	CATTGAGGTGTTCAGAGCTCGTGGGCGACACGCGACTCGTTGAGAGTTGTCGAACGTCTTTCCGGTAT	399	2208	298.611	383.142	548.11	462.687	565.022	521.277	493.651	0.135241	0.173524	0.248238	0.20955	0.255898	0.236085	0.223574	467.5	36.2686	0.21173	0.016426
CCTGAAAAGGCGGGATTAAA	GGTTGATGCTAGGGACATCACCGGTCGCCTGGGGGAGCCAGTGCTTCCTGCCGTGGTAGGACCCTGTC	400	2206	238.426	385.057	236.254	279.851	320.628	574.468	425.397	0.108081	0.17455	0.107096	0.126859	0.145344	0.260412	0.192836	351.44	45.8921	0.159311	0.0208033
TCCTTCCACTGGTTCCACAG	ATGGTGGGGCAGTGGCGGCACGGTCGCTAAATGAGTGGACTGAGGGTTTTTTAACTGGGAGCGTAGTG	401	2206	2048.61	1191.57	1426.12	1171.64	1751.12	1585.11	1750.79	0.928654	0.54015	0.646472	0.531116	0.793799	0.718543	0.793651	1560.71	121.183	0.707484	0.0549334
GCTTGACATTCATAACCCGT	CGGAAGTCATCCAGTACAACGCGCTGGAACAACAACTTATACAATTAGGAGACTCTCGTTGGGT	402	2200	613.426	827.586	789.519	820.896	785.874	808.511	960.317	0.27883	0.376176	0.358872	0.373134	0.357216	0.367505	0.436508	800.876	38.4478	0.364034	0.0174763
TCCACAATTCGCAGATTCAG	TGGACTGCGACTTGACTTCTGGACCACATTCGTTATTCTTCATCCACATTGTACCCTGTACGGAACGG	403	2197	1472.22	1841	762.027	738.806	719.731	808.511	836.508	0.670106	0.837959	0.346849	0.336279	0.327597	0.368007	0.38075	1025.54	168.502	0.466792	0.0766964
TAAACATTTGCCTGCCACTG	GGATCACTTAATGCACTTCGACAATTTTTGCGTGTCCCTCGGGCGGGGCCAGGGTATACTTATTTGCGT	404	2182	363.426	199.234	122.852	287.313	171.525	340.426	207.937	0.166556	0.0913078	0.0563026	0.131674	0.0786089	0.156015	0.0952963	241.816	34.0298	0.110823	0.0155957
GCATACCAGGCCAGATACTT	GGCTCACGCCTCTTGATCTAATCTTGTGGACTCCTATCAGATTCCGGATAGTTCTCGGGATGACATGG	405	2179	1078.7	634.1	697.595	888.06	1123.32	882.979	1028.57	0.495045	0.291005	0.320144	0.407554	0.51552	0.405222	0.472038	904.761	70.758	0.415218	0.0324727
CAATAAATGGCCTATTCTTG	GCATGTGGCTAATACTTGAAAAGTGTTCGTTGCATGCTGTTATCGCCGCAGCAGGTTTTACAGTGTCCA	406	2157	956.019	1701.15	1770.62	1533.58	1582.96	1723.4	1612.7	0.443217	0.788665	0.820871	0.710979	0.733871	0.798982	0.747658	1554.35	104.603	0.720606	0.0484947
CGAAATTACCACTTATATAT	GTTCCAATGTGGGATTCCAGTTTCGCAACGCTTCTCTGCACACGATCTTCTGCAGTAATGTGTGGCGTC	407	2155	1037.04	1408.05	1560.14	1305.97	1060.54	1159.57	1487.3	0.481224	0.653386	0.723962	0.606019	0.492129	0.538086	0.690163	1288.37	78.6383	0.597852	0.0364911
CCCAACAACGCAGTCACAGT	TAGTATCGGAACGTGCCGTTTATGGTGGAGGGTCAAAATAAGTACCATCGTCGGCCCGCAACGGTGAT	408	2154	754.63	588.123	610.825	503.731	394.619	159.574	544.444	0.350339	0.273037	0.283577	0.233859	0.183203	0.0740829	0.25276	507.992	71.2843	0.235837	0.0330939
CAAGTCTCTCCGGGTTTTAT	TCTGTGTAACATGTGACTGGATGACGGAAGGCAGTCTAACAGGTGTTAGGAGGACAGCGGGAATCTTG	409	2152	11439.8	9565.13	50810.1	75014.9	52243.3	54244.7	55076.2	5.3159	4.44476	23.6107	34.8582	24.2766	25.2066	25.593	44056.3	9193.42	20.4723	4.27203
TCAGAGCCCGGAATACCCTT	TATGTGTGGCATTGTAGTGTGTGAGCACACGGATTCTGGTCTCCGTTAAACCGCGACCTGTCGAGTAG	410	2146	13.8889	17.2414	67.0103	89.5522	57.1749	106.383	68.254	0.00647199	0.00803419	0.0312257	0.0417298	0.0266425	0.0495727	0.0318052	59.9292	13.0059	0.027926	0.00606054
CACAAATACGGAAACTCTTT	TACTTCGAACATGGAGCTATTAGCTACACTCGTGAGGACGTCCGTCTGCTGGTCGTAACTTTCAGGTT	411	2145	925.926	1162.84	749.141	738.806	1112.11	840.426	1187.3	0.431667	0.542114	0.34925	0.344432	0.518465	0.391807	0.553521	959.506	73.1584	0.447322	0.0341065
CCCTATTCCTAATAATTTAA	TCCGGGACAGGGCAGCGGGTGTAACTTGGATGACTGACAGGTGTACGTAGTTGGGATTGGTACGACGA	413	2141	386.574	367.816	274.914	406.716	433.857	414.894	338.095	0.180558	0.171796	0.128405	0.189966	0.202642	0.193785	0.157915	374.695	20.4855	0.175009	0.00956821
CCAGCCAACTCCTATTCTAG	CAGCGAAACACGAAATTTCCACCTCCACCGGGTATTCTGGCAAACGTGCCGAATGTCCTAGCACT	414	2135	756.944	128.352	298.969	216.418	321.749	436.17	250.794	0.354541	0.0601183	0.140032	0.101367	0.150702	0.204295	0.117468	344.2	77.6147	0.161218	0.0363535
TACGCCCAGGAGAAACCCTG	TGTTGGGTTGAGGGAAGTGGTGGGTAATGTTCATTGTCCATCTTTGGGTGACACGCCCACTTGAAGTCTG	416	2127	812.5	731.801	798.969	1444.03	672.646	1329.79	753.968	0.381993	0.344053	0.375632	0.678904	0.316242	0.625194	0.354475	934.814	118.66	0.439499	0.0557876
TCCGACATTCGCTTTTCTAA	TGCCGAAACTTCCATAACTCTTCGTCTGCGGGCACGTGGTGATTGCTGGGCGTTCTTGTATATGGTGG	415	2127	557.87	432.95	635.739	958.955	543.722	446.809	515.873	0.26228	0.20355	0.29889	0.450849	0.255629	0.210065	0.242536	584.56	67.5859	0.274828	0.0317752
CCCGTATTGTGGAGTACAAT	ATTACGGGTTTGCCGGCTGTCTTGGATTATGATCGGACGTACTTGGGATCGCAGTCGCAGATAACAGTG	417	2116	886.574	1272.03	977.663	1130.6	730.942	765.957	863.492	0.418986	0.601149	0.462034	0.534309	0.345436	0.361984	0.408078	946.751	74.0616	0.447425	0.0350008
CAAGATATCCCCATCACCAG	ATAGCGACAGGGACCGTGCAGAGGGAGATGGGTGGTTCTCCGCTATCGCGCACCTAAGAGTTGCGGAG	419	2114	409.722	915.709	500.859	585.821	404.709	510.638	450.794	0.193814	0.433164	0.236925	0.277115	0.191442	0.241551	0.213242	539.75	67.0615	0.255322	0.0317226
CCAGACAATCCCGACCTCTA	CTATGTTTCGACGAGTTGAATTGCAGGCCCGTACCGCGATCCATTGTTTCGCCAGTTAAGTCGTGAGG	418	2114	384.259	318.008	331.615	447.761	245.516	744.681	269.841	0.181769	0.150429	0.156866	0.211808	0.116138	0.352262	0.127645	391.669	64.1898	0.185274	0.0303641
CCAGTCTATCAAATCACCTG	TTGAGGATACTTCGTATCCATACACTTCAGGGGGAAGTGTTGATTGCATGCGCACCGCTTGTGGCCCG	420	2112	1606.48	1017.24	1140.03	723.881	1182.74	978.723	1223.81	0.760645	0.481648	0.539789	0.342746	0.560007	0.463411	0.579455	1124.7	102.243	0.532529	0.0484105
GAAACCTATGACATAATATA	ACGGCATATGTCCGTGTCTTAGAAAATTGTGTGGGTTGGGGTGCACTCTGGAATGGTGTGTCGTGTAA	421	2102	803.241	463.602	670.103	425.373	617.713	595.745	603.175	0.382132	0.220553	0.318793	0.202366	0.293869	0.283418	0.286953	596.993	47.7092	0.284012	0.022697
CCAGATTTTCGGGAACTTTT	CCAAACGGACTTGGGGCTGTCCGTTCAGACGTTAAGCGTAGCGGGGGGCGCCCATATCGTACTGCACA	422	2101	893.519	605.364	587.629	507.463	584.081	712.766	507.937	0.425282	0.288131	0.27969	0.241534	0.278001	0.339251	0.241759	628.394	51.3392	0.299093	0.0244356
CAAGCACTGCAAAATTATAG	ATACTGATAGGTAACGGATGTGGTTTGGTATGAGCGATTACACCTTCGACGTTGCCTGACGTTCCGGG	424	2096	3391.2	1429.12	1719.93	1462.69	1470.85	1957.45	1211.11	1.61794	0.681831	0.820578	0.697847	0.701742	0.933896	0.57782	1806.05	279.001	0.861665	0.133111
GATACAATCGCCATTATCTA	ATTACGCGGGTGGGCACTCTGGTAAGTCACCGTCTTGGTGAGTCGGTTGTCGATATCGTGGCTTATGA	423	2096	752.315	1068.97	948.454	861.94	716.368	680.851	842.857	0.358929	0.510003	0.452506	0.411231	0.341778	0.324834	0.402126	838.821	51.8627	0.400201	0.0247437
CGATCTCCTCCATTTCTTAA	TAATAAAGCCTGTCCATAAAAGTATCATGGGCATCAGACTTTGTGTTCCACGGGGGAACGGGAGTTCT	425	2091	1280.09	1295.02	1164.09	1238.81	983.184	712.766	1066.67	0.612192	0.61933	0.556714	0.592447	0.470198	0.340873	0.510123	1105.8	78.4237	0.528839	0.0375054
CACGCTCACTACATATCTTA	CAATGAGTAACTAAAAGCGTGTCACTATACGTGGAAGCATCGGGGATGTAATCGCGCTGGATACAGGG	426	2089	796.296	300.766	588.488	529.851	484.305	436.17	596.825	0.381185	0.143976	0.281708	0.253638	0.231836	0.208794	0.285699	533.243	58.1801	0.255262	0.0278507
CCCATTTTTCAGGTCACAAT	CGGGATGAGAAGATCAGTGATGGATCCCGTTGCATCGTAATATGAGGGAAGTATTTGGCTTGGGTGGTC	428	2087	328.704	586.207	436.426	436.567	626.682	776.596	557.143	0.157501	0.280885	0.209116	0.209184	0.300279	0.372111	0.266959	535.475	56.0291	0.256576	0.0268467
CGAATCCCTTAGAGCACAAT	AGGTAACCCACGAACCTGGTTTCGACTGCGGATACCTGTAATTCGGAAACCTCCGAGTATTAGATCGTC	427	2087	1622.69	1151.34	1386.6	1559.7	959.641	1531.91	1285.71	0.77752	0.551673	0.664398	0.747341	0.459819	0.734027	0.616059	1356.8	91.0806	0.65012	0.0436419
GCAGAACTGGGAGACAATTG	CCTAGGAAGTGTGGATCGAAAATCGCTGTCACGTCCGCGGGGCCGCCGCTTCGTATCTTGCTCTCATC	429	2087	641.204	840.996	691.581	742.537	696.188	648.936	847.619	0.307237	0.402969	0.331376	0.355792	0.333583	0.310942	0.406142	729.866	32.1406	0.34972	0.0154004
GCAACCCCTCGATATCCTAA	TCGTGTCAAACAGGTTGTACAACAGGCCAGTGCTGGTTGGTCATATATGGATCGATCTGATTCCTGAT	430	2084	888.889	645.594	501.718	764.925	536.996	574.468	504.762	0.42653	0.309786	0.240748	0.367047	0.257675	0.275656	0.242208	631.05	55.4931	0.302807	0.0266282
CCCTCTTACGAGTAACTCAA	AAAGGTAGACAGATCCAAAACATGTCGGTAAAACAGGGGCGGACGTGCGAGGATTGTGCGAAGGATCGG	431	2083	212.963	375.479	365.979	376.866	272.422	202.128	392.063	0.102239	0.180259	0.175698	0.180924	0.130783	0.0970368	0.188221	313.986	31.2365	0.150737	0.0149959
TGTGATATGCCGAACTTTTA	TGTGTAATCTCTTGTCGTCTGGAGTAGGACGACTTGTCCTCGTGGGACGTTTATGCTTTCATCAACTC	433	2077	1442.13	831.418	771.478	608.209	1234.3	1234.04	1153.97	0.694333	0.400297	0.371438	0.292831	0.594273	0.594147	0.555594	1039.36	114.658	0.500416	0.0552039
TCAATATATCACTATAACGT	ATCGCTAGGACGCTGTAGTATGCGAGTCTACTGAAGGATAAGATAGCACATCCGGATAAAAAAGTTTAA	434	2074	1307.87	1639.85	1948.45	2048.51	1597.53	1882.98	1690.48	0.630603	0.790669	0.939467	0.987709	0.770267	0.907897	0.81508	1730.81	94.868	0.834527	0.0457416
CCCGAACCCTCCTGCTTAGT	AGTGGACTCTACCCCCGTTGATGGAAAACTCGACGTTTAAGCCGTTGTCCCATGTACGAGGCATGAGG	436	2073	738.426	473.18	359.966	328.358	779.148	776.596	384.127	0.356211	0.228259	0.173645	0.158398	0.375855	0.374624	0.1853	548.543	78.376	0.264613	0.037808
CCTTTACATGCAGGAATATA	TGAGTTGGGACACATGTGTGTTCGTAGTTGTACTGTACTATTCAGTTATTAGCGGGAGGACTTCCGTA	437	2072	791.667	726.054	344.502	399.254	440.583	521.277	890.476	0.382079	0.350412	0.166265	0.19269	0.212637	0.251581	0.429767	587.687	80.6418	0.283633	0.0389198
CCATCTATGTACGACTTTGT	CTGGACTGCGAAGTGTACTTGCGAAATGTTTGAGGACGCCATGCATTTTCGCGACCGCATACTTGAAC	439	2065	1053.24	586.207	742.268	835.821	799.327	936.17	685.714	0.510044	0.283877	0.359452	0.404756	0.387083	0.453351	0.332065	805.535	58.9277	0.39009	0.0285364
CGCAATCATCGCGTCCATAA	CACGCGTGCTTAACACAGGCGGTCACGCTTGGCTATCGGAAACAGTCCCTTACACTGTGACGACGATA	438	2065	861.111	1454.02	1356.53	1574.63	1154.71	1042.55	1312.7	0.417003	0.704127	0.656915	0.762531	0.559181	0.504868	0.635689	1250.89	93.3033	0.605759	0.0451832
TCAGAATACCCCTGTTCCAT	ACGTGTGCGCATTGACATCTCATCGGGCTATCAATAGCGTGAGGATCGAACCCCAGTGCCTTGTAGCA	440	2061	1363.43	1178.16	853.093	1029.85	779.148	851.064	923.81	0.661536	0.571645	0.413922	0.499685	0.378044	0.412937	0.448234	996.936	79.1306	0.483715	0.0383943
TGTTTCATGTCGTAACCAAA	CGTGACGAACTTGGGTCTGACTCCTCCTTCGGCGGTAAGGGGATGGGTCTTGAGCGTCCTATGGACGA	441	2058	25460.6	32603.4	17814.4	19746.3	21354.3	18319.1	20465.1	12.3715	15.8423	8.65619	9.59488	10.3762	8.90143	9.94416	22251.9	1969.32	10.8124	0.956909
CGATTAAATTAATTAATAAT	ATAATATCCACGCACTGAATAAACGGGCCAAGTTCCTTCGCCTCGTGTGGCAGGTCCACCGACCGCA	442	2051	27.7778	24.9042	128.866	59.7015	285.874	159.574	288.889	0.0135435	0.0121425	0.0628308	0.0291085	0.139383	0.0778033	0.140853	139.37	42.6057	0.067952	0.0207731
CACTCTATTGAGTACATAAG	GTTTCCTTATCGGTTCAGCCGAGTGCGCGAGACGTCAGTCACCGAGTACATAAAAATCTCCCAAGTCA	443	2044	2368.06	1398.47	2335.05	1742.54	2124.44	1542.55	1722.22	1.15854	0.684182	1.14239	0.852513	1.03935	0.754674	0.842574	1890.48	145.879	0.92489	0.0713693
CAAACAACCCGGATCCAATT	CCTATACTCCGGGTAGGGGTGCGCCTCTTGGGCGTGCAAAAGAAGTTACAAATGTCTGCCAGTGACGT	444	2040	469.907	917.625	703.608	705.224	505.605	574.468	566.667	0.230347	0.449816	0.344906	0.345698	0.247846	0.281602	0.277778	634.729	58.1146	0.311142	0.0284875
GCATTAACCGGAAAAACAAT	CATTTCCTTGCGACGTCCAGCTTGTGGGGTAGGTGCTAGATCAGCAACTTCATCGATAGCGTAACCAG	445	2035	1180.56	775.862	990.55	1011.19	831.839	925.532	1006.35	0.580126	0.381259	0.486757	0.496901	0.408766	0.454807	0.49452	960.269	50.206	0.471877	0.0246712
GACTTTCACCGCAGTAAATA	TGGCGTCGTACGTTGTGGCCGGTGCTGCGGCACCGGCTAACTCCTAATATACATGTGGCCAATTGGTT	446	2034	1030.09	898.467	857.388	973.881	1053.81	1063.83	1028.57	0.506437	0.441724	0.421528	0.478801	0.518098	0.523023	0.505689	986.577	30.3785	0.485043	0.0149353
CCCATTAATTGGGGCACAAT	AAATTGATTTTGCTGTATGTATTCGTTACGCGTGTCCCATCTGGGCACTCGACTGGACAAGCTA	447	2031	969.907	1005.75	765.464	761.194	636.771	500	731.746	0.477552	0.495198	0.37689	0.374788	0.313526	0.246184	0.360289	767.261	66.8507	0.377775	0.0329152
CCTAAATCGGGCAGCCTCGG	AGACGGGTTACGTCATCCAATGGTTCACCAACGGCGTTAGGGAAAGCGGTACCCACGGTAATTTGCTG	449	2016	245.37	222.222	676.976	473.881	613.229	510.638	542.857	0.121711	0.110229	0.335802	0.23506	0.304181	0.253293	0.269274	469.31	65.8601	0.232793	0.0326687
CCAACCATGCGCTTACTTAA	CGAGGGCTGAGCCATCTGCGTCGTGTGTTAGGGTGATCCGATATTCCACGGTACTGGTATGCGATAGG	450	2011	391.204	444.444	368.557	399.254	397.982	212.766	382.54	0.194532	0.221007	0.18327	0.198535	0.197903	0.105801	0.190224	370.964	27.8199	0.184467	0.0138339
GCAAAATTTCAATAAACATA	CGAGGGCATAGGGGCAGAAGGGATGAGTCACGCTATTGGCACCACGTATGCGTCTCCATTAATTAGCAT	452	2010	53101.9	60616.9	81437.3	87690.3	99616.6	96404.3	109027	26.4188	30.1576	40.5161	43.627	49.5605	47.9623	54.2423	83984.9	7785.43	41.7835	3.87335
GGTTAAAATCGCAATATTGT	AGGTGTCTGCCCCATGGTGGCTAGGAAAATACTGTCCTCTATAGGCTCAGTGTGGGACGCGTCATGAT	451	2010	368.056	72.7969	146.907	85.8209	285.874	223.404	184.127	0.183112	0.0362174	0.0730882	0.042697	0.142226	0.111146	0.0916055	195.284	40.3253	0.0971561	0.0200623
CAAGCTCCTGGGGATCAAAG	GTTACCTTCAACCTTTTGTGTTTTGTAACTAGTGTTCCTGATGACCGGAGATGTGGTGGACCAGGGTG	453	2009	1655.09	2386.97	1580.76	1615.67	1684.98	1851.06	1500	0.823839	1.18814	0.786837	0.804217	0.838715	0.921386	0.74664	1753.5	113.209	0.872825	0.056351
TCAGTCAAGGCCTTTTTAGG	CACCATAGTCTACCTGGATCCTGGCAGGGGATACGTGGTAACAATGAACGTCAGACCAGAGCGGCGCG	454	2007	407.407	371.648	469.931	738.806	386.771	297.872	480.952	0.202993	0.185176	0.234146	0.368115	0.192711	0.148417	0.239637	450.484	53.4203	0.224456	0.026617
CCCTAATACTAGATACTATG	ATATGCGTGGCCCACAAGTCTGACAGGCAACGGAGTTTGGAGTGGATTGCCCAACAGTCCCTAGTCAG	455	2004	187.5	340.996	810.137	708.955	544.843	478.723	553.968	0.0935629	0.170158	0.40426	0.35377	0.271878	0.238884	0.276431	517.875	79.5711	0.258421	0.0397061
CCTAAATCTGAAAATCCAAG	GTGACGGATGGGACACTTCGGGGGTGTTGCCGGTTTCCCCGGACGGTACGTTCTGGTTTCTCGTGCA	456	2001	995.37	440.613	526.632	451.493	660.314	925.532	607.937	0.497436	0.220196	0.263185	0.225633	0.329992	0.462535	0.303816	658.27	83.8171	0.328971	0.0418876
GAAGCCTATTGGATATTTAT	CGAGTTAGTTCTCCGATGGGTAAACACTGGTCAGGGGTCTCCGACATTAACGCTCCGGCCCATCAAGGT	458	2000	599.537	737.548	656.357	712.687	743.274	702.128	541.27	0.299769	0.368774	0.328179	0.356343	0.371637	0.351064	0.270635	670.4	28.6637	0.3352	0.0143319
GACACATATGGATTACCTTG	GAGCAATCGTGATCAAGTAATCAGCTGGCCAGATCAAGTGTCCGCCTTGAAGGGCGCCCATCTGTCTC	457	2000	243.056	532.567	306.701	414.179	450.673	542.553	587.302	0.121528	0.266284	0.153351	0.20709	0.225336	0.271277	0.293651	439.576	48.3338	0.219788	0.0241669
CCCACCTAGCCGAACAAATA	TTGTGAGAGGAGATACGCGTTAAATACAAACGGTCAGGTTTGCCATGGAAGTCGGTCAATATTTG	459	1994	541.667	659.004	362.543	492.537	411.435	414.894	400	0.271648	0.330493	0.181817	0.24701	0.206336	0.208071	0.200602	468.868	39.1186	0.23514	0.0196182
CCTTAATCCCCGTAAATCAA	TGGCCTCCTCTGAGAGCACCAGGATGCCGCGCGAGTGTATCGACAATAAGGAGTGGAATAAAGCCCAA	460	1993	1000	931.034	1006.01	1108.21	597.534	968.085	661.905	0.501756	0.467152	0.504774	0.556051	0.299816	0.485743	0.332115	896.112	72.0876	0.449629	0.0361704
TACGCAAACCCAGACTACTG	AGCTGATGGTGGGGTCTGTGTATGTTCTCTGTTTTGAAACCTATGGTTCTCGGCATCTTGTTCCTGGA	461	1993	1307.87	1854.41	1713.06	2447.76	1828.48	1531.91	1707.94	0.656232	0.93046	0.859538	1.22818	0.917449	0.768648	0.856968	1770.2	133.385	0.88821	0.0669268
CCCATTCAGTGAGAAACCAT	CGTAGAATTTGGGTGCGTACACCCGGACCGAACTCCATGAGGGTATAGCGCCAACAATGTATGTATCA	462	1990	1256.94	727.969	612.543	634.328	631.166	457.447	752.381	0.63163	0.365814	0.307811	0.318758	0.317169	0.229873	0.378081	724.683	95.7402	0.364162	0.0481107
GCCAACACTGCCTAAACAAA	ATGTTACGCTGCGGAATGGTGAGGCGTCTTAGCGGGTACGCCACATTTAACAACTAGGTCTGAACGGA	463	1987	344.907	402.299	353.093	380.597	504.484	223.404	479.365	0.173582	0.202465	0.177701	0.191544	0.253892	0.112433	0.241251	384.021	35.2649	0.193267	0.0177478
CCCTCTAAGTAGTAAACTTT	GTTTGTATGGGTCGTCGAAATCAAGTTGTTGAATGCCGACGTTGGACCGTGTGACGGCAAGAGGATTG	464	1983	581.019	743.295	883.162	675.373	602.018	851.064	612.698	0.293	0.374834	0.445366	0.340582	0.303589	0.42918	0.308975	706.947	46.2628	0.356504	0.0233297
CCAGCCCTCTGGATTTATTA	AAGCTACACCTGGGGCTAGACACGTGGGGAATGTGAATGTAGTAGATGAAGACTGACTTATTACCTAT	465	1981	474.537	319.923	436.426	414.179	414.798	372.34	380.952	0.239544	0.161496	0.220306	0.209076	0.209388	0.187956	0.192303	401.88	18.7833	0.202867	0.00948171
TCATACTCCGGATTCACAAT	GTTGTCCTTTCGCTACGCGCAGACCTACGGCAAACTGCAAATCAAATAACTCTGACGGAGGTGTGATT	466	1980	2409.72	1835.25	1163.23	1044.78	1451.79	1297.87	1384.13	1.21703	0.926893	0.58749	0.527665	0.733229	0.655491	0.699054	1512.4	177.023	0.763836	0.0894055
TCTATACCTCAATGACATAT	GACAGTGGTGCTATGTCAGATCACACACGTTAAGTTGGTGTAGTCCCAAGTCTCACACCTAAGGTGTA	467	1979	1006.94	1103.45	528.351	634.328	514.574	553.191	450.794	0.508815	0.557579	0.266979	0.32053	0.260017	0.279531	0.227789	684.519	98.4551	0.345891	0.0497499
CGTGTCAAGGGCGTCCATAT	TAACATTATTCGTTACGAACAAGCTGTTGCATCGGGGTACTATACGAGGTGTGAGGTGGTCCGACATA	468	1977	606.481	509.579	360.825	339.552	410.314	212.766	401.587	0.306769	0.257753	0.182511	0.171751	0.207544	0.107621	0.20313	405.872	47.4981	0.205297	0.0240253
CCATTCAAGGAGAATAATGT	CCAGGATTTCAGTGGTGTAAATCACTTGTTTACGCAAAGCTGGTGTATTGGGTTTTCAACGCGGGG	469	1967	1303.24	1565.13	1519.76	1216.42	1668.16	1361.7	1252.38	0.662552	0.795696	0.772628	0.618413	0.848074	0.692274	0.636696	1412.4	65.2411	0.718048	0.0331678
CGTGCTACGTCAAATCATTA	GGAGCTTTAGTGTCGTGTTTATGACCAGGCGGCAGTCGCTCAGTCTATGCCGAAGATGCGTATCGTTT	470	1965	884.259	369.732	576.46	634.328	510.09	521.277	692.063	0.450005	0.188159	0.293364	0.322813	0.259588	0.265281	0.352195	598.316	61.3919	0.304486	0.0312427
CCCAATCATCAGATCCAAGG	TAGATCGTTGCGGGTGTCTGGGCCTTCACGCCAAATGGTGCTTTGATCTCAACGGGGGGGTTAAGGG	471	1964	1629.63	1442.53	1948.45	2835.82	1899.1	1606.38	1698.41	0.82975	0.734485	0.992084	1.4439	0.966957	0.817914	0.864772	1865.76	174.515	0.94998	0.088857
CACATTAACCAAAGAATAAG	GGCCACGGCGAGAAGCTAATCCGTCACAGTTGCTATATCTCAACGGGGGATCGGGATGGGATGATCGG	472	1963	817.13	1157.09	718.213	1018.66	689.462	914.894	952.381	0.416266	0.589449	0.365875	0.518929	0.351229	0.466069	0.485166	895.403	63.1008	0.45614	0.0321451
TCTAACTAGTACATTCTTAG	GGTTGGGACATGACGAGTCGCCAGAGCAGGATGACCGTCGCTAAAGTAAATACTGTTGCTTTACTTGC	473	1962	1412.04	2923.37	1742.27	1701.49	2281.39	2085.11	2295.24	0.719693	1.49	0.888006	0.867224	1.16279	1.06275	1.16985	2062.99	188.961	1.05147	0.0963105
GGAATCCTCCCGGTTCACAA	TTCGATTCACCAAACTGCGTGTGTTATACTGTACAATGCCGGCCACGGCAACTCAGTCGTCAATCCA	474	1960	372.685	733.716	537.801	529.851	756.726	563.83	588.889	0.190146	0.374345	0.274388	0.270332	0.386085	0.287668	0.300454	583.357	49.3765	0.297631	0.0251921
CCCTTACCTCCAAATATCTT	CAAAATGTGTTTGGAAGACGAGCTGGTCGTGAGCCCGGCGCGACCCGTGATGCGGTGTATGGATGACT	476	1957	402.778	457.854	277.491	227.612	306.054	457.447	417.46	0.205814	0.233957	0.141794	0.116307	0.156389	0.233749	0.213316	363.814	34.9645	0.185904	0.0178664
TCTACCATTCCGTGTCAAAT	CTATTATCTCGGGTCCCGAACGTATTATCAAATAGTTGTCGCAGTGCAATCCGTGCTGTCGTATGGAC	477	1956	736.111	513.41	521.478	518.657	663.677	702.128	817.46	0.376335	0.26248	0.266604	0.265162	0.339303	0.358961	0.417924	638.989	46.2755	0.326681	0.0236582
CCTATTAATTCCATCCAATT	GTGTGCACCTAGCTTACTTGACGTACTACGGCCAGGGGTGCTGCTGTCATTCCTGACGGTTGGTGGGAA	478	1955	782.407	534.483	430.412	522.388	636.771	659.574	561.905	0.400208	0.273393	0.22016	0.267206	0.325714	0.337378	0.287419	589.706	43.0833	0.30164	0.0220375
GCTACCCACCGGAGTCACAA	AATTGTCCTGTTCTATGGTTATAGTGGTCGGACAGGATGTCGCGCGTCTTCTGTCGCTGGGCGACGGG	479	1954	303.241	68.9655	273.196	160.448	350.897	382.979	233.333	0.15519	0.0352945	0.139814	0.0821125	0.179579	0.195997	0.119413	253.294	41.4703	0.129629	0.0212233
CCTTCCCCGCCATGCTTCAT	GGATCGGCCTCGGGTGAGACAGCGCACAGACAACTATGGTCGCAGCAATGGAGAAGGCGTACCTCATAT	482	1944	319.444	681.992	532.646	638.06	498.879	500	523.81	0.164323	0.350819	0.273995	0.32822	0.256625	0.257202	0.269449	527.833	43.9137	0.271519	0.0225893
TGTTACAACCAATACAATGT	CCGATGGTAGGCGTAACTACGCATTCTTGGGAAATACGTTATTTGCGTTTGAACGTTTGGGTGTGACA	483	1942	1106.48	1310.34	909.794	1059.7	1065.02	882.979	1077.78	0.569764	0.67474	0.468483	0.545675	0.548415	0.454675	0.554983	1058.87	53.2434	0.545248	0.0274168
CATTAACTGGAGAAACAATA	ATAAATTTACTGTGCCAAGTCTGGGCGAAACACCATCGCGGTGCTTAGGCGGAATACCAAATTCTAGT	484	1941	351.852	1800.77	741.409	507.463	846.413	1010.64	744.444	0.181273	0.927752	0.381973	0.261444	0.43607	0.520679	0.383537	857.569	177.133	0.441818	0.0912584
GGAGTTCACGAGGTCAAATT	GTGCGCCGGACGCAGGTAGTGTGGTGCTAAGTGGTCGGGGATCGTTGTCTGCCACTACTGATCTTCGTC	485	1936	472.222	252.874	526.632	544.776	486.547	393.617	680.952	0.243916	0.130617	0.272021	0.281393	0.251316	0.203315	0.351732	479.66	50.2146	0.247758	0.0259373
CGCAAAATTCAATGACTAGG	TCAAGTTAGGTGCGTCGTTATAACTAACGCGTGCAGCGAAACTCATGGAAAGGGGCAGTGTATCAACAT	486	1934	1092.59	500	1231.1	962.687	1199.55	968.085	749.206	0.564939	0.258532	0.636556	0.49777	0.620244	0.500561	0.387387	957.603	98.1407	0.495141	0.0507449
TCCACACCTGCAGAATATAG	AACCTAGTTGATCCTATGGAAGAACGGCTGCTCGCATGGCGTGAGTTGGGCCAGAATCCTGGATA	487	1931	472.222	212.644	650.344	731.343	439.462	617.021	517.46	0.244548	0.110121	0.336791	0.378738	0.227583	0.319535	0.267975	520.071	64.4227	0.269327	0.0333624
GCCGTCAATTCAGGTTCCAT	GATGAGTGAGTGCTCTAGTTTGGCACTGGGCAGTAGATCCGTGAGTGGGGTTTACCCATGTCTGGGTG	488	1927	574.074	423.372	340.206	373.134	217.489	265.957	420.635	0.297911	0.219705	0.176547	0.193635	0.112864	0.138016	0.218285	373.552	44.1729	0.193852	0.0229232
CGTGAAACGTAATTCTAAGT	TATGCTTGTACTACAGGTGTGGTCCTCTACATCCCAGTGACGTACCCCCGTCTCAAGTGAAGGCTGGGT	489	1925	500	1034.48	1049.83	835.821	534.753	446.809	742.857	0.25974	0.537394	0.545365	0.434193	0.277794	0.232108	0.3859	734.936	94.7944	0.381785	0.0492439
TAAAATAACCCATTCCCCGG	GAGAATATCGGATGGCTGGGGAAGGTAACGCTCACTGCCACGGCAATGTAAACCATAACAGTCACCAG	490	1925	351.852	191.571	931.271	716.418	644.619	542.553	520.635	0.18278	0.0995173	0.483777	0.372165	0.334867	0.281846	0.27046	556.988	91.3295	0.289345	0.0474439
TAAACAATGCGCAGCTCAGG	ATTGTGTGATGTATAAGTTGAGTAGGGGGTAACCGAACCATGATGGGTGAACCCAACTAGGTACTGGG	491	1922	601.852	1239.46	1040.38	1052.24	862.108	723.404	782.54	0.313138	0.644882	0.5413	0.547471	0.448547	0.376381	0.407149	900.283	83.5847	0.46841	0.0434884
CATAACCCTCAAATACTCAG	TGGGGAATGGGATCGATGTCACGATACTCTGTGCGAGTTAAGATGGTGGAATTGTAGGGAATTGAAGT	492	1921	972.222	777.778	944.158	664.179	1109.87	1042.55	1036.51	0.506102	0.404882	0.491493	0.345747	0.577754	0.542714	0.539567	935.323	60.1547	0.486894	0.0313143
GGAACAATTTACTTTACAAA	AGCGATTTTACGGGAGAGAGCTGGTCCCCGGGTATTCAGTGATACCAGGACGTGGAACTCTACTAACA	493	1921	1541.67	1683.91	2610.82	2361.94	1843.05	1776.6	1742.86	0.802533	0.876579	1.3591	1.22954	0.959422	0.924829	0.907266	1937.26	148.581	1.00847	0.0773457
CAAAAAACCCCCAACCTTAG	TGATGATTGCAATGAAAATTCCGGCGCAGTTTAGAGTACACGTACGAGGCGTGAGTGGGCGGATAAACA	494	1917	1016.2	1124.52	1032.65	604.478	1051.57	2648.94	1515.87	0.530101	0.586605	0.538678	0.315325	0.54855	1.38181	0.790753	1284.89	248.467	0.670261	0.129613
CCAACACTTGACATACTAAA	GACGTCCAACTACGGACCCTCACGGGGCTCGAGCAATCGTTGATCCCATGGATACTGCACTCATTTGC	495	1916	509.259	275.862	607.388	593.284	676.009	372.34	460.317	0.265793	0.143978	0.317009	0.309647	0.352823	0.194332	0.240249	499.209	53.3194	0.260547	0.0278285
GACATAAATTAGAACTCAGG	AGCGCCCCCCGCGGTGGTTTGGGAAGGGCAGTGTGGATGACCATAGCCCGAAAATATTCCCACTGGTGA	496	1916	6155.09	7388.89	6067.87	6772.39	6964.13	7627.66	6604.76	3.21247	3.85641	3.16695	3.53465	3.63472	3.98103	3.44716	6797.26	220.902	3.54763	0.115293
CATGCCCCTTAAGTTACTTA	GGGGTAAAATGATACTGGCCTCGAACCTGGGTGACTAAGGACAAACTTAAAACTGATTGCTTCGGACA	497	1912	1201.39	858.238	835.911	1190.3	802.691	1021.28	804.762	0.628341	0.448869	0.437192	0.622541	0.419817	0.53414	0.420901	959.224	67.1983	0.501686	0.0351455
CCTTCCCACGAAAGACCCGG	TTTACGTCGTGCGTCTCAGCCCCGTCACATATGTGGATATCAAACAAGGGTCTGTATAATTTTAGAG	498	1910	1416.67	1913.79	969.931	1257.46	1105.38	1223.4	952.381	0.74171	1.00199	0.507817	0.658357	0.578734	0.640526	0.498629	1262.72	124.972	0.661108	0.0654306
GACAACCCCCAAAGACCATA	GGACCGTCTGTTACTTCATGGGCCTCTTACGCTGAGATACTGAGGGCTACTAGATTTCAGTCTGGATC	499	1910	1972.22	1503.83	1387.46	1555.97	1418.16	1297.87	1228.57	1.03258	0.787346	0.726417	0.814644	0.742493	0.679514	0.643231	1480.58	92.2464	0.775175	0.0482965
TCCTTACTTCCGGAAAAAAA	GTGCTCACGTCGATGCGTAAAGGTACCAAACGTATCCGTGTGTTTACGCTGACGGTAATTCTGACATGG	500	1909	418.981	996.169	180.412	291.045	264.574	180.851	385.714	0.219477	0.521827	0.0945062	0.152459	0.138593	0.094736	0.20205	388.25	107.068	0.203378	0.056086
CCAACCTTGGGGTTATTTAG	ACAGGTGCGTCTGGACCCGATTTACTGCCTTTTGTACCGAAGTATCGATGCGGGCCACGTTACTCA	501	1908	821.759	1373.56	532.646	533.582	578.475	723.404	879.365	0.430691	0.719897	0.279165	0.279655	0.303184	0.379143	0.460883	777.542	112.294	0.407517	0.0588541
CCCGCCCTGTGGGATCCCTT	CAGATCTTGTAACGTCTTGTAGATTATCTATAGGCGAGAGCGTGCTTTCCTCCATGCCGTGTCGTTG	502	1907	509.259	270.115	216.495	279.851	286.996	468.085	239.683	0.267047	0.141644	0.113526	0.146749	0.150496	0.245456	0.125686	324.355	43.6353	0.170086	0.0228816
GCCTTAACTGGATAACCTAT	TTATTCGTGGTGTAGATTGTCCGTAAGCCTAGATGAAGTGCATGCCTCTACTGTCGCGCGTGCTCAGG	503	1904	668.981	777.778	694.158	641.791	411.435	457.447	565.079	0.351356	0.408497	0.364579	0.337075	0.21609	0.240256	0.296785	602.381	49.7694	0.316377	0.0261394
TAGGATTTTCGAGTATACAT	TCTATATGCGGGTGGTCTCAGACCACGACTGCTCTGCTAGAAGTCGTTATGTGGGCGTGGACATTGTT	504	1903	446.759	681.992	1075.6	1055.97	1143.5	1138.3	1250.79	0.234766	0.358377	0.565214	0.554898	0.600892	0.59816	0.657275	970.416	110.469	0.50994	0.0580498
CCCGCTTCCCGCATTCTCAT	CATCGGAGATGCTTGGCTGGTCGTTAAGATACGTCACTAGCATATGCGTGTCTGACCGGAAGGGAATT	506	1899	363.426	609.195	1437.29	619.403	1007.85	755.319	1326.98	0.191378	0.320798	0.756864	0.326173	0.530725	0.397746	0.69878	874.209	150.405	0.460352	0.0792023
GAAATACTGTCATGCCTAAG	ATGCGTTTGCAGGGATATTGCAGAAATGGTCTGAATACATATAATCGAGTTACCTCGCCTTGGTTCCG	505	1899	1229.17	1132.18	396.048	384.328	618.834	851.064	584.127	0.64727	0.5962	0.208556	0.202385	0.325874	0.448164	0.307597	742.25	128.097	0.390864	0.0674551
CCCTATTACTAGTATACAAG	TGGTCCGTGGCTAATTAAAGTTGTGGGGGGTCTGGTATATAGCATCGATAAGGGTGTCGGTGACTCTT	507	1897	733.796	659.004	1091.92	891.791	1047.09	1297.87	1185.71	0.386819	0.347393	0.575606	0.470106	0.551969	0.684171	0.625047	986.741	88.8426	0.520159	0.0468332
GGCAATAATGCAGTAACAAG	GTACACCAAAGTTACGGTGAGGCCTTGCCAGACTTCCCTAAATCCTGTCACACACAATAACAAGTGA	508	1896	689.815	1101.53	941.581	873.134	912.556	819.149	682.54	0.363826	0.580977	0.496614	0.460514	0.481306	0.432041	0.359989	860.044	55.646	0.45361	0.0293492
TCCGTCACCCCCTAACCATT	ACTTGAGCGGATCTGTGTCCCTGGGATGCTGCTCCTCTGGCATTAGTCATCTGTTCGCTGTGGGGAAT	509	1895	631.944	852.49	487.113	552.239	576.233	531.915	530.159	0.33348	0.449863	0.257052	0.291419	0.304081	0.280694	0.279767	594.585	46.2059	0.313765	0.0243831
CATGCATATGACGTCTCATA	TGTCTCGACATAAGGGTATCGGCTTCTCTAAACTGTATATGCAATATGATAGATCGCGTTGTCCTGGG	511	1894	974.537	978.927	800.687	462.687	852.018	595.745	814.286	0.514539	0.516857	0.422749	0.244291	0.449851	0.314543	0.429929	782.698	72.176	0.413251	0.0381077
CGAATTATGGACATAAAAAA	CCCACGGACCGGTTCAGATGATGACTTCTGTGAGATGCTGCAAAGCAGGATGGACTTGTACACCAAAC	510	1894	1097.22	1572.8	731.959	791.045	1054.93	797.872	920.635	0.579315	0.83041	0.386462	0.417658	0.556987	0.421263	0.48608	995.209	109.443	0.525454	0.0577842
TGAGACCAGGCCTTTCAATA	ACGCCAGTTCGAGAGGGGACATGCATTCCGTACTCACGGTCAGGCCTATTATCTTTTTGTTAGTGCTG	512	1893	2030.09	2614.94	1951.89	1723.88	1458.52	1170.21	1276.19	1.07242	1.38137	1.03111	0.910661	0.770481	0.618179	0.674163	1746.53	189.834	0.922627	0.100282
CAAAACTCTGAGATACTTAT	TGCGGTTAAATGCAGTGTGTGTATTCGTGCTACTGTGTGACGGGGGAGATTAAGCGAACGTTCTCTTC	513	1888	1807.87	1091.95	896.907	1014.93	973.094	595.745	985.714	0.957558	0.578365	0.475057	0.537566	0.51541	0.315543	0.522094	1052.32	139.485	0.557371	0.0738797
GATTTATACTACTACACATA	AACTTGATCTAGTTGGGATGCGCTCGCTGACCTAACTAAACGGCGGTCACGCGCCGGAGACATTGCTAT	514	1888	1386.57	840.996	1295.53	1496.27	1853.14	1372.34	1519.05	0.734414	0.445443	0.686193	0.792515	0.981535	0.726875	0.80458	1394.84	114.739	0.738794	0.0607728
TCTGCTCCTTGAATTTTTGT	GTTGTGTCTCCCGGGAGTACAGGCAGGCCTCGTAAGGGCCAAGTAGTATCGTGGGGATTGATGTTGCA	516	1886	2210.65	1312.26	1664.09	1746.27	1682.74	1063.83	1092.06	1.17214	0.69579	0.882338	0.925911	0.892225	0.564067	0.579037	1538.84	154.868	0.815929	0.0821144
CATTCACCTGCCAGCCCTTG	ATAGTGCAGGGACAACCAGATTAGACTCTGGGAACGAATCGATGCGCCTTTGAAAAGAATACCGAGTA	519	1885	710.648	630.268	360.825	522.388	430.493	872.34	476.19	0.377002	0.33436	0.191419	0.277129	0.228378	0.46278	0.252621	571.879	67.0967	0.303384	0.0355951
CGTGATAATCACGGACACAG	ATAGGATCGCGATACGTAAGGTATATGGTGCGGTCGAATGGACTTTCGGGTTACGACATGCGTGGCAA	518	1885	620.37	1509.58	1944.16	2059.7	1312.78	1585.11	2076.19	0.329109	0.800837	1.03138	1.09268	0.696435	0.840905	1.10143	1586.84	195.538	0.841825	0.103734
TGCAACCAGGCAGTATTTAT	GTTGGTTTCCGTCGATCGTGATCCAAATTCGACCTTGATAGCGTCAGTTAGCTTGGGGATTCACCAAA	517	1885	1011.57	1134.1	591.065	679.104	628.924	425.532	703.175	0.536644	0.601644	0.313562	0.360268	0.333647	0.225746	0.373037	739.068	93.5459	0.392078	0.0496265
GCTAAATTGTCCATCCTTAA	GGTCTGTCAATGTGACGGGTGTGCGCCAGACTCCTCTATTGACTGGCATGTTGAATTAGTGTGACT	520	1881	557.87	833.333	565.292	649.254	692.825	904.255	760.317	0.296582	0.443027	0.300527	0.345164	0.368328	0.480731	0.404209	709.021	49.6512	0.376938	0.0263962
TCCAACTCTCAGATATCCAT	TCGTAACGCGCAGGTTGTTGTGTGCAGCAGTAAGCATGGAGGGAGGGTCGCCCAATGACGGTAATGTG	521	1876	432.87	216.475	358.247	440.299	528.027	244.681	352.381	0.230741	0.115392	0.190963	0.234701	0.281464	0.130427	0.187836	367.569	41.8469	0.195932	0.0223065
CCCGTAAAGCCCTTTCACAA	GGGCCAGGAGGGCCTCGTAGGTTACGGTGCGGGGGATTAACTGTATTGGTGTGGCAGAAGATTCGGCA	522	1875	509.259	231.801	448.454	473.881	533.632	404.255	420.635	0.271605	0.123627	0.239175	0.252736	0.284604	0.215603	0.224339	431.702	37.5756	0.230241	0.0200403
CCCATTCTGTCCTAACATTG	TATGTCTGTGGCACGTCGGTAAATTAGTCTGTGAGCATTAACCAAGCGGGTGTAGTATTTGCTGCAAA	523	1874	1152.78	478.927	420.103	511.194	511.211	393.617	568.254	0.615143	0.255564	0.224175	0.272782	0.272791	0.210041	0.303231	576.583	98.5754	0.307675	0.0526016
GGCTTAAATCCCATACTTGT	AGTTTGTTATCTTATGGGTCTGTGGCAAAGCGGATGCGGAGGTCTACTCTCCGGGACTCCTGTGTGCA	524	1873	490.741	1388.89	465.636	444.03	554.933	382.979	423.81	0.262008	0.741532	0.248604	0.237069	0.29628	0.204473	0.226273	593.002	134.208	0.316606	0.0716539
CCAGTACCTCGATGCTTCAG	GGCTCCACTGGTGTGCATATGGCCCGGACGGGCCAGGCACGTATTCATTCACGGTTGGGCATTGAGTC	525	1863	416.667	743.295	439.863	626.866	533.632	478.723	617.46	0.223654	0.398977	0.236104	0.336482	0.286437	0.256964	0.331433	550.929	44.4738	0.295722	0.0238721
CCAGTCTTTTCAAGTAACTA	GGGTTCACTTGAAGGTTCGTCTAAGGCGGAGCCGAGTATATGGGATAGATGGGAATTGGTGTTCGTGTG	526	1858	1381.94	1879.31	1133.16	1697.76	1510.09	1542.55	1853.97	0.743781	1.01147	0.609882	0.913757	0.81275	0.830222	0.99783	1571.26	100.375	0.84567	0.0540233
GCCGTTCCGTCCTACCATAT	CTGGTAGCTGTTTCGTTGTGGGCCACCGGAGGACATCAAGAATTGTTCCCGCCTCCTGACACTCTATG	527	1857	1215.28	819.923	745.704	1529.85	497.758	978.723	876.19	0.654431	0.441531	0.401564	0.823829	0.268044	0.527045	0.471831	951.918	126.869	0.512611	0.0683196
CCATCCCAGGCCGACAATAG	CTTTGCGATGGGAATTCCCAATAAACTCAATATTAGTATTTCAGCGTAGTGACACGTCATCTGACGGG	528	1855	186160	216046	22774.1	26466.4	57374.4	54159.6	53295.2	100.356	116.467	12.2771	14.2676	30.9296	29.1965	28.7306	88039.3	29824.7	47.4606	16.078
TGAAACTACTCGTTTCCCTT	TACGGGTACGAGTCCTGGGATGGGTGAGTAAAATGGTCGAACATGCCGGCTGATCTAGATTATGCTCG	529	1855	877.315	496.169	686.426	742.537	554.933	606.383	542.857	0.472946	0.267476	0.370041	0.40029	0.299155	0.326891	0.292645	643.803	50.5628	0.347064	0.0272576
TACTCCTATTCATACCAATA	ACATACGCTCATATCCTCAGTGCGTGGGGGGGCCTCAGTTGTGCTCGTATATTACGCTCCTCCAGTCG	530	1854	1275.46	691.571	1001.72	750	941.704	1457.45	1333.33	0.687952	0.373016	0.540301	0.404531	0.507931	0.786109	0.719166	1064.46	112.143	0.574144	0.0604869
GCTTAAATTGCGTATCACAA	ATTGTAAAACCGGACGCATACCGTAAGTGGTCCCCGGATGGGACTCAGTTACCACATGTGGTACACAA	531	1852	446.759	515.326	979.381	667.91	845.291	468.085	634.921	0.241231	0.278254	0.528824	0.360643	0.456421	0.252746	0.34283	651.096	75.5468	0.351564	0.040792
GCCTTAATCTCAAACAAATG	TCCGGTATGTCTTGGACACGGCACGTGGGCTACTTTGGTTTTAAACAGTTAGTGTGAGTGTTACGCTC	532	1848	1275.46	706.897	981.959	787.313	817.265	989.362	934.921	0.690186	0.38252	0.531363	0.426035	0.442243	0.535369	0.505909	927.597	70.4401	0.501946	0.0381169
CCAGTACTCCGAGGACCAAG	CGATTGATTGGGGTTACCCACTACGCATCGGGCATAACAGATTCGCCTTCATTGTATATATTTTCTGG	533	1846	1391.2	2180.08	1546.39	1746.27	1823.99	1563.83	1536.51	0.753631	1.18097	0.837699	0.945974	0.988077	0.847145	0.832344	1684.04	98.8538	0.912264	0.0535503
CAATCAATCCAAAAAACCGT	TTGCTTCGAAGTGTCACAGCTTGTCGCCGGGCCCTTATTCTGGGGGTAGTGAAAGTCCCCTGTGGTGA	534	1844	1574.07	2222.22	1491.41	1850.75	1503.36	1361.7	1565.08	0.853619	1.20511	0.80879	1.00366	0.815273	0.73845	0.848742	1652.66	110.241	0.896235	0.0597839
CAAAATCCCCGCGTTTACTA	TTGTCTGTCTTTTCTTGGCTATTGTTATGGGGTGCGCCCCAGAGGGAGCAGCAGACACAAACCACCTG	536	1842	1553.24	545.977	939.863	1287.31	848.655	1106.38	823.81	0.843236	0.296404	0.51024	0.698867	0.460725	0.600642	0.447236	1015.03	125.552	0.55105	0.0681608
CACATATATTGAAGCCCTGT	GTCAAGCGAATCGAAGACGTGCGAGAGCTACCTTTGGCCCGGGGGCACACTTAACGTATGTGTTTGCAT	537	1841	368.056	737.548	372.852	414.179	447.309	478.723	492.063	0.199922	0.400624	0.202527	0.224975	0.242971	0.260034	0.267281	472.962	47.6956	0.256905	0.0259074
CCAATACCGTAAGAACCTTA	ATGCTATGTTTACGGGCACTAGAGGTTGCGCTTGGATCCCAATTACTTTGTCACCTCGTCTTCCTCATC	538	1838	789.352	651.341	1229.38	1026.12	1026.91	1329.79	912.698	0.429462	0.354375	0.668869	0.55828	0.558708	0.723497	0.496571	995.084	89.4653	0.541395	0.0486754
GATGTATATTCCTGAAAATT	CCGATGGTAGGCGTAACTACGCATTCTTGGGAAATACGTTATTTGCGTTTGAACGTTTGGGTGTGACA	539	1837	946.759	823.755	1609.97	1313.43	1079.6	1521.28	1222.22	0.515383	0.448424	0.87641	0.714988	0.587695	0.828131	0.665336	1216.72	109.423	0.662338	0.0595662
CCTGACTTTTAAGAACATTT	TTTCCACAGGGACGGTATGGTATTACGTTTCCTGGGAGACTCCCTCGAGTCGTGGCCGATTGTGTCGT	540	1833	858.796	1358.24	746.564	776.119	1086.32	1000	1071.43	0.46852	0.740992	0.407291	0.423415	0.592648	0.545554	0.584522	985.353	80.7225	0.537563	0.0440385
TAATACACTGAAAATTCAGG	AGTCGGCGTAGTGGATGGCCGGATAAGCAGAAGGGACGTAGCGTAGGCACGCTTATCTTGCTAGGTGGA	541	1831	488.426	335.249	889.175	492.537	605.381	574.468	571.429	0.266754	0.183096	0.485623	0.268999	0.330629	0.313746	0.312086	565.238	63.7612	0.308704	0.0348232
GCAGTCCCGTGGGGATACTT	GTGGTAGTATTTGGATAATGTCGTGAATTCAGGCCACGCCGATCCGTCACGTGTCTAAGATTGACCTT	542	1828	1349.54	879.31	997.423	1074.63	1168.16	1053.19	1231.75	0.738259	0.481023	0.545636	0.58787	0.639038	0.576144	0.673822	1107.71	58.9423	0.60597	0.0322441
CGCGCAATTCAAGACAAATA	GTCACCTCGTTGGGATATTTACTCGGGTCTTGGAGAGGCAAGCAGGAGGGATCAGGCCACATTATGAG	543	1823	914.352	1019.16	1433.85	1347.01	1198.43	1606.38	1019.05	0.501564	0.559055	0.786533	0.7389	0.657395	0.881176	0.558995	1219.75	95.8373	0.669088	0.0525712
GGTTACCATGCGATTTTTTG	ATCCGCTCCTTATTTTTACTTCGGTTTGTTTTACGCCGTGGTGTCCTGCTGCATGAGTTTGACGCGTT	544	1823	2277.78	1555.56	1442.44	1186.57	1052.69	1212.77	1103.17	1.24947	0.853294	0.791245	0.650887	0.57745	0.665258	0.605142	1404.42	160.779	0.770392	0.0881947
TCCAACATCGGATGCCACAG	GACTATCACATAACTGTGTTAATATCGACCGGGTCTATACCCGCGGCCTGACCTTGCTTACGTTTGGA	545	1819	641.204	455.939	890.034	779.851	665.919	531.915	676.19	0.352503	0.250653	0.489299	0.428725	0.366091	0.292422	0.371737	663.007	54.7536	0.36449	0.0301009
CGAACCTAGCACGACTAATA	AGGTGGAGGGGGTGGAGTTTCGGAACGTATGCTGTAAGAGTTACTCCCACGGATCGGGACTAAGCCTCG	546	1815	497.685	1109.2	740.55	858.209	689.462	819.149	785.714	0.274207	0.611127	0.408016	0.472842	0.379869	0.451322	0.4329	785.709	69.9113	0.432898	0.0385186
CACACACTGGCAAGATATGT	GGGACGGTCGGTATCTCAGGGACAGTAAAGTGATACGAGTCGGGGTGCTTGAACAGATTGTAACGACT	547	1814	1254.63	618.774	243.127	197.761	219.731	234.043	196.825	0.691637	0.34111	0.134028	0.109019	0.121131	0.12902	0.108504	423.556	149.698	0.233493	0.0825237
TAAGAAATGGCCATTCCTGT	TATCTTGAATAGCAGTGGAATGGAAGCTCGAATACCTTGCCTCTAAGTGCGCGGGTGCGTTGAGCCGCT	548	1814	680.556	362.069	1063.57	1104.48	894.619	914.894	830.159	0.375168	0.199597	0.586314	0.608863	0.493175	0.504351	0.45764	835.764	95.4111	0.46073	0.0525971
GCCTTCATGTACTTAACCGG	AACCGTTTGAGTATGGGCTTCGTTAGCGGGTTCCGTCTTACGACGTGTGCGTTAGTAATGGAACTACA	549	1813	1108.8	354.406	345.361	369.403	522.422	521.277	501.587	0.611581	0.19548	0.190491	0.203752	0.288153	0.287522	0.276662	531.893	100.787	0.293377	0.0555913
CGTTATTTCCGCTAACAAGT	GTGGTGGTTGCCCAGGAACAATAACTTAGGATACAGGGCTTTGTCCCAGACTTGCCTCAGGACGTGTAT	552	1806	1365.74	4400.38	5566.15	4914.18	8782.51	3372.34	6914.29	0.756224	2.43654	3.08203	2.72103	4.86296	1.8673	3.82851	5045.08	906.356	2.79351	0.501858
CCTTATAAGGCCTTTATTAG	TTGCGTAGTCGTTCCGTGAGGCGGTGAATATCCGCTAAAGGAGCATCTCACAGTGTCTTTCGTTAG	553	1805	976.852	1214.56	1041.24	929.104	1125.56	702.128	974.603	0.541192	0.672886	0.576863	0.514739	0.623579	0.38899	0.539946	994.863	61.3832	0.551171	0.0340073
GAAGCCACCCGATACCTATT	TGGGCTAGAATCCGTACACGCTCGTCAGGGCGGCTGCATTCCGGCAATGCCGTAGGGTAAACTTATTT	554	1804	719.907	333.333	335.911	660.448	263.453	414.894	379.365	0.399062	0.184775	0.186203	0.366102	0.146038	0.229985	0.210291	443.902	66.2835	0.246065	0.0367425
GACATCACCTACTTCAATTA	GCATACACACGTCCATGTGAGCAGTGCTCCGGTCCTACCGTATCTTTTAATGTAGCGTGATTCAGGAT	556	1800	782.407	703.065	792.955	1026.12	660.314	936.17	703.175	0.434671	0.390592	0.440531	0.570066	0.366841	0.520095	0.390653	800.601	50.7826	0.444778	0.0282126
TCAGCCTTGTCCAAATTTTA	GGCGCTGAGATCTTACACGTATCGTATTACAGCGTCTACTGTGGTGGTCCTCCAAATTACGGGCTATAT	555	1800	1143.52	522.989	525.773	664.179	483.184	414.894	582.54	0.635288	0.290549	0.292096	0.368988	0.268435	0.230496	0.323633	619.582	92.1312	0.344212	0.051184
CAAAAAAAGTCAGTATCAAG	GTAGAGGCACCTATGTCGAAGATGCGATACGACTCTCGGATTGAACAGGACCGTACACTACACGTCCC	557	1799	166.667	237.548	493.986	358.209	327.354	329.787	258.73	0.0926441	0.132044	0.274589	0.199116	0.181965	0.183317	0.143819	310.326	39.4273	0.172499	0.0219162
CGTGACACTCCAGTTTAGTG	CATTTAAGACCGAATCGGCGATGGATCGGCAGGTGGTGGTCGGAGCGTCTAATGTCGCATACGGTTTA	558	1797	1099.54	622.605	742.268	958.955	864.35	648.936	649.206	0.611874	0.346469	0.41306	0.533642	0.480996	0.361122	0.361272	797.98	68.9137	0.444062	0.0383493
CCTGCTATTCGAGGACTCAG	ACGGGGATTGTACGAATCTTCGAACTTTGTTCAGGGCAGGTGCGAGTAACAAACTCCACTGCTTGTGGA	560	1796	849.537	337.165	1013.75	791.045	646.861	1063.83	823.81	0.473016	0.187731	0.564446	0.440448	0.360168	0.592333	0.458691	789.428	91.9731	0.439548	0.05121
GATGACTTCCGCAGATATAA	TGGGATCACTGTCGTTCTGTACGTGCGACCGTCCGACGCCTATGCATTGGAATCCGTCCTTCGCAGTA	559	1796	652.778	413.793	585.052	611.94	330.717	553.191	344.444	0.363462	0.230397	0.325753	0.340724	0.184141	0.308013	0.191784	498.845	50.2875	0.277753	0.0279997
CATTTATCTCGATGATAGAA	TGACTCTCGAACTGGGACTTAGGAGTCGTCTAGCCGGGCGGCGTTCGCACGTAATCTGATCGGCTAT	561	1794	655.093	1170.5	1169.24	951.493	696.188	638.298	593.651	0.365158	0.652452	0.651753	0.530375	0.388065	0.355796	0.330909	839.209	95.9043	0.467787	0.0534584
TCCACCTTGGGGAACATTAT	AGCTGAAGTTGGGATCCTGGTAAGAACTCGTCGGTGTTACACTGCTCAGTGTATCCTGCCGTGTATTG	563	1791	326.389	760.536	493.127	623.134	493.274	617.021	611.111	0.182238	0.424643	0.275336	0.347925	0.275418	0.344512	0.341212	560.656	51.9982	0.313041	0.029033
TGCACTACGTCATGCTATGG	TATATAAGTAGGGGCGATTGCCTGGACCCGCCAGTACCGCTCTAGTTGGTGAGGCGTGCAACTGGTTG	564	1788	187.5	752.874	767.182	906.716	795.964	989.362	712.698	0.104866	0.42107	0.429073	0.507112	0.44517	0.553334	0.398601	730.328	97.5118	0.408461	0.0545368
CAAGTACATTACGTAACCAG	ACCTGTGAGATTTGATATGTAACTGACCGTGGGTGCGATCATTACTGTCTGAAAGTTCCGCAATGTTCG	565	1786	1043.98	1180.08	978.522	1208.96	1010.09	1021.28	1093.65	0.584536	0.660737	0.547885	0.676907	0.56556	0.571823	0.612346	1076.65	33.3394	0.602828	0.0186671
TCTGATAAGGGATTTCTAAG	CAGGATTTAACGAAACAGGGCCGTTCGGCTCTCGGAATTCGTTTTCGTTTTTGCCCAACTTCTCCAGG	566	1785	923.611	1561.3	926.976	1134.33	998.879	978.723	952.381	0.517429	0.874679	0.519314	0.635478	0.559596	0.548304	0.533547	1068.03	86.5474	0.598335	0.0484859
CCAATAAACCAATAAAATAA	TCATCTGTAATGTTCGAGCCGGCACTCTTGGTCCTACTCTTGAGAAGCATAAGAAGACGGAACATGATG	568	1784	1391.2	844.828	748.282	809.701	1505.61	1297.87	1190.48	0.779823	0.473558	0.41944	0.453869	0.843949	0.727507	0.667307	1112.57	116.358	0.623636	0.0652228
GAAACCCTCGAAAGCTAAAT	TTGGTTTCTTAATTCTAACTGTCCAGCAACTGTAGTGGGGAACGTGAGGTGGGATCGATAACAGAGCAG	567	1784	638.889	727.969	742.268	988.806	520.179	542.553	649.206	0.358122	0.408055	0.41607	0.554263	0.29158	0.304122	0.363905	687.124	59.4132	0.385159	0.0333033
CGAGAAACTCAATAAACAAT	ACCTGTTTATACACCTATTGCGCTTGCGTCCGGTGCGGCAATCTTGAGAATCTAACGTTGATCGGCTG	569	1783	2407.41	1243.3	650.344	880.597	767.937	840.426	712.698	1.3502	0.697305	0.364747	0.493885	0.4307	0.471355	0.399719	1071.81	234.128	0.60113	0.131311
GCAGTATTCCCGTATACTTT	ACGACGTTTTATGCCAGTTATTCCCGTATGTTGATCTGACACCGGGCGTTATTCTATACCTGTTGGTT	570	1778	1155.09	812.261	1193.3	1164.18	1082.96	808.511	1084.13	0.649658	0.456839	0.671147	0.654769	0.609089	0.45473	0.609745	1042.92	61.9818	0.586568	0.0348604
TCAGTTTACCGCAAACAATT	TGGTGTCGCAAGGGACACCCCCAGAGTCGTCGTACTCTAAGATACGCGGAAGATGAGGTATTCCCGGA	571	1777	1407.41	986.59	802.405	970.149	852.018	744.681	871.429	0.792013	0.5552	0.451551	0.545948	0.47947	0.419066	0.490393	947.811	83.1875	0.533377	0.0468135
CCCAAACCCCAGTACTTCTA	AACTATGCTTGGTACGCGCTGGGTCGGAGAAGCTGACGGGGCTGTGAATCGTTTTCACGTAGGTCTTTA	573	1771	1259.26	873.563	511.168	544.776	684.978	382.979	495.238	0.711044	0.49326	0.288633	0.307609	0.386774	0.21625	0.279638	678.852	113.617	0.383315	0.0641542
CCTGATAACCCCAAAATCAT	GCGGAGCCCAGGTTCAGACGCTACTACACGTTGGAGTCTGCACATGCAAAGGTCAGGCGCACCGTGTT	574	1767	261.574	72.7969	193.299	167.91	246.637	138.298	328.571	0.148033	0.041198	0.109394	0.0950257	0.139579	0.078267	0.185949	201.298	32.2001	0.113921	0.018223
CCCATCAACCAATTTACTTG	TATACCACATGTGGCCGGACGGCGCATAACCGCAGAAACTGTCAGGTGTATCTGATACGGTTAAAGGT	576	1761	305.556	678.161	263.746	261.194	306.054	170.213	215.873	0.173513	0.3851	0.14977	0.148321	0.173795	0.0966569	0.122585	314.399	63.3141	0.178535	0.0359535
GAAGCCCCCGCCTTATTATT	ATGAGGTATGGATGTTTAATCGGGCTTCCAGGGCAAGGTAAGGTAATCTGTTTCGGAGGCCATCGCG	575	1761	164.352	153.257	181.271	220.149	110.987	446.809	177.778	0.0933287	0.0870282	0.102937	0.125014	0.0630247	0.253724	0.100953	207.8	41.7242	0.118001	0.0236935
GCCGTTAACGAAGTCCTATG	CAAGAGCTTCATAGGTGGGCCCTACTTCGTGAGTTTTACCTATGGTCGGCGTATCCGCCTCCCGTGTC	577	1760	1773.15	1609.2	1585.05	1973.88	960.762	1308.51	1330.16	1.00747	0.914316	0.900597	1.12152	0.545888	0.743472	0.755772	1505.82	126.715	0.855577	0.0719974
TCAGACCTCCGATGTATTAA	CATTGGTCCTGTCTGTACATTTGCTTGATTGCGACATGAACCGTGCCCGGGTGCAATGCATATCTCGT	578	1760	560.185	545.977	261.168	208.955	169.283	180.851	293.651	0.318287	0.310214	0.148391	0.118725	0.0961832	0.102756	0.166847	317.153	63.1066	0.180201	0.035856
CACGCAATGCGCGGTTTAAT	CGTGTGGTTGTACACACATATTTCCCTACAGTAGATGTAGTGCAGTTCCAAAATGATGCGTGCCGATA	579	1752	430.556	396.552	518.041	537.313	640.135	617.021	557.143	0.245751	0.226342	0.295686	0.306686	0.365374	0.352181	0.318004	528.109	33.9145	0.301432	0.0193576
CCTACTCCCTCAAAACAAAA	GAGAAGGACTGCCACAGACCCGCGGGTAACAATCCCACAGGACGGGGTTTGCACCCGTGAACTGATTA	582	1750	805.556	454.023	845.361	779.851	967.489	787.234	895.238	0.460317	0.259442	0.483063	0.445629	0.552851	0.449848	0.511565	790.679	61.5034	0.451816	0.0351448
CCTGCCATCTACAGAAAAAA	CACTACTGTTGTAGCTATAATTGGAAACGGCTTCTCACCTATGGCAATGTCTACCAAAAACGGTTTCT	581	1750	694.444	1082.38	698.454	820.896	551.57	606.383	638.095	0.396825	0.6185	0.399116	0.469083	0.315183	0.346505	0.364626	727.46	67.2964	0.415691	0.0384551
GGTAACCATCAAGAACTAAA	TTAGATACCAGCTGACGCAGCGTGTTATGGATCTGTGGGATCTAGCTTAGCTTTTACGGCGAATGTCT	580	1750	1166.67	454.023	1017.18	1115.67	1208.52	819.149	1287.3	0.666667	0.259442	0.581247	0.637527	0.690583	0.468085	0.735601	1009.79	108.847	0.577022	0.0621984
TCAAACTCTTACAGTACCAA	GTAACCGTTCATCGGGCTAGAGAGATCGTGACGCACGCGTTATTGTGTACACGACAAAGCCACATAACC	583	1748	875	438.697	932.131	917.91	1164.8	936.17	814.286	0.500572	0.250971	0.533255	0.52512	0.666361	0.535566	0.465839	868.427	82.6026	0.496812	0.0472555
CCTAAATACCACTGTCAATT	CCACCGTCACTCCGGTAGGTTGAAAGGGGGATACATGATATTGGGCAAACAAAGGTGTGCTTAAGTTT	584	1747	453.704	729.885	805.842	805.97	882.287	638.298	893.651	0.259704	0.417793	0.461272	0.461345	0.50503	0.365368	0.511535	744.234	58.7219	0.426007	0.033613
CGAATCACTTAATTCAACAT	CTCGAAACGCGGACATCCCAGACAGCTTGTACGCAACTGAATTAACTATCCAATACTACGTCCATGTT	585	1747	951.389	605.364	1420.1	1537.31	931.614	1031.91	885.714	0.544584	0.346516	0.812881	0.879973	0.533265	0.590678	0.506992	1051.92	121.81	0.602127	0.0697252
TGATCCACTCAAAGTAAATA	TCGGGCTATATTCGACTTGTAGTGTAGTGCCATGATAGACAACGTTGGGTCAGTGAACAGGTAGTTGTTG	586	1745	210.648	500	409.794	291.045	484.305	319.149	441.27	0.120715	0.286533	0.234839	0.166788	0.277539	0.182893	0.252877	379.459	40.8875	0.217455	0.0234312
GCCATCCACGAGATCTATAT	GGATCCGACACGTTATGCGAGCCGAATGAGGACACGCGTTTTATGTGAGGATTAGATATAAAGACAGG	587	1744	331.019	718.391	804.124	891.791	470.852	936.17	607.937	0.189804	0.411921	0.46108	0.511348	0.269984	0.536795	0.348587	680.04	84.245	0.389931	0.0483056
CAAGCATTTCGCGGTATAGG	CATCGGCGTCATTCTGCCATTCGGATCTGCCCGTGTCCGTTTGAACGTCAGGCTAATAGAAGTTACAGT	588	1743	784.722	689.655	664.948	664.179	780.269	702.128	719.048	0.450214	0.395671	0.381497	0.381055	0.447659	0.402827	0.412534	714.993	18.9194	0.410208	0.0108545
CACTAAACCCAGAACTTCTG	GTCGATGGTAACGCAAGGAGAGCTCCAAAGAGGGAAGGTTCCTGAGGTTAGGACCCGCTGTGAGGGAA	589	1742	284.722	1109.2	381.443	563.433	498.879	436.17	668.254	0.163446	0.636737	0.218969	0.32344	0.286383	0.250385	0.383613	563.157	102.354	0.323282	0.0587566
CCTTAATCCCACTTCCCCAT	CGGAACGCTGAGTGATGGGGACGAGTATTCTAGTCAGCTTTTCGTACGTGCAATTCCCTGTAATTTTTC	590	1736	1375	1724.14	1681.27	1686.57	1301.57	1127.66	1593.65	0.792051	0.993167	0.968474	0.971525	0.749752	0.649573	0.918002	1498.55	87.3277	0.863221	0.050304
GGTGTTACGTAGAGACAATT	ACGTAAGAGGGACTGGCCTCGACGGCACCATCATCAAATTTATTGCACAGTAAATCCTCAGTCCCCGT	591	1729	1016.2	1241.38	1601.37	1388.06	1570.63	1372.34	1358.73	0.587741	0.717975	0.926185	0.802811	0.908402	0.793719	0.785847	1364.1	74.9152	0.788954	0.0433286
GAAATCAATCGCGAAAACAT	TGGTCCCGTAGGGATCAGATAACCGGTTTGGATTTGGCTCAGTAGTATGAGGGCAATGAGTTTGTCAG	592	1727	1166.67	996.169	1065.29	902.985	637.892	574.468	726.984	0.675545	0.57682	0.616845	0.522863	0.369364	0.332639	0.420952	867.208	85.1845	0.502147	0.0493251
GAAGTTAATGCCGACACTGG	AACACGAACCGCTGATCGATAGGCCTGCGCTTCACGTCGCCCATCATCAATATTGAGTAAGCATTGGGG	593	1722	821.759	1371.65	865.979	1149.25	903.587	1170.21	642.857	0.477212	0.796543	0.502892	0.667395	0.524731	0.679566	0.37332	989.328	94.5102	0.574523	0.054884
CGAGACCAGCCCGTCATATG	TCGCAGGATTTGTACGTGAACCCGTAGTTTAAATCCGAACTGACACAACAGGACTATACAAAACGTGG	594	1717	152.778	281.609	394.33	496.269	217.489	340.426	182.54	0.0889795	0.164012	0.229662	0.289032	0.126668	0.198268	0.106313	295.063	46.6754	0.171848	0.0271842
GAAACCTAGCCCAGAACCAG	GTTGTTCCGTTGGATGTCCCCTATTGACATTGGAGCTCATCGGGCAGTAATGCGAATCTCGCCAGTTC	595	1714	655.093	630.268	408.076	503.731	545.964	606.383	514.286	0.382201	0.367718	0.238084	0.293892	0.318532	0.353782	0.30005	551.972	32.4457	0.322037	0.0189298
CCAATTTTGTCGGGCCTTTA	AGGGATTGGCTAGGTTGTCCCTGCGAGGCCTCCGATGGGTCCATTTCTAAAGCACGGACGCTGTCTTGG	596	1713	923.611	348.659	512.887	626.866	618.834	819.149	693.651	0.539178	0.203537	0.299408	0.365946	0.361257	0.478196	0.404933	649.094	71.7945	0.378922	0.0419116
TGCAACTAGGACGGTCTTTT	TGTAGATAGGCATGTTCCGCATTGTGCCGTAATTTCGTGGATGGAGTCTTTTATGCCGACGTTGTCTT	597	1713	870.37	626.437	684.708	608.209	838.565	574.468	422.222	0.508097	0.365696	0.399713	0.355055	0.48953	0.335358	0.246481	660.711	58.6375	0.385704	0.0342309
CCTAATATGGAGAAATTTAA	ACACGTGTTCATTGCTTTTATAGGCCTCCCGCGGTGTTGGTTTACGTGTGTGTACTGTTGGATACGAA	598	1712	5534.72	3620.69	4578.18	4701.49	8341.93	7851.06	8198.41	3.2329	2.11489	2.67417	2.7462	4.87262	4.5859	4.78879	6118.07	743.733	3.57364	0.434423
GACAAAACCGAATATATTAG	AGGGTTAGTGCTCTACTGGGATTAAGTATTTTGGTATGGTTCTTTGGGGTCGCGTGGGACGAAATGAG	599	1710	622.685	542.146	408.935	294.776	452.915	542.553	574.603	0.364143	0.317044	0.239143	0.172384	0.264862	0.317283	0.336025	491.23	42.6203	0.287269	0.0249242
TACGTCACTTCCGAAATTTA	TGGCTGTTTGAAACACACATCGCGGGAATCGGGTTGTTAACAGTTGGTACTACCCGGCATGAATCGGT	601	1697	2030.09	2036.4	2235.4	2548.51	2097.53	1744.68	1828.57	1.19628	1.2	1.31726	1.50177	1.23602	1.0281	1.07753	2074.45	100.45	1.22242	0.0591925
TGAGTATTGCGAAAAACTAG	AAAGTAGTACTGGGTCGGACCATCTGCCCTGGACGCTAGGTCCTAAAAGGCGTAAGTCTAGTGT	602	1696	381.944	293.103	329.897	492.537	438.341	446.809	453.968	0.225203	0.17282	0.194515	0.290411	0.258456	0.263448	0.26767	405.229	27.4351	0.238932	0.0161764
CACTACCACCCCATTATAAG	CATTCGGGGATGGGTCCGTCGCCGAAGATAACGGGTACTTGTTGGATGTCGTCTCGGCCTGGTCGTAT	603	1695	305.556	151.341	265.464	339.552	338.565	234.043	203.175	0.180269	0.0892867	0.156616	0.200326	0.199743	0.138078	0.119867	262.528	26.8466	0.154884	0.0158387
GGTATAACGTGGTGACACAA	TGGGTACACTCACACTATCACGGGTCCTCGTTTAGGACATGGCGCTTCGCGGTAGGACACGATGTTCC	604	1694	608.796	400.383	493.986	500	512.332	734.043	452.381	0.359384	0.236354	0.291609	0.295159	0.302439	0.433319	0.267049	528.846	41.7382	0.312188	0.0246389
TCAGCTCCCGAGGACAAAAT	AGAGGTAAGCGAAAGTCAAATACGTCGTACACAGCTGTGCGGAAGTCGCACGTACCGGTAAGGTGGCG	605	1694	196.759	70.8812	219.072	205.224	274.664	212.766	177.778	0.116151	0.0418425	0.129322	0.121148	0.162139	0.1256	0.104946	193.878	23.4228	0.11445	0.0138269
TCCATAAATGCGGACATTAT	GGCGACCGTTGATACTTACGGTTTCAGGTCACATACTTTTAGAGGAACGCGCTACCTCGTTCAGCGT	607	1682	918.981	1350.57	948.454	1220.15	895.74	914.894	742.857	0.546362	0.802958	0.563884	0.725416	0.532545	0.543932	0.441651	998.807	79.4048	0.593821	0.0472086
TGCGCACCCCAGATTAAAGG	CTGAAAAACGCCATTGAGCGTTGTGATCCCCAGATGCGATCCACTCACCGGTCGGAGTGTTTTTAGGT	606	1682	1011.57	591.954	682.131	1212.69	512.332	797.872	728.571	0.601411	0.351935	0.405547	0.720979	0.304597	0.474359	0.433158	791.017	92.5235	0.470284	0.055008
CCAGCTCATTCGAGCTCATG	ACTGTGATGTGCGGGGTGCGACACCACCAGATAATTTCGTATACTGCAAGGCCGCGGGGGTGTTAGTT	609	1681	78.7037	153.257	88.488	48.5075	131.166	287.234	144.444	0.0468196	0.09117	0.0526401	0.0288563	0.0780285	0.170871	0.0859277	133.114	29.4397	0.0791876	0.0175132
CCTACTCCTGAAAACAACAA	GGCAATACTCGATCCTTCCGCTTTTGACCCAATTCTACTCGCATGCGCCCCACAATGGTGTCCCTCCTA	608	1681	1472.22	1268.2	948.454	660.448	917.04	1574.47	730.159	0.875801	0.754431	0.56422	0.39289	0.545533	0.936626	0.43436	1081.57	135.928	0.643409	0.0808615
TCCTACTCGCAATATTCCTA	ACAAAGAGACAGAGGTCAGATAACTTCCACTACAATGAGAGTGCTATGTCCGGTGCCGGGGGATTAAG	610	1679	1018.52	1044.06	1186.43	1313.43	1000	904.255	1122.22	0.606622	0.621835	0.706627	0.782271	0.595593	0.538568	0.668387	1084.13	51.139	0.6457	0.030458
CAAGAAAAGCAAATTATAAT	TGGAATATGAGTGTCACTCGTCGATTGCTGAGGATTATTGATATGGCCCGAAAGCAAACTCACCAGAG	612	1671	881.944	1285.44	1417.53	1055.97	1023.54	936.17	1198.41	0.527794	0.769264	0.84831	0.631939	0.612533	0.560245	0.717183	1114.14	73.3011	0.666753	0.0438666
TCCACCCTTTCCAGTCTCAA	GTCACGACGGACTCGATAAGTATTTCGGGGAGAGCGACCGCCCAATTACAAACGGCATTAAGGTA	613	1670	539.352	1536.4	320.447	384.328	669.283	585.106	404.762	0.322965	0.919999	0.191884	0.230137	0.400768	0.350363	0.242372	634.239	157.368	0.379784	0.0942324
CATGTCCAGTACGTCACTTA	TATCTTGGGTGGTGCGCAGTAGGCTGCGCTAGAATCAACGGTGCACCGATCGTGGACTTGATATGTTA	615	1668	256.944	105.364	545.533	477.612	439.462	617.021	512.698	0.154043	0.0631679	0.327058	0.286338	0.263466	0.369917	0.307373	422.091	67.6861	0.253052	0.0405792
CGTTCTCCTGACTGAAATAA	CCACGGTGCATTGACTCTGGTTTTGTGCGCTTTGCGTGTGAACATTAAATGTTAGTTGGAGGGAAGCA	616	1668	1773.15	1726.05	1361.68	1070.9	1470.85	1021.28	1366.67	1.06304	1.0348	0.816357	0.642024	0.881806	0.612276	0.819345	1398.65	109.64	0.838521	0.0657314
GAAAACAAGGAAAGTCTATA	CTGGGAAAAAGCTACGGTGCCAGGACGCGTAATGTAGGATTGCCCGTTCACCATTTTCTTTGCAAAG	614	1668	2317.13	2166.67	2140.03	2291.04	2505.61	2361.7	2731.75	1.38917	1.29896	1.28299	1.37353	1.50216	1.41589	1.63774	2359.13	77.4211	1.41435	0.0464155
GATGCAAAGTAGGATTAAAT	TGAGGGGCCGGTGTTGGCCTGGTGAACAGTCGTGTTGCAAGACCGGACGTCTAAGCAAATGTCCTGAT	617	1667	421.296	285.441	787.801	776.119	513.453	393.617	504.762	0.252727	0.17123	0.472586	0.465579	0.30801	0.236123	0.302797	526.07	72.0557	0.315579	0.0432247
GCAACACCTTAATTCCTCAA	TACTGTTTAAACCAGGAGTATTCGGGAACACCGATGTCCGACGCCCAAGCCGTGGTGGGGATTCGCAGG	618	1667	543.981	544.061	579.038	511.194	434.978	468.085	487.302	0.326324	0.326372	0.347353	0.306655	0.260934	0.280795	0.292322	509.806	18.8873	0.305822	0.0113301
CCCAACTTTCGGGAATACTT	TCCTGGTGTCTACATTAGGATACTACGCCGTTTAATCGGCGACATCGGATCTAGCCATGGGTCTGAT	619	1662	238.426	883.142	620.275	593.284	427.13	446.809	395.238	0.143457	0.531373	0.37321	0.35697	0.256998	0.268838	0.237809	514.9	78.0639	0.309808	0.0469698
CAAGTCAAGCGAAAATACTT	GGGCGATTTAGATGGCGATGCGCGCAGTGGAGTTCGCGAAACCATGATTGTCATAACTAGGGT	620	1660	365.741	195.402	269.759	283.582	310.538	202.128	258.73	0.220326	0.117712	0.162506	0.170833	0.187071	0.121764	0.155862	269.412	22.5147	0.162296	0.013563
CGCACCTCTTCCAACATCAA	TTTAAAATTGGGAGGATCCATTGTGAGGGGCGCGGCGCGCTGTTATAGTCCTCCGTGCGGTGGTAGGT	621	1652	789.352	1250.96	524.055	555.97	492.152	606.383	484.127	0.477816	0.757238	0.317225	0.336544	0.297913	0.36706	0.293055	671.857	104.227	0.406693	0.0630917
CAAATCCAGGAAAGCCTCAA	GTAATCCCAGGGCCAGACAAGCATATGCGAGTACCACGGTCCGTATAGGGATCTTACGTATAGTCCGC	623	1649	250	1099.62	213.918	332.09	273.543	170.213	168.254	0.151607	0.666839	0.129726	0.201388	0.165884	0.103222	0.102034	358.233	125.498	0.217243	0.0761056
GCTGTCTTCCCCTTACATAG	GGGAGTAACTCTAAACTTGGCATGTCGCGCACTGCCGCCTTTTGAGCGGGCTAACCCAGGAAGTA	624	1647	8476.85	9406.13	11549	12477.6	14441.7	13521.3	13888.9	5.14684	5.71107	7.01212	7.57596	8.76849	8.20964	8.43284	11965.9	864.763	7.26528	0.525054
TATGAAAATCGAGGAATAGG	TGTTTATAGACGCAGACCGTACCGGACCATGTCCCTGTGGCCATTGCCCAAAGTCCTAAATGCGG	625	1646	597.222	567.05	742.268	850.746	815.022	457.447	688.889	0.362832	0.344502	0.450953	0.516857	0.495153	0.277914	0.418523	674.092	53.505	0.409533	0.0325061
TCCATAATGCCCTGACTCTT	TACCGTCACTTGGGAGTGATTGGCAGGTAATCAGCTATAGGAGAGGTTGCTGTAGTCGCCTTATGTTA	627	1640	111.111	159.004	76.4605	134.328	75.1121	574.468	112.698	0.0677507	0.0969536	0.0466222	0.0819075	0.0458001	0.350285	0.0687185	177.597	67.0977	0.108291	0.0409133
CAAACCTATCAGAATCCCTA	TTCCATCGATTTGGGCTTGTGCTGTGGGTCTATGAACTTTGGTTGATAATTATGGGTGTACCATGGGCG	628	1637	1449.07	1400.38	1433.85	1395.52	1863.23	1734.04	1793.65	0.885201	0.855457	0.8759	0.852488	1.1382	1.05928	1.09569	1581.39	77.8241	0.966031	0.0475407
CGTTTAACTGCGGATTTAAT	AGGAACGCGAAACGTCACACGGTCGTGATTACGGGTCCGTGCTCATCACGCTCTATATACCATTTACG	629	1635	981.481	1047.89	996.564	1007.46	959.641	1797.87	1147.62	0.600294	0.640913	0.609519	0.616185	0.586937	1.09962	0.701908	1134.08	113.062	0.693625	0.0691513
CAATCAACCTGAAACATAAA	GATACGCCCCCGTCGTTCGAGACACGAACGCGTTGGTCTTAGACTCGAATTCCGCTGTAGCGCATGTC	630	1633	349.537	655.172	384.021	619.403	402.466	361.702	438.095	0.214046	0.401208	0.235163	0.379304	0.246458	0.221495	0.268276	458.628	47.5384	0.28085	0.0291111
CAATCAACCTGAAACATAAA	GATACGCCCCGTCGTTCGAGACACGAACGCGTTGGTCTTAGACTCGAATTCCGCTGTAGCGCATGTC	630	1633	349.537	655.172	384.021	619.403	402.466	361.702	438.095	0.214046	0.401208	0.235163	0.379304	0.246458	0.221495	0.268276	458.628	47.5384	0.28085	0.0291111
GGAGACTATCCAGATTCCAA	TGGGACAATCAGCATTTGCCCGAAAGACAACCCGCGTTGTAATAGCGTGCCATTTGGATGCGCGGA	632	1631	2615.74	643.678	660.653	779.851	535.874	691.489	573.016	1.60377	0.394652	0.40506	0.478143	0.328556	0.423967	0.351328	928.615	282.777	0.569353	0.173377
GGCTTTTATTAAGGTCTAAG	TCGAGCGATCGCGCAGGAATGGGCTGAGATTCGTTTGCAACGTTCATCAGATACATCTATATTCCTAGA	631	1631	3037.04	1561.3	396.048	391.791	480.942	446.809	428.571	1.86207	0.957267	0.242825	0.240215	0.294875	0.273948	0.262766	963.214	380.844	0.590567	0.233503
TATACTAAGCCCAGAATCAG	CATTTCCTTGCGACGTCCAGCTTGTGGGGTAGGTGCTAGATCAGCAACTTCATCGATAGCGTAACCAG	633	1631	439.815	383.142	646.907	664.179	471.973	648.936	706.349	0.26966	0.234912	0.396632	0.407222	0.289377	0.397876	0.433077	565.9	49.0292	0.346965	0.0300608
CATAGAAAGGGAAAATATAA	TGTGCGTCTTACACTCTAATTTACCGCGCATGCAATGGAAACCGATCGTGGGGTGCGGCCAGCTCCT	634	1630	312.5	477.011	871.134	735.075	713.004	510.638	722.222	0.191718	0.292645	0.534438	0.450966	0.437426	0.313275	0.443081	620.226	72.7637	0.380507	0.0446403
CCTGTACATGCAGAATATAA	GTGTCTTATCTTGCTGATGTTGAACGTAAGTAATACTCTCTACTACAACCGAGGGCGTTCAGTCGGGC	635	1629	361.111	645.594	501.718	425.373	417.04	691.489	528.571	0.221677	0.396313	0.307992	0.261125	0.25601	0.424487	0.324476	510.128	46.216	0.313154	0.0283708
GAAACCCTGCCAATTAAAAA	ATGCGATCGCGGGTCCCTCGATACATCTGATTCTGTTCGGTCGCCATTACTCGCTCCACACGCTA	636	1627	449.074	124.521	387.457	488.806	482.063	329.787	566.667	0.276014	0.0765342	0.238142	0.300434	0.296289	0.202697	0.348289	404.054	54.7	0.248343	0.0336201
CATTCCACCTGGAGCCCTAA	ATACCGCGCGGGGCTGGGTCATGTTTGTTTCTTGTACGCAGTACAGCCCGGGGCGAATTTAGTTCCGTTT	637	1623	891.204	436.782	304.124	354.478	672.646	659.574	530.159	0.549109	0.26912	0.187384	0.218409	0.414446	0.406392	0.326654	549.852	77.9751	0.338788	0.0480438
CCAACTCTGCGGATATACTT	CTATAATGAACTAGGCTCAATGGTGCTGTGGTGAGAGATGAGACAAGGCACGCGAACTTTCGGTCGG	638	1623	312.5	653.257	390.034	391.791	493.274	468.085	596.825	0.192545	0.4025	0.240317	0.241399	0.303927	0.288407	0.36773	472.252	45.6422	0.290975	0.0281221
TCAATACAGTACTTCATATT	CCGTTGGGATAGCGACGCACACTAGTTCTTTAATTCCGAACATGGTTCACATTCTCGGTCCG	639	1622	1120.37	791.188	1730.24	1664.18	1613.23	1457.45	1247.62	0.690734	0.487785	1.06673	1.026	0.994592	0.898549	0.769186	1374.9	128.662	0.847655	0.0793234
CAATTTTACTAATGCTTATA	TTCTTAGTCCGTCTTAAGAGGGATGACAGCCTCCCTCCTGTGTCGCGAACAGCGGTATATCTCGGTCC	640	1621	1206.02	676.245	986.254	970.149	784.753	893.617	1012.7	0.743997	0.417178	0.608423	0.598488	0.484117	0.551275	0.624737	932.819	64.4681	0.575459	0.0397706
GCAAACAACTAATACCCAAT	ACGCCAGTTCGAGAGGGGACATGCATTCCGTACTCACGGTCAGGCCTATTATCTTTTTGTTAGTGCTG	641	1619	1712.96	1657.09	1067.87	1190.3	1110.99	968.085	1136.51	1.05804	1.02353	0.659586	0.735206	0.686218	0.597953	0.701981	1263.4	112.039	0.780358	0.0692026
TCCGCATACCACGTAATATG	GGCGCTTATTGCACTTCCGTTAGAGGAATGCGCCGACGTCCTTTGGGAGATCACATTGACATCAGCTTG	643	1618	1185.19	1341	868.557	768.657	580.717	744.681	752.381	0.7325	0.828799	0.536809	0.475066	0.358911	0.460248	0.465007	891.596	102.517	0.551048	0.0633604
TGTGCCATTTGCATCACAAG	ATCCTACGTGAGGACCGTGTGGTACGGGGATCAAAGAATTATCCATGAATCTCACAGGAGTTGTCTGC	642	1618	168.981	346.743	534.364	720.149	1127.8	925.532	1144.44	0.104438	0.214304	0.330262	0.445086	0.697035	0.572022	0.70732	709.717	143.54	0.438638	0.0887147
CCTTATTCTTCATGAAATAG	GTTACTGAGTACGTGTCAGCACGGGAATTTGGTAGGAGAGCTATCAACGTGCGGGGAGGAAGTAGAGAC	644	1612	548.611	490.421	672.68	671.642	647.982	755.319	895.238	0.340329	0.304232	0.417296	0.416651	0.401974	0.46856	0.555359	668.842	50.1143	0.414914	0.0310883
CACAATTATCCCGACACCGG	GCGGGAATCGTTTGGTGACCAAGTAGGTGAGTGGTGGGGCGAACAAGGTGTACAACGCGAGTTCGATT	645	1611	175.926	260.536	326.46	481.343	279.148	276.596	144.444	0.109203	0.161723	0.202645	0.298785	0.173276	0.171692	0.0896614	277.779	41.4789	0.172427	0.0257473
CAAACATCCTCCTTCCCTTA	AAGCGAAGCCAAAGCGGTGGATTGCAGGAAGTTGTACTAAGACTACTGTACACTGTCCCGGGAAGTCG	646	1608	539.352	3572.8	319.588	220.149	591.928	606.383	703.175	0.335418	2.22189	0.198749	0.136909	0.368115	0.377104	0.437298	936.196	444.106	0.582211	0.276185
CGAATACAGCCGATTCCAAT	CGGTTATAATGTATTTGCCCCATTGACTCCACTGGACGCAGGGTGTAGTCCTCAGTTCGTTCCCAGTCA	647	1606	462.963	781.609	762.027	716.418	914.798	702.128	455.556	0.288271	0.486681	0.474488	0.446088	0.569613	0.43719	0.283659	685.071	63.8636	0.42657	0.0397656
CCTTTTAAGGGAGAACTCAG	GGCGGAGGGCCAGTCTTCAGTGCTACGTCTTGCGGGTAAATTCTCGTCGGTTCTACGCTGATCAGGGG	648	1605	942.13	1362.07	1794.67	1641.79	4838.57	7021.28	1688.89	0.586997	0.848641	1.11818	1.02292	3.01468	4.37463	1.05227	2755.63	860.055	1.7169	0.53586
GACAATCCTCCAAGATCTGG	AGGGGCCAAAAGGCCTGTGCGAGAATTTTTTGTCCCAACTTACTGTTGTTGGAGTCAGCTGCTGTTTT	649	1602	2474.54	2931.03	1873.71	2167.91	1841.93	1287.23	1658.73	1.54465	1.82961	1.16961	1.35325	1.14977	0.803517	1.03541	2033.58	205.736	1.2694	0.128424
TGAGCTACCGGCAGTCTTAA	GGTGGCATTAGTGGATGGGAGTAAATGCTCCAGCAATGTTGTGTCGATTCTTTTGTCTGACAATGGG	650	1602	1182.87	1829.5	1280.93	1123.13	1326.23	936.17	1134.92	0.738371	1.14201	0.79958	0.701083	0.827861	0.584376	0.70844	1259.11	106.273	0.78596	0.0663375
CCAAATAACCGATATTATGT	ATACCTTGCGCCTAGGTGGTCCCCGTCTTGCCCCGCTGGTCTCTCTACCGCGCAGCATATGTAATAGGGG	651	1599	490.741	613.027	917.526	992.537	696.188	542.553	742.857	0.306905	0.383381	0.573812	0.620724	0.43539	0.339308	0.464576	713.633	70.6415	0.446299	0.0441785
CCTAAACCGCCCAGTAAATG	TCAAGCACCGGGCAGTCTATAGGGGGAAGTCTCGTCTTAGAACGGAGCACGTTCGGTAGCATTGCGGG	652	1597	175.926	26.8199	131.443	313.433	191.704	265.957	198.413	0.11016	0.0167939	0.0823064	0.196264	0.12004	0.166536	0.124241	186.242	34.9267	0.11662	0.0218702
CCTGTACTCCCGGTACTTTA	CATGTGTTTGGATGACGTTTCTCGGATGCGCTTGAGTAGTTAGGGGCTGAGGATACATTGCTACGCAT	653	1595	435.185	1283.52	682.99	940.299	593.049	744.681	571.429	0.272843	0.804718	0.428207	0.589529	0.371818	0.466885	0.358262	750.165	107.017	0.470323	0.0670953
CAAACCTTCTACGTCCTTAA	TTGTCTGAGGCGAGACGTCACCTAACCGGGTACACGCACGAGTAAGTCTCTTATGCTTATTGACGTTT	654	1593	1687.5	1233.72	3245.7	2940.3	1247.76	957.447	1352.38	1.05932	0.774461	2.03748	1.84576	0.783275	0.601034	0.848952	1809.26	342.898	1.13576	0.215253
TGTGAATTGTCCGGCTAAAA	AGAGGGCGGACTGAGATCTACAAGGAATAGGGAACCTTGCGGGACTCATAGTCTCCAAATGCAAGTTGG	655	1593	747.685	442.529	765.464	399.254	624.439	414.894	457.143	0.469357	0.277796	0.480517	0.25063	0.39199	0.260448	0.28697	550.201	60.1973	0.345387	0.0377886
GCCTCTCTTCCATGAATCGT	TTGGAGTAACGTCGGTTCATATACTGATGGGTAAGGCACAATTCACGTCCGCCCAGCGTTCGGTCAGG	656	1587	384.259	729.885	462.199	425.373	478.7	776.596	503.175	0.242129	0.459915	0.291241	0.268036	0.301638	0.489348	0.31706	537.17	57.8461	0.338481	0.03645
GACACAATTCGAGGCCATGG	GTTTGTTGATCTTTCCTGCCACGCAGCTTCGGTTAGAGCGTGTGTCATATACGTGGACGGTATTACCCG	658	1584	331.019	655.172	445.017	727.612	786.996	638.298	704.762	0.208976	0.413619	0.280945	0.459351	0.496841	0.402966	0.444925	612.696	62.1021	0.386803	0.0392059
TGAGCCTATCGGGTTATTGT	TCCGGGACAGGGCAGCGGGTGTAACTTGGATGACTGACAGGTGTACGTAGTTGGGATTGGTACGACGA	657	1584	201.389	139.847	140.034	115.672	254.484	255.319	415.873	0.127139	0.0882871	0.0884055	0.073025	0.160659	0.161186	0.262546	217.517	39.2821	0.137321	0.0247993
GACAAACTGTAAATCATAGG	AGAACAACAATACACATCTGGAGATTGGCAACCGTTCTGGACCACGTTTGTGTTACTCGTTTGGTGCGA	659	1579	865.741	463.602	566.151	597.015	559.417	489.362	682.54	0.548284	0.293605	0.35855	0.378097	0.354286	0.309919	0.432261	603.404	51.408	0.382143	0.0325573
GAAAACTTCTGGATTTCCGT	GGTGGTACAGACAGCACACATCAGTAACCGTTCAGACTTATCACTCGAGTACCCGGAATGGTCGTAAT	660	1578	590.278	1193.49	957.904	1287.31	1378.92	978.723	711.111	0.374067	0.756329	0.607037	0.815788	0.873843	0.62023	0.450641	1013.96	110.815	0.642562	0.070225
TGAACTACCGAATTCAACGT	GTTCGAGGACGCCAGCTGCGAGAGAAGACGGGGTCTGGTGTCGAGTTTGGGGAACACCGAGAGTGTAGCA	661	1573	435.185	791.188	925.258	485.075	1130.04	797.872	820.635	0.276659	0.50298	0.588212	0.308375	0.718401	0.50723	0.521701	769.322	91.3923	0.48908	0.0581006
CCTTAACCTCGGGGTCACGG	ATGGCTTAGGTTTGTAGGACGTTTCATCCAAGTCTCTACTGGGGTACCCATGTGTCACAAGTACTGGG	664	1571	460.648	1080.46	571.306	488.806	605.381	372.34	450.794	0.29322	0.687753	0.363657	0.311143	0.385348	0.237009	0.286947	575.676	89.0996	0.366439	0.0567152
CGTTATTCTGAAGTCCATAA	ATCTATTGAACAGGCTGCTGTGACGTCAGTTTCCCATATCGACCTTTTGTCCAGCTCCTCCTATGCGC	665	1571	1437.5	1413.79	1436.43	1186.57	1656.95	1351.06	2200	0.915022	0.899932	0.914339	0.755294	1.05471	0.860002	1.40038	1526.04	123.99	0.971383	0.0789242
TCAATTTCTGCCGAACATTT	GGGTCGGTGATTTCACTGGAGACAAATACGCAATCCTACAACGCAGGCAAGCGCGGTATGAGTACGTA	662	1571	782.407	1272.03	1010.31	1223.88	772.422	563.83	917.46	0.498031	0.809695	0.643099	0.779046	0.491675	0.358899	0.583998	934.62	96.4246	0.59492	0.0613778
GGAAACCTTGCAATACAAAT	AAATACACCTGTGCGGGCGCGCCTTCTGGGGCGCACAGTATCTAGTCATTTTAGGTTATATCTCGTCG	666	1568	976.852	2214.56	809.278	738.806	830.717	712.766	922.222	0.622992	1.41235	0.516121	0.471177	0.529794	0.45457	0.588152	1029.31	200.682	0.656451	0.127986
CCCGAATCCCCCGATACAAA	AGACTAGCATTATTCCGAGTTGGCTGACACAGTTAACTTGTTGTGTGCAAATCGGCGTGGTCACCATG	668	1566	555.556	766.284	769.759	899.254	503.363	925.532	460.317	0.354761	0.489325	0.491545	0.574236	0.321432	0.591017	0.293945	697.152	71.8377	0.44518	0.0458734
CACGAAAATTAATAATTTGT	ACGGCCCTTGTACTGCGAAAGGTATCACGGGATACAGAGACACAGCGTTGCGCATATTGTGTGATTCAA	669	1563	1168.98	1712.64	2319.59	2250	5099.78	4829.79	5501.59	0.747909	1.09574	1.48406	1.43954	3.26281	3.09008	3.51989	3268.91	682.159	2.09143	0.436442
TGCTTATACTCATATAAAAT	ACGTCGCGCGCTATAAACGCTTTGAGCATTAGCGGGGTGCCTCTTAGGTTGTGGGGAAATGTTAGATG	670	1562	1196.76	802.682	1275.77	1309.7	1337.44	1436.17	1460.32	0.766171	0.513881	0.816756	0.838477	0.856238	0.919443	0.934902	1259.84	83.5262	0.806553	0.0534739
CCTGTTTATTGCATCCTCTT	TGTGTAACTCCGGGAGCCACCGACTGTGGCATATCGGCATACCTTGAACTGTTAGCTCATCGTTCAGG	671	1560	729.167	846.743	1012.03	902.985	784.753	670.213	822.222	0.467415	0.542784	0.648736	0.578837	0.503047	0.429624	0.527066	824.016	42.6217	0.528215	0.0273216
TCTGCTATGCCCAAATTTAG	GGATAGTAAAAGCATTGGTTTCGACACAATCGATAGATGACAGCGATTCCAAGCGGTGGCGTTTGGGG	672	1556	821.759	553.64	825.601	608.209	736.547	691.489	674.603	0.528123	0.35581	0.530592	0.39088	0.473359	0.444402	0.43355	701.693	38.57	0.450959	0.0247879
CATGCTAACTCCGGCACATT	TAGATGGCGAGTTGCCAGTGCTTAACACGCAGGATTTACTTATGTGGGCGGACACTGAGTTATACGCTT	673	1555	314.815	599.617	1754.3	2772.39	900.224	872.34	1334.92	0.202453	0.385606	1.12816	1.78289	0.578922	0.560991	0.85847	1221.23	313.807	0.785356	0.201805
TCTTCCAATCCATTCCCCAA	GTGGCGACCGATTCTCTTAATCGTCCGGGTATATTTGTTCCGTCCTGCAGTTATCGCGGTCCGTTGGG	674	1554	1997.69	2795.02	1410.65	2638.06	1600.9	1787.23	1817.46	1.28551	1.7986	0.907756	1.69759	1.03018	1.15009	1.16954	2006.72	196.643	1.29132	0.12654
GACTATACTCAGTACTCCAA	GTATAGTGACTAATATGTGGTCGGTAGACGGTCATGGGCTGATGCGCGTTGCGGTCCTGACTATCCAA	676	1551	310.185	1126.44	253.436	481.343	514.574	351.064	509.524	0.19999	0.726265	0.163402	0.310344	0.331769	0.226347	0.328513	506.652	110.386	0.326661	0.0711706
CCTTCAAACGCATACTCATA	TTGCGGGATTACTCGTGAGTCCTTTCTATTTTGTGCGTAAGTCCACCCTGGCGGTGTGTGGTCACTTG	677	1550	895.833	1222.22	760.309	708.955	697.309	946.809	792.063	0.577957	0.78853	0.490522	0.45739	0.449877	0.610844	0.511009	860.5	69.6692	0.555161	0.0449478
CGAAAACCCTCATATACTTA	GGGGTAGGTAGGGGTACGGGGTTCATCAGACCTTCTGGATGGTATTACTGCTGTGTACAGGCGTTGGT	678	1550	400.463	107.28	511.168	358.209	581.839	287.234	582.54	0.258363	0.0692127	0.329786	0.231103	0.37538	0.185312	0.375832	404.105	65.2421	0.260713	0.0420917
TACTATAACGCAATCAATAG	GTTTTGAGTTTGGTGTTCCACCAGCGTACAGATCCGAGTGGTTTGGTTGTAGCGATGCTTTGGACTGG	679	1549	1976.85	840.996	579.038	559.701	821.749	936.17	1161.9	1.27621	0.542928	0.373814	0.361331	0.530503	0.604371	0.7501	982.344	183.256	0.63418	0.118306
CGAAACCCTTCCTTAAACTG	CATTCCGTAGTATTTAACGTATCGAGCACCTACTCACTTTTATATATGCGTGCGTCGGGGACCCTCGA	680	1547	488.426	553.64	857.388	757.463	797.085	765.957	761.905	0.315725	0.35788	0.554226	0.489633	0.515246	0.495124	0.492505	711.695	51.3876	0.460048	0.0332176
CCCACCCACGAAGAAAATGT	GTATGCCAATTAGCATAGTCTTCGGGAGTTAATTGACTGTTCAGTGACGATCATACGTATTCAGCATT	682	1546	625	350.575	452.749	500	362.108	351.064	261.905	0.404269	0.226762	0.292852	0.323415	0.234222	0.227079	0.169408	414.771	45.5715	0.268287	0.029477
CCCACCCTTTCAGAAACAAT	GAGCAGGGGCGTCGCCAAGTTTACGATTGGATCGTGTGGTTCCTCTGACACAGTATGGGCTA	681	1546	217.593	383.142	390.893	466.418	395.74	436.17	387.302	0.140746	0.247828	0.252842	0.301693	0.255977	0.282128	0.250518	382.465	29.8354	0.24739	0.0192985
TATGCCCCCCCGGGCCAATA	AGAGGATGGCCATGCCATGGGTAGCATTCGGTAATGTACATTTGTGTTACAGTGCGTGTCTACGGCAAT	683	1545	43.9815	57.4713	14.6048	63.4328	39.2377	74.4681	46.0317	0.028467	0.0371982	0.00945295	0.0410569	0.0253965	0.0481994	0.029794	48.4611	7.30132	0.0313664	0.00472577
CATTTACAGCGAGAATATAA	CGGTGTGTCTTCGGTAGCTGGCTTGTGTATGTATCTCTTGAGGATCCTATTTACTCACCAGTTGTAGTG	684	1543	842.593	503.831	876.289	716.418	491.031	393.617	525.397	0.546074	0.326527	0.567912	0.464302	0.318232	0.255099	0.340503	621.311	71.5214	0.402664	0.0463521
CCCAACATTTCATACTCATG	CATATACTTATACTCGGGGGCGAGTCGGGGACGGCCTACGCCTAACTCCCGCAGGGTTAGCACAGCAT	686	1541	375	47.8927	511.168	425.373	392.377	329.787	449.206	0.243348	0.031079	0.331712	0.276037	0.254625	0.214009	0.291503	361.544	56.624	0.234616	0.036745
GAATCCCCCCCCTAATTATA	GTGGTAGTATTTGGATAATGTCGTGAATTCAGGCCACGCCGATCCGTCACGTGTCTAAGATTGACCTT	685	1541	277.778	149.425	381.443	354.478	813.901	872.34	628.571	0.180258	0.0969664	0.24753	0.230031	0.528164	0.566087	0.407898	496.848	104.784	0.322419	0.0679977
CAAACTTAGGGATTAACCTT	GGTGTCGGGTTCAGCAAGTCAGTGTATCAGCAACGGCATATGTCCGTTATTTCTAATCAGATGACGTA	687	1540	1314.81	339.08	1363.4	1555.97	1248.88	1436.17	1246.03	0.853776	0.220182	0.885326	1.01037	0.81096	0.932578	0.809112	1214.91	151.697	0.788901	0.0985048
CCCTAATACCGAAATTACAG	TTATCCCAGGGTCCCATGTAATAGCGCTCGCGTAACGGATCGTTTGGATCTCTGGCAAAGAGTATCAG	688	1540	252.315	1017.24	714.777	906.716	653.587	553.191	866.667	0.163841	0.660546	0.464141	0.588777	0.424407	0.359215	0.562771	709.214	96.9664	0.460528	0.0629652
CCAATATATGCGGTAAACGG	GTTGGTTTCCGTCGATCGTGATCCAAATTCGACCTTGATAGCGTCAGTTAGCTTGGGGATTCACCAAA	689	1539	1016.2	890.805	606.529	358.209	540.359	361.702	628.571	0.660301	0.57882	0.394106	0.232754	0.35111	0.235024	0.408428	628.911	94.0626	0.408649	0.0611193
CACAAATTTGACGGTCAAAT	ATGACCTCGGCGTGAATTACACTGGGCTGGTTTATGCTCGGCTTCGAGTTGTACTGTCCAAGTATAGT	690	1535	1333.33	892.72	1384.88	1238.81	1538.12	861.702	1030.16	0.868621	0.581577	0.902202	0.80704	1.00203	0.561369	0.671113	1182.82	98.0078	0.770565	0.0638488
CCTTAATTTTACTTAAACGG	TAGCATTATGCGACTTCGTTGTTGGGGTGTCGGGTGGGTCCGACCTGGTGATACTCGCTGGGTCCAGTG	691	1534	289.352	425.287	219.072	250	260.09	340.426	280.952	0.188626	0.277241	0.142811	0.162973	0.16955	0.22192	0.18315	295.026	25.947	0.192324	0.0169146
CGAAACACCTAGTTAATTGT	TGTAAGAAATTTATGGTTACGAAGACAGTGAGCCAACTAGTACACATTATTTGAGGGGGGCGCCTGTCC	692	1533	1414.35	1160.92	1446.74	1220.15	1162.56	1042.55	1055.56	0.922604	0.757286	0.943728	0.795923	0.758354	0.680074	0.688555	1214.69	60.6127	0.792361	0.0395386
CAATCTCCCTAGATACCCGT	ACATAGGCCTGGATCACTAATCTCCGTCACGTCTCTAGCCTCAGTGTTGTCGGGAGTTAGCTAGTATA	694	1532	2152.78	3674.33	3551.55	4182.84	2441.7	2340.43	2139.68	1.40521	2.39839	2.31824	2.73031	1.5938	1.52769	1.39666	2926.19	320.882	1.91004	0.209453
TCTAACACCGCGGTTAAATG	CGCGAGTTCGAGATTTACACGCGGCCATGCCGGAGCTATTCGGCGGGTTGCTTAGTGCTTAAGTGTTT	693	1532	254.63	373.563	919.244	496.269	596.413	297.872	393.651	0.166207	0.24384	0.600029	0.323935	0.389303	0.194434	0.256952	475.949	85.8271	0.310672	0.0560229
TCCGCAAACGAAAGCCCTTG	TAGCATCGGATGCGGCTGTACGATAAGTAGGTGACCGACATATCCGCTTATCCTCGTCGGATTACTTGT	695	1530	333.333	170.498	197.595	354.478	289.238	319.149	268.254	0.217865	0.111437	0.129147	0.231685	0.189044	0.208594	0.175329	276.078	26.1957	0.180443	0.0171214
GCTTATAACGACTGCACCAG	AAGGATTGGAGTACGGTTAGCCCGTGGGGCTGTTTGGTGTTGATCCAAGTTCAATAAGTACATTACGGA	696	1528	638.889	729.885	649.485	611.94	498.879	563.83	660.317	0.418121	0.477673	0.425055	0.400484	0.326491	0.368999	0.432145	621.889	27.942	0.406996	0.0182867
TCCTTCCATTCAGTTCCAGG	TAGATCGGTATAGCAGAAGACTCGTGGCATTAAGCGCTCTCAGCAGAACTTGCGGCAAGATTTGAGGG	697	1526	620.37	609.195	814.433	940.299	524.664	606.383	573.016	0.406534	0.399211	0.533704	0.616185	0.343816	0.397368	0.375502	669.766	56.6228	0.438903	0.0371054
CGAACATACGCAGAACTTAG	GGGAGTAAGGTCTAGGTTACTTCAAGCGCGTGGGATAGTTGTGCACGAGCACGTTGTTGCATTTTCGT	698	1522	268.519	544.061	386.598	425.373	247.758	361.702	526.984	0.176425	0.357465	0.254007	0.279483	0.162784	0.237649	0.346244	394.428	43.4841	0.259151	0.0285704
TGAGATACTGGGAGAACTTA	GCTCCTCCTTTTCGTCGTTAGCATCCAAGGCTCTGGACGTGCGAACCCACGGTTGTAGATTATTATGG	699	1521	1120.37	1249.04	1769.76	1585.82	1532.51	1159.57	1884.13	0.736601	0.821198	1.16355	1.04262	1.00757	0.762376	1.23874	1471.6	114.027	0.967522	0.0749683
TACTTCCACGAGAATACCAA	AAACGGAACGCCGAAGTCTTGCTGTCGTTGGGTAATAGCTCAGACGCTATCCAAAAAATAATGTGTTAC	700	1520	826.389	555.556	896.907	481.343	341.928	446.809	355.556	0.543677	0.365497	0.590071	0.316673	0.224953	0.293953	0.233918	557.784	83.4961	0.366963	0.0549316
TGTATTTTATGAGGAAACAT	AGACGCGGTGTATTGACAGACAGCCTGGTGACGGCTACCGAACTACTCTTTCAGGCACCTACTCGCTG	701	1518	555.556	701.149	846.22	578.358	1047.09	893.617	801.587	0.365979	0.46189	0.557457	0.381	0.689779	0.588681	0.528055	774.796	66.5756	0.510406	0.0438574
CCTATCATCCACAAACTAGT	AGTAGCGTATGTCCACAATTTGGGACTGGGAGGTGCCGGGCTGCAAGCGGTTTGATACACAGATCTTA	702	1517	217.593	701.149	475.086	473.881	604.26	670.213	592.063	0.143436	0.462195	0.313175	0.31238	0.398326	0.441801	0.390286	533.464	62.1054	0.351657	0.0409396
TACTACAACCCGAAAACAGG	AACCAGGTCACATGGGACTATACTTACTGCCTCTAATAGACAGCATTAACCAATAGAAGGTGGCTGCG	703	1517	1064.81	1003.83	2678.69	2347.01	2498.88	2510.64	2390.48	0.701921	0.661721	1.76578	1.54714	1.64725	1.655	1.57579	2070.62	270.588	1.36494	0.178371
CACAACTACTGGAGTTCTTT	TCAAGTAACTAACAGGGCATAGGAGCTTTTCTATGGGTTTCGCTAAGGCTGTCTCGTCACACAGTCGG	704	1516	1405.09	1693.49	775.773	906.716	894.619	1021.28	1047.62	0.926842	1.11708	0.511724	0.598098	0.590118	0.673665	0.691042	1106.37	123.31	0.729795	0.0813392
TATACTACCTAAGGTATATT	TTCAACCCCCGGCTGCAACTGTAGCGTCTGCCAAGTCTTCCAAATCTCACACCGCTTGCGTGGTCGGT	705	1515	370.37	260.536	392.612	358.209	702.915	617.021	603.175	0.244469	0.171971	0.25915	0.236442	0.46397	0.407275	0.398135	472.12	62.8407	0.31163	0.041479
TCCAAAACCGGATGGCCTTA	CTGCAACATGGAACCCAAACAACCAATCTACTTGGGAGCTGCAATGTTGCTCTCCCACAGGATGAGGA	706	1513	460.648	793.103	263.746	410.448	454.036	500	653.968	0.30446	0.524193	0.17432	0.271281	0.30009	0.330469	0.432233	505.136	64.9044	0.333864	0.0428978
CGTATTATCCAATGACCTAG	ATACGATGAGGTGTCGGTCACGAGGTGTAGTCTGGGAACACTCTGTTTAGCTGGTGGATCCTATTAAAC	707	1511	253780	279000	487088	454216	580348	579543	581029	167.955	184.646	322.362	300.606	384.082	383.549	384.532	459286	53334.8	303.962	35.2977
CGAAACCAGGAATGCATTAA	GGTATCTTTGGATGCCAGACACCTAAGTTTATCAGGGGCTTGTCCGTGCTGGCCGCTCCGTTAATATT	708	1509	1585.65	2783.52	1327.32	1559.7	1256.73	734.043	1365.08	1.05079	1.84462	0.879602	1.0336	0.832821	0.486443	0.904625	1516.01	236.565	1.00464	0.156769
TCCATCCACGAAAGTCACTG	CGGTCACGGGTGCTTGCATGATAGCCCGCTGCAGTTGCTTTAATCGGCGAGCGCTGTGGCGCGTGTCA	709	1505	275.463	266.284	321.306	332.09	147.982	138.298	260.317	0.183032	0.176933	0.213492	0.220658	0.098327	0.0918923	0.172968	248.82	29.1623	0.165329	0.0193769
CCATACCATTGCGTTTTAAA	CCTCCCCAAATAGAAGTCGGAGATACTTGTGTGCTATACTTTCAATTATCCGCATCTGTTCATGGGCG	711	1501	1372.69	2375.48	236.254	223.881	483.184	457.447	649.206	0.914514	1.5826	0.157398	0.149154	0.321908	0.304761	0.432516	828.305	296.595	0.551836	0.197598
GCAAACTTTTGGTACAATTA	GTGAGCGTTGCGGAAGGACCCGGTGTGGAGAGGCTAGACGCAGACATCAACCTTTGGAGTCTTTTACCT	712	1499	990.741	1111.11	898.625	798.507	766.816	765.957	1136.51	0.660934	0.741235	0.599483	0.532693	0.511552	0.510979	0.758177	924.038	59.9009	0.616436	0.0399606
TACTACTACCCCGTCACTTT	CTGTCACAACGGTTTGCTCGGGGACGGTTATGATAAAGCGCTTACGATGACATCTACGATCTGTGGGA	713	1498	358.796	517.241	455.326	578.358	377.803	553.191	361.905	0.239517	0.345288	0.303956	0.386087	0.252205	0.369287	0.241592	457.517	35.3789	0.305419	0.0236174
GATTTAAACTGAGACCCTGG	TCCAGAGGTTGGGACTCGCCGCGTCCCACCGGAGACTAAGGGGCAGGGTGGAACAGTATGCACAACGA	715	1495	590.278	279.693	456.186	373.134	258.969	234.043	306.349	0.394835	0.187086	0.305141	0.249588	0.173223	0.15655	0.204916	356.95	48.2521	0.238763	0.0322756
TCAATATCGCCATGTTCTTG	GTCTTGGACCCGCGGTTGTAAGAATCGCCACGAACGTCAGTTTGTGTGAAATGCCCAATTGATACGAG	714	1495	1094.91	898.467	1329.9	1085.82	829.596	851.064	911.111	0.73238	0.600982	0.889563	0.726302	0.554914	0.569273	0.609439	1000.12	68.0745	0.668979	0.0455348
CCCATCCTCGAGAACAAAGG	GGCTATGAGCGATCCCACTTGGCGATGGTTGGCTGTCTGGGGCGACTGATTTATACGCATTCGTTTTA	716	1494	2944.44	3680.08	2597.94	3623.13	4524.66	5191.49	4290.48	1.97085	2.46324	1.73891	2.42512	3.02856	3.47489	2.8718	3836.03	342.103	2.56763	0.228985
TCATTCTATGCGGTTAAATA	TATAGCGGTATTGGTAACTGACGTGGTAGGGAAGCCAGGGGTAGCGGCAGCGGGAGCCACGGACCTTA	718	1492	541.667	423.372	400.344	350.746	532.511	351.064	404.762	0.363047	0.283761	0.268327	0.235085	0.356911	0.235297	0.271288	429.209	29.6993	0.287674	0.0199057
TGAGCCTACCAGATATCTGG	AGATTGAGACGGGTCACCAGGTGCTGCATAACGGCCCGCGATTGCTGATACTTCAGGAAGGTGGA	719	1492	1680.56	572.797	339.347	466.418	330.717	319.149	346.032	1.12638	0.383912	0.227444	0.312613	0.221661	0.213907	0.231925	579.288	186.893	0.388263	0.125263
TCCTCTTCCGACGGATTCAG	AGTAAGGGACCCTACGATCAAGGACATTCGCGTGGGGTAGGGCGTGATAGTCTACGGGTAAAGAGCAG	720	1491	423.611	570.881	532.646	548.507	631.166	840.426	546.032	0.284112	0.382885	0.357241	0.367879	0.423317	0.563666	0.366218	584.753	48.6019	0.392188	0.0325968
TACGTTACGCCCGATTCCAG	ATAATTATTGATAGTATCCGGTGACGGATGTGGGTGGCAGGGCCACGGTCCTTGGAGCATCGTCAATTGG	721	1489	356.481	185.824	337.629	380.597	188.341	319.149	225.397	0.23941	0.124798	0.226749	0.255606	0.126488	0.214338	0.151375	284.774	31.2118	0.191252	0.0209616
TCAACATATGCCTGCTATTA	ATTGTCGTACGCGTATGCGCAATGTAGATAACGTGCTGTTGCTACGTAGATAACTGCTGGCCACTCCT	722	1485	5555.56	4105.36	12120.3	13261.2	11854.3	12042.6	12158.7	3.74111	2.76455	8.1618	8.9301	7.98267	8.10946	8.1877	10156.8	1394.97	6.83963	0.939371
GATACAACCCGAAACTCAAG	ACCAGTGCGATCGCTCCGCGTCGCGTTCATGATTAACACACAATACATGGGTCAAGGAGGCCGGTGCTT	723	1484	136.574	264.368	396.907	451.493	313.901	478.723	471.429	0.092031	0.178145	0.267458	0.30424	0.211524	0.32259	0.317674	359.056	48.1634	0.241952	0.0324551
CGCTACTACGGGGAACTATT	GAGAAATGTAGGAGTTTCGACGACAACGAGTAATTCGTCAACTTGCGGCCAATACTGCAAACAGAGGG	724	1483	849.537	1486.59	1565.29	1585.82	1303.81	1489.36	1285.71	0.57285	1.00242	1.05549	1.06933	0.879172	1.00429	0.866969	1366.59	96.9589	0.921503	0.0653803
CAAACATCTCAAATCACCAG	TGTTGGGCGGTAACCGGGGATCCATGGGTTCAGATCATATGAATCGTACACTGGGACTTTTGGTAAGT	725	1480	349.537	1352.49	1178.69	1257.46	1139.01	1244.68	944.444	0.236174	0.913845	0.796415	0.849637	0.769604	0.841001	0.638138	1066.62	128.803	0.720688	0.0870288
CAAACAAAGGGCATCAACTT	CTGATTACGTGATATATTTCGCACTGTGATTGTTAATGATCGGGGATGGTCACGCCTTGTGACGGTGA	726	1478	604.167	1906.13	4766.32	4768.66	3443.95	2936.17	1969.84	0.408773	1.28967	3.22485	3.22643	2.33014	1.98658	1.33277	2913.6	585.433	1.97132	0.396098
CAAGTCCACGAAATTTCTAG	ACGTAGCTGTCGATCGCTTTTCGTCATGCTGGGGAGTAGATGTCCGATGTGCTGTGTTGCACATTGTT	730	1477	224.537	1137.93	559.278	462.687	293.722	223.404	349.206	0.152022	0.770434	0.378658	0.313261	0.198864	0.151255	0.236429	464.395	121.563	0.314418	0.0823043
CAATATTCCCCCTTAAACAT	ATTCTCCTACTATCTGCGGCATGTTGGGCCGCGCAAGGTTTGGAAGTCCCACGGGCTTGCTCGATGAG	732	1477	460.648	919.54	1069.59	1264.93	1001.12	968.085	982.54	0.311881	0.622573	0.724162	0.856415	0.677807	0.65544	0.665227	952.35	92.3029	0.644786	0.0624935
CCATAACCCCACTTCTTATA	TCCCCGTGGGCTAGATCTCTTGGTGCCGCGTCAGTAGGAGTCCTTGTCTCCGCAGTATTCGTTGGTTC	729	1477	277.778	254.789	208.763	179.104	217.489	244.681	130.159	0.188069	0.172505	0.141343	0.121262	0.14725	0.165661	0.0881237	216.109	18.8529	0.146316	0.0127643
CGAACTACTTAGTTATATAT	ATGTTTGATGAGGCAAGGGACAGGTGTTTGCTGTTGGCCATACGTTCTGATCAGTGCTAGTGAACCAT	728	1477	256.944	844.828	827.32	354.478	512.332	563.83	649.206	0.173964	0.571989	0.560135	0.239998	0.346873	0.38174	0.439544	572.705	83.9194	0.387749	0.0568174
TAAACTCATTGCGGAACTAT	CAGTGGGTGCTATAAATTGCTCAGACGTCGGCGGCTCCTCCTTATCTATTTTCCTAGGCACAGCGAGTG	727	1477	1826.39	1141.76	1798.97	1794.78	2091.93	2085.11	2369.84	1.23655	0.773028	1.21799	1.21515	1.41634	1.41172	1.6045	1872.68	145.426	1.2679	0.0984606
TAAATAACTCAGGATATTAA	TTGAGATCTATAGCCGGCCCTCTAGCGGGAGCGTGCAATGTCTGCCCAGCTGACTCCTGTCTGCTTGT	731	1477	199.074	356.322	644.33	574.627	642.377	531.915	650.794	0.134783	0.241247	0.436242	0.38905	0.43492	0.360132	0.440619	514.205	65.5046	0.348142	0.0443498
CCTTCAACCCAGGACTCTGG	GTACTGACAGTTATCCAATGCAGTGTCACGTTATTAGGGGGTAGCCCCTGCTTTGGTGATTCTGAATG	733	1476	13993.1	15433	14847.1	20664.2	18139	23074.5	18282.5	9.48039	10.4559	10.059	14.0001	12.2893	15.6331	12.3865	17776.2	1245.78	12.0435	0.844026
CACAAATACCCCAGCTTATA	AAGTGACATGAGCGTACTTGCCGCCGGCTTGACTCGAGTTATGAAGAAATCAACAACGTGGGAGTGGT	734	1475	613.426	252.874	1068.73	1746.27	2182.74	1329.79	1433.33	0.415882	0.17144	0.724562	1.18391	1.47982	0.901551	0.971751	1232.45	248.157	0.83556	0.168242
CCCATTCCTCGAGTTATCAG	GCTAGTGTCTTCGGATTATCTACGCTACCAAGGGCTGCGCCCGGATAACCTACCAGACGTCACCCCAG	735	1475	652.778	457.854	658.935	626.866	676.009	478.723	671.429	0.442561	0.31041	0.446735	0.424994	0.458311	0.324558	0.455206	603.228	35.4228	0.408968	0.0240154
CCCAAATCTCCAAACATAAA	AGTAAGGGACCCTACGATCAAGGACATTCGCGTGGGGTAGGGCGTGATAGTCTACGGGTAAAGAGCAG	736	1473	539.352	1272.03	329.897	238.806	458.52	574.468	406.349	0.366159	0.863565	0.223963	0.162122	0.311283	0.389999	0.275865	545.632	128.748	0.370422	0.0874055
TACTCTCTTCAAAGAAACTG	TATACGCGATTCAGCAATTGGACCACGCCCAGTTGCACGGGTAGGGATGGGCGGCGGGGTTCTTAAGAA	737	1473	872.685	1005.75	1301.55	1111.94	1410.31	1212.77	1314.29	0.592454	0.682788	0.883602	0.754881	0.957443	0.823331	0.892251	1175.61	71.7516	0.798107	0.0487112
GCAACCATTGACTTCCTCAA	GTGGTAGTATTTGGATAATGTCGTGAATTCAGGCCACGCCGATCCGTCACGTGTCTAAGATTGACCTT	738	1470	1250	1498.08	1198.45	1555.97	1581.84	1351.06	1349.21	0.85034	1.0191	0.815275	1.05848	1.07608	0.919091	0.917827	1397.8	56.7103	0.950886	0.0385784
GATGTTTTCCCATTCACCGG	AATGCAGGGATTGAAAGTTGTGCCACCGTGATGGGGCCAGGAAAGGAACTGAAGGTTGTCGGACCTTA	739	1468	442.13	400.383	536.942	626.866	679.372	574.468	900	0.301178	0.272741	0.365764	0.42702	0.462788	0.391327	0.613079	594.309	62.9045	0.404842	0.0428505
CGAACTATGCCCGGAAATGG	ATAACCACAACTCTTCCATAAGCCGGGGGCGTATCGTCGGGGTGGACACTATACAAAGCATTGTA	740	1465	928.241	515.326	1477.66	3138.06	698.43	893.617	665.079	0.633611	0.351758	1.00864	2.14202	0.476744	0.609977	0.453979	1188.06	345.253	0.810962	0.235668
GATGCCACGTGGTTACCAGT	GAGGATCTAAGTGGTGATGTAAAACCGTGAAAGCTGTGCGGAGAGATGGGTGTGGCCGGCAAAGCGGG	741	1464	2016.2	1496.17	810.137	973.881	1732.06	2563.83	1315.87	1.37719	1.02197	0.553373	0.665219	1.1831	1.75125	0.89882	1558.31	229.642	1.06442	0.156859
CAAGCCTACTCGTTTAATTT	CTGAGGGGCGCCTGGCGAGGTGCAGAGATCTAACGTATCAGTCCGGGTGTAAAAGCACCCCCGTGGTTT	742	1462	240.741	166.667	214.777	291.045	450.673	244.681	492.063	0.164665	0.113999	0.146906	0.199073	0.308258	0.16736	0.336569	300.092	46.6199	0.205261	0.0318878
TCAGCTAACTCCAATATATA	TGTACATCCTAGGCCTCAGTTTGTGGGGAGTCGCACGGTTCTATAGGTTTCCTGCATTATCTGATCT	743	1458	1472.22	2482.76	2604.81	2522.39	1480.94	1563.83	1696.83	1.00975	1.70285	1.78656	1.73003	1.01574	1.07259	1.1638	1974.83	201.035	1.35448	0.137884
CCCGTAAAGCCAGACAACGT	TGAGCCCACCGAGGTCTTCCTGAACATGTGGGGGGAGTTCGAAAGTGTGGCTGTCACCGTTTATGGCA	744	1456	347.222	944.444	250	238.806	473.094	351.064	809.524	0.238477	0.648657	0.171703	0.164015	0.324927	0.241115	0.555992	487.736	105.701	0.334984	0.0725968
CCCTCCACTGGGGACTTTAT	ATACTTTTATGGACGGTAGTGTTTAGGAGTCAGGTACGGGTGTCGATAGCTCTCACAGCGTCT	747	1451	722.222	505.747	330.756	376.866	228.7	148.936	241.27	0.497741	0.348551	0.22795	0.259728	0.157615	0.102644	0.166278	364.928	73.8888	0.251501	0.0509227
CCTACTCCTCGCTTACTCTG	TTTTCGTAGAACTGGTGGCTGGAACAGCCGGAGTCACTGGATAGCCATCATGGGGGATTAGAGATGGG	750	1451	1104.17	530.651	666.667	694.03	579.596	638.298	798.413	0.760969	0.365714	0.459453	0.478311	0.399446	0.439902	0.55025	715.975	72.2725	0.493435	0.0498088
GATTCACCTTCCATATCAAT	CGATCATCATGCTGGCGGTGTTCATCCCGTTCGGGAAGCTAGGTCAAATCGTTCTTGTGTACTCTGGT	746	1451	837.963	762.452	1239.69	1138.06	1038.12	893.617	977.778	0.577507	0.525467	0.85437	0.784328	0.715449	0.615863	0.673865	983.954	63.7441	0.678121	0.0439311
GCCACATTTCACTGAACATG	TGATTCGCTACGAAAGCATGTGGGGATCCCACCGCGTCATTATAAGAGGCCAACTGAATATACAGGTG	749	1451	1055.56	352.49	1023.2	1156.72	1615.47	1510.64	1161.9	0.727468	0.242929	0.705166	0.797186	1.11335	1.0411	0.800761	1125.14	154.581	0.775423	0.106534
GGAGACCACTACAATATCAT	TATACACTGGGTTGTTTGATTCGTTTACCGTGGGTGCATTGCAAGTCATGCCAGATACGCAGGTTACT	745	1451	740.741	262.452	446.735	563.433	512.332	617.021	382.54	0.510504	0.180877	0.307881	0.388307	0.353089	0.425239	0.263639	503.608	59.5215	0.347076	0.041021
TGAACTAACCAGAGCTCTGT	TATGTGGGGTTTGGCAGGGTCGTATGTGCACGATAGTAGGATCGTGTTCCAGCTGACGGTGAGCTCGAG	748	1451	467.593	107.28	201.031	145.522	246.637	319.149	219.048	0.322255	0.073935	0.138546	0.100291	0.169977	0.219951	0.150963	243.751	45.3838	0.167988	0.0312776
CCCGAACCTTCCTTTCCATG	CGTTTAAGGGATGGGACAGTTCGGGTTCCTCGTTAGCTTGCGGGAGTGGATCGTGTTTTGGGCAGGTG	751	1448	787.037	273.946	470.79	611.94	547.085	478.723	482.54	0.543534	0.189189	0.325131	0.422611	0.377821	0.33061	0.333246	521.723	59.0693	0.360306	0.0407937
TCCAAAATGTAATTCAAAGT	GTTTCGTAGATCTACGCGTCCAACGTGTGGGTGCTTCACGGTGGCGAACTGTAACTGTTTCATTAGG	752	1447	1032.41	620.69	689.003	910.448	1309.42	1414.89	1155.56	0.713481	0.428949	0.47616	0.629197	0.904918	0.977812	0.798587	1018.92	113.309	0.704158	0.078306
CCTTAAACCGAGTTCACAAT	GTTATAACTTGGGGGATGTCTGAAATTGGTTTTGATGGGTGGGACCGTGCTTGAGCCAATGAAGCGTG	753	1446	1342.59	827.586	881.443	925.373	829.596	861.702	833.333	0.928487	0.572328	0.609574	0.639954	0.573718	0.595921	0.576302	928.804	70.2344	0.642326	0.0485715
TAAGAATCGTAATGACAAAT	CTTGCATAGCTGTGATCGTCATGTGATTCGGGTTGAAATCACTTGGAAAGTATTTGCACTTTTGCAAA	754	1446	100581	97103.4	170357	191246	242243	239596	263565	69.5581	67.1531	117.813	132.259	167.526	165.696	182.272	186385	25598.7	128.897	17.7031
TCCATAAAGGCCAAACAAAG	TAGTGATTATTCGAAACTGGGGAATTGCGTACGCGTACCGACGGAGAATCAACAGTAACCGCATTTGT	755	1445	476.852	519.157	416.667	417.91	457.399	276.596	647.619	0.330001	0.359278	0.288351	0.289211	0.316539	0.191416	0.448179	458.886	42.6137	0.317568	0.0294905
GAATACAACTAGGTACCCGG	GATCGGAACTCCATGAGTAATGTGATCAGCTGTGCCTCGGGCTGAATGCAATCAGATTCGACTATAAA	757	1441	567.13	362.069	1392.61	1130.6	1291.48	925.532	1288.89	0.393567	0.251262	0.96642	0.784592	0.896239	0.642284	0.894441	994.044	149.543	0.689829	0.103777
CGTACAATCGGAATATCCTG	CTCGGGTATTCTCTATTGCAAGTCCACTACTATGACTGTAAAACTTTCGCCGTGCTCGCTTGGTCGAT	758	1440	1245.37	954.023	1168.38	902.985	1304.93	1351.06	1128.57	0.864841	0.662516	0.811378	0.627073	0.906203	0.938239	0.78373	1150.76	64.3174	0.79914	0.0446649
CGCGTCACCCACTGTTCCAT	GGCTGACTTAGAAGAGCCACGCGAGACTTCGTCGGAGTGTTACCGTACAAATCATCGATTGGTGTATC	759	1438	106.481	139.847	11.1684	194.03	127.803	117.021	192.063	0.0740483	0.0972509	0.00776661	0.13493	0.0888753	0.0813778	0.133563	126.916	23.3143	0.0882589	0.016213
GCCTACCATCAGAAAATAAG	TTTTGCGAGGGCGGGAGTCTTGGTTGGAGCCGGTGTCCTCCGGATATTTGTTCTGTAGTCGTATGGAAA	760	1437	2247.69	1172.41	923.54	1014.93	756.726	723.404	1141.27	1.56415	0.815876	0.642686	0.706281	0.526602	0.503413	0.794203	1139.99	195.848	0.793316	0.136289
TCCGTTTCTCCAAACTCTAT	GTACCAGGTCTCTCTTCTCGATGTACTGATAATACCGTGAGGACACGGTGGGGCGGACTGATACACTT	761	1437	303.241	241.379	314.433	276.119	235.426	202.128	279.365	0.211023	0.167974	0.218812	0.19215	0.163832	0.140659	0.194409	264.584	15.1345	0.184123	0.010532
CACATATACCCGAACCTTAA	AAGCAAGTCCGATAGCGACTCAGGGTGTGTATAAACGGTGTGCATGCATATCGGAGATTGTATCCGACA	763	1434	199.074	147.51	262.027	358.209	382.287	148.936	169.841	0.138824	0.102866	0.182725	0.249797	0.266588	0.103861	0.118439	238.269	37.202	0.166157	0.0259428
TAATCCAATCCGATACCATT	CGCTGGATCCCGCCATGGGTCAGCTGTACGTAGGCTGTTTGCAAGAACTAAAAATAAGCCTGTGGTCA	764	1430	467.593	729.885	4579.04	5630.6	6493.27	3691.49	3177.78	0.326988	0.510409	3.20212	3.93748	4.54075	2.58146	2.22222	3538.52	868.258	2.47449	0.607173
CATAAAAATTCAAAAATATA	TATTTCGGAGGGTCGTTGCTCCTCGTGCAGAAGTGTGAGTGGAAAGGGGTATCGTCCCGTCTACTATGT	765	1429	217.593	270.115	361.684	347.015	682.735	638.298	947.619	0.152269	0.189024	0.253103	0.242838	0.477771	0.446675	0.663134	495.008	100.929	0.346402	0.0706294
GCATACTCTGAATTCTAAAA	GTATTGCTAAGAGAGCCTGCATGGGGGTTCTATGGCCCGACCGTGAGTCTTGGTATATCCGTGCGGAT	767	1426	162.037	373.563	249.141	421.642	532.511	372.34	374.603	0.11363	0.261966	0.174713	0.295681	0.37343	0.261108	0.262695	355.12	45.0982	0.249032	0.0316257
TAATATCTTCACAAACTCTA	CGGTGTGCGTGCGTACCTGTCTTGACATGCATCGCTGCGGAATAAGTTATCATTCGGCGTTTACCTCT	768	1425	1245.37	703.065	1548.11	1373.13	1960.76	1978.72	3065.08	0.873944	0.493379	1.08639	0.963603	1.37597	1.38858	2.15093	1696.32	281.979	1.1904	0.19788
CATACTCATGAATACTTCTT	TGAGGAAGTACAAGAATTGTGTGTCGTTTTCAGGCGGGCCTATGCCGAGGAATTGTGTGGTATGTCTT	769	1424	2194.44	2022.99	1344.5	1626.87	1573.99	1468.09	2038.1	1.54104	1.42064	0.944173	1.14246	1.10533	1.03096	1.43125	1752.71	123.928	1.23084	0.0870284
CCTATATCCCACATATAAAA	TAGTTTCGCTTTGAGGGACTTGTAGATGATACGGAGAAAGTCTTCGCCGACCGTGGGAGTTTGGCACGT	770	1421	400.463	1302.68	445.017	298.507	508.969	627.66	517.46	0.281818	0.916736	0.313172	0.210069	0.358176	0.441703	0.364152	585.823	125.637	0.412261	0.0884143
GAATTTACGTGCATCACTGT	TGAGGAAGTACAAGAATTGTGTGTCGTTTTCAGGCGGGCCTATGCCGAGGAATTGTGTGGTATGTCTT	771	1420	1356.48	1438.7	1101.37	1205.22	1378.92	1212.77	1226.98	0.955269	1.01317	0.775616	0.848749	0.971073	0.854061	0.864073	1274.35	45.0994	0.89743	0.0317602
CACAAAATCCCGAAACCAAT	GGGTCGTTTCACTGTGGTGAGGCGGTCACCTATCGGAGATTCCGGCAAACATCGCTGGGGCCGGATTG	772	1419	1074.07	1042.15	415.808	444.03	373.318	404.255	501.587	0.756923	0.734423	0.293029	0.312917	0.263086	0.284887	0.353479	607.888	117.255	0.428392	0.0826318
GCCTTAATGTACGAAACAAA	CACTCGTTACCAGGCGTATCAGAAACCCAGCGGGTCAGGCGGAGCGGCGCGGTTGGCACAGTATTCAT	773	1419	300.926	168.582	463.058	429.104	399.103	308.511	353.968	0.212069	0.118804	0.326327	0.302399	0.281257	0.217414	0.249449	346.179	37.2911	0.24396	0.0262799
CCTGATTCGCGGTATACTTT	AATAGTGGCGAGCTACACGTTCCAACTCTAACCGAGACCATTTGGGTGAACTCTGGGACGGGGCATAT	777	1418	578.704	480.843	271.478	388.06	369.955	265.957	250.794	0.408113	0.339099	0.191451	0.273667	0.260899	0.187558	0.176864	372.256	46.5156	0.262522	0.0328037
GAAGCCTCGTGCAGACCAAA	TGAAGCGGAGCCCATAATGCACGACGGTCTTAATTCGTTTCCGTCGTCAGATGAGGGTAACCACGGTT	774	1418	196.759	660.92	441.581	458.955	516.816	446.809	426.984	0.138758	0.466093	0.311411	0.323664	0.364468	0.315098	0.301117	449.832	52.0469	0.31723	0.0367045
GATTTCTACGCGAGATAAAT	GCACGATGATCACGCAGGATTTGGTGATATCCTCCCGCGACTAGCGAGACGTGGCCTGTTGGATGTTT	776	1418	423.611	344.828	547.251	444.03	532.511	393.617	711.111	0.298738	0.243179	0.385931	0.313138	0.375537	0.277586	0.501489	485.28	46.4718	0.342228	0.0327728
TCTTTAAAGTCGAGCAACGT	TGATGATTAGGCCTCGCGGCATCTTATGTAGTCGGTCTGTTGGGCTATGGAATCCAGTGACGTTATAT	775	1418	353699	402161	160302	170063	105507	106883	110533	249.435	283.611	113.048	119.932	74.4053	75.3759	77.9502	201307	46943.9	141.965	33.1057
GCAAAAAACCAGTGATAAAA	AACTCGTGCGCGCGGGCGAGCTTCGTGGCTTTCGTTCTGATGTGCGAAAGGCCGGATAATTTGTACCA	778	1417	803.241	867.816	535.223	559.701	789.238	712.766	855.556	0.56686	0.612432	0.377716	0.39499	0.556978	0.503011	0.60378	731.934	51.3719	0.516538	0.036254
CACATATATCCAGACCACTA	TTTCTGGGGAGAAGTCATGGAACATGTCTTGTCGATATACTGTGGCCATTTGAAGTATGGAGGCGTGT	779	1416	1335.65	1017.24	815.292	690.299	941.704	904.255	1209.52	0.943254	0.718391	0.575771	0.487499	0.665045	0.638598	0.854183	987.709	84.2894	0.697535	0.0595264
GATGATCATTACAACCACAA	GATTACTTTCGCAGCGGTAGCGTAATGTGGGCGGGGCGCCCAATGTTTATAAGGCATCGACACAATCA	780	1415	2620.37	3863.98	2475.09	1929.1	1807.17	1500	1868.25	1.85185	2.73073	1.74918	1.36332	1.27716	1.06007	1.32032	2294.85	300.238	1.6218	0.212182
TACGCATACGAGTGTCATTA	TTCCAACACAACCCCTCTGGCCGAGCTGTGGTCCGGCTGGTTAACCATTGGTCTCCGGCAAGTTAA	781	1414	1127.31	1346.74	1399.48	1119.4	1026.91	1191.49	960.317	0.797252	0.952435	0.989734	0.791657	0.726242	0.842637	0.67915	1167.38	60.3837	0.825587	0.0427041
TGAGCCCCCTCCATTATTTT	CTCTCACGCGATAAGCGTTGGCCCAGTGTATACACCCTTACGTGCGGGAAGTGTGATGTCAGGAACAG	782	1414	240.741	249.042	349.656	574.627	424.888	446.809	380.952	0.170255	0.176126	0.247282	0.406384	0.300486	0.315989	0.269415	380.959	44.1362	0.26942	0.0312137
CAAGAAAACTGAAATATTAG	TCTATACACGCTGGGTGGTCGCGTTGCACATTACGGCGGCGGAGGGATGCCGTAGCTCCATGTCTATT	783	1413	143.519	143.678	500.859	335.821	323.991	297.872	322.222	0.10157	0.101683	0.354465	0.237665	0.229293	0.210808	0.228041	295.423	46.6695	0.209075	0.0330287
TATGTAATCCCCTTCACATA	CGGTATACTGTAGCATCCTAAGTGTGTGACCAGAGACGAAAGCACAACGATCGTCCTGTTCTGAGCAGT	784	1413	576.389	505.747	752.577	750	802.691	765.957	549.206	0.407919	0.357924	0.53261	0.530786	0.568075	0.542079	0.388681	671.795	46.3794	0.475439	0.0328234
TGAGTCCTATAGTGCATTTT	GACTGATCTAGTGGCTTTACTTTGGCGGCGTTTGGCCGGGTCGTCACGTTCATTTAGGTAACAAGATC	785	1413	668.981	1162.84	1051.55	1126.87	780.269	978.723	890.476	0.473448	0.822955	0.744194	0.797499	0.552207	0.692656	0.630203	951.385	68.8384	0.673309	0.0487179
CCCATATTCGAAAGATCTAA	CACCTTGTCTATATGTCCTTCTCGGACACTAGGACGCGCGGGTCGGTTTCGACTTCAGTTCCAACATT	787	1412	770.833	521.073	538.66	496.269	735.426	851.064	782.54	0.545916	0.369032	0.381487	0.351465	0.52084	0.602736	0.554207	670.838	55.5287	0.475098	0.0393263
GACAACATGGGAATCTATAG	GGCATGTCAGGGGGTGCTTAGGTCAGGCGGCATTGGCGTTGCAAAGGCTGCCCCGTGGAATTTATAGA	788	1412	238.426	423.372	798.11	839.552	489.91	436.17	795.238	0.168857	0.299838	0.565234	0.594584	0.346962	0.308902	0.5632	574.397	88.7822	0.406797	0.0628769
TGCTAAAATGCCTTCCACAG	GTTGAAAGGTGAGTCGTGTGGCCGGTGGCCGTCTACGCGATGAAGCATAGTTGGGAATGAGGACTGTT	786	1412	372.685	291.188	357.388	287.313	244.395	276.596	326.984	0.263941	0.206224	0.253108	0.20348	0.173084	0.195889	0.231575	308.078	17.407	0.218186	0.0123279
CATGTACTCCCAATATTTTA	GTGTGTCGGTTCTTGGTAGTGACGCTTTGATGAGGGTAGGATGCAAGCATGGTGCTAGTGTCGTCCGTA	789	1411	604.167	333.333	526.632	582.09	531.39	287.234	555.556	0.428183	0.236239	0.373233	0.412537	0.376605	0.203568	0.393732	488.629	47.4373	0.3463	0.0336196
CCAGAAATGTACTGAACTGG	GTTCCGAGGTACGCAATATGATGCAGCGGGGGAGAAAGCGTCGGGACTCGAGATTTCAACGTCTCAGT	790	1409	581.019	295.019	347.938	555.97	372.197	404.255	557.143	0.412362	0.209382	0.24694	0.394585	0.264157	0.286909	0.395417	444.792	44.2576	0.315679	0.0314106
GCATACCAGCCATTCCTCTA	TGGACGGGGGGATGGGGGTTACGCCTTTTCCGCACGGACCTCCCCAGGCATAGTGGTAGCAATTT	791	1409	1900.46	1145.59	769.759	876.866	952.915	808.511	806.349	1.3488	0.813055	0.546316	0.622332	0.676306	0.573819	0.572285	1037.21	151.728	0.736131	0.107685
CGAAACCACCGGAAATATTT	TGCATTACTGTGGGCGTGCAGAAGAGCGACCCGGTGGATTGCCTGTGCGCAGGGTTCACAGAACCTAA	792	1408	601.852	681.992	650.344	805.97	775.785	914.894	730.159	0.427452	0.48437	0.461892	0.572422	0.550983	0.649782	0.518579	737.285	39.867	0.52364	0.0283146
CCCTTAAAGCCGAGTCTAAA	TTGGACTGTTTGGAGTTCCCGGTGTCTCATGCACAACAATACGCGTTCTGTATAGTTATTCGTCATG	793	1404	391.204	404.215	516.323	429.104	645.74	776.596	636.508	0.278635	0.287902	0.367751	0.30563	0.459929	0.553131	0.453353	542.813	55.6035	0.386619	0.0396036
CCAATCTCGTGGATCCCTTT	GAACTTACGGCATCGCCGATGTATAGTTCCTACGGCCTGTATTTGCTTTAGAACCCGTCCCGTGCCAT	796	1403	1055.56	563.218	1652.06	1227.61	1309.42	1000	1138.1	0.752356	0.401439	1.17752	0.874991	0.933298	0.712758	0.811187	1135.14	125.151	0.809079	0.0892021
CCTGACCATTACAGTCAAGT	TGGCCATCTACTTTGTTCAGGGGGCGCCGGAGGTAAGTTCACGTGCAAGCGGAGTGGGAACGGTGGAGT	794	1403	453.704	942.529	616.838	638.06	533.632	510.638	695.238	0.323381	0.671795	0.439657	0.454782	0.380351	0.363962	0.495537	627.234	61.0872	0.447066	0.0435404
TCTACCAATCGGGTTACATT	TTGTATCGAATCTGTCAACCTGGACGGGTAGGTCTAAGCGATCACCAAAGTCCTGGAACCACACCGGG	795	1403	1333.33	392.72	951.031	731.343	866.592	691.489	771.429	0.950344	0.279915	0.677855	0.521271	0.617671	0.492865	0.549842	819.705	108.249	0.584252	0.0771556
CAATTATCGTAGTGTCCCAA	CTCCCCGGAGTTACTCGATTGTGTTGCGCGTTCACACCTACGTGCTCATCTCAGTAACTTATATACG	797	1402	1039.35	574.713	1018.9	921.642	1061.66	680.851	809.524	0.741335	0.409923	0.726748	0.657376	0.757246	0.485628	0.577406	872.377	71.8532	0.622238	0.0512505
CCCGAACACTCGAACCATAT	CTCGTGTGATGCAAGTGCCGTGCCTGTTGTTCCTCCCTTCCACCATGAATCCAAAGTCGGCATGCGGA	799	1400	398.148	400.383	323.883	361.94	341.928	372.34	250.794	0.284392	0.285988	0.231345	0.258529	0.244234	0.265957	0.179138	349.917	19.5713	0.249941	0.0139795
TGAACACCCCGCATTCAAGT	GAACGCGCGTGGTGCCTAAGGCAACTTGTCCCAATAATTGTGATCAAGGATTTGTATGTCAGGTTCCTA	798	1400	365.741	333.333	498.282	611.94	411.435	744.681	458.73	0.261243	0.238095	0.355916	0.4371	0.293882	0.531915	0.327664	489.163	54.9741	0.349402	0.0392672
CGAATCCTGGCGTACAATTA	GAAGGGTATAGGGATTAATGGCGGTAGTTTTAGCGTCCGCACCGTGTTCTCCAGATGAATGCTGTGCAA	800	1398	284.722	674.33	476.804	477.612	746.637	425.532	798.413	0.203664	0.482353	0.341062	0.341639	0.534075	0.304386	0.571111	554.864	71.0683	0.396899	0.0508357
CCAATTATTCGCTTACCTAA	TCTATGACCGTGTAAGAGAATTCTCAAGGAGCCCCGGAATTGTTTGGGTTTGCTGCACTATGGATACT	802	1397	1236.11	1875.48	1432.99	1652.99	1105.38	1425.53	1260.32	0.884833	1.3425	1.02576	1.18324	0.791254	1.02042	0.90216	1426.97	99.9882	1.02145	0.0715735
TCAATCATTGCATGCAACGG	TTGGAACGGCTGAACGCAAAGTTACCTGTTACGAGTCAGTCTTAATCGTTCCGGGCAGGACTCTCCTGTT	801	1397	768.519	1178.16	680.412	488.806	1016.82	606.383	866.667	0.550121	0.843351	0.487053	0.349897	0.727857	0.434061	0.620377	800.823	90.5113	0.573245	0.0647897
GCCAACTTTCGGAATCCTAG	ATCAGTTTTCCAGTGAAAGTAGAGGTCATGGCTGTAAAGGGAGGCACTATGTCGGATGCAAGTACGTG	805	1393	803.241	509.579	463.058	511.194	603.139	861.702	777.778	0.576627	0.365814	0.332418	0.366973	0.432978	0.618594	0.558347	647.099	61.8557	0.464536	0.0444046
CCCTTTAACTGCAATCATGT	CAATGGTGGTCAGCTCGTTTGGGTCTACTGCTGAGGCGTCTGGCGGCACGTCTACATGGTGCCTTCTG	806	1392	500	312.261	390.893	294.776	418.161	244.681	342.857	0.359195	0.224325	0.280814	0.211764	0.300403	0.175776	0.246305	357.661	32.3759	0.256941	0.0232586
CCTTCATTGTCCGTACTAAG	GGTATCAATGACGCATACTTATTTGAGGGTCTGAGTGAACGTGTCCCCGTGTCTCGGAATGTCACAGGT	807	1392	5928.24	392.72	457.904	447.761	628.924	957.447	647.619	4.25879	0.282127	0.328954	0.321668	0.451813	0.687821	0.465244	1351.52	766.158	0.970917	0.550401
CCCACCATCCACGTTAACAG	CACTCAGACTGGGACTAGCGATGGTGTCTGCCACCGTCTTGCAATGAGGTGTGTTTACCCGTTAGGCA	808	1390	988.426	3668.58	578.179	555.97	640.135	478.723	561.905	0.711098	2.63927	0.415956	0.399979	0.460528	0.344405	0.404248	1067.42	438.012	0.767926	0.315117
CAAGCACCGCAATATAATAA	CGTGAGAGCTGCCACTTATTCTGTTGAAGGAAGGAGTCTGTCATGGCAAAGATTCAATGGGCGGGACA	809	1385	2407.41	2090.04	1774.05	2873.13	2397.98	2127.66	2811.11	1.7382	1.50905	1.28091	2.07447	1.73139	1.53622	2.02968	2354.48	149.641	1.69999	0.108044
GATGATCTCCGATGACTCAT	CATGGAGGGGACCTTGTTACCCTTCCGTCGGTGCGATGGGCAACATACGGTAAACTACAATGGTATG	810	1385	171.296	423.372	349.656	268.657	328.475	287.234	361.905	0.12368	0.305684	0.252459	0.193976	0.237166	0.207389	0.261303	312.942	30.4204	0.225951	0.0219642
TCTGCTATGTAGAGCCACTG	ATCCGGTCGCTGCGAAGTTTGGCCTGCGGTACATGCACAGGGAATCTCTATCCTTGCAAGAAGTTACTT	811	1385	1416.67	760.536	1198.45	1033.58	820.628	872.34	1038.1	1.02286	0.549124	0.865309	0.746269	0.592511	0.629849	0.749527	1020.04	87.0927	0.736493	0.0628828
TGCTTCATTCCCTTTTAATA	CGGTGGGAAGTAGATGGTACATCGATAAATGGTTCGAGTCGAACGTCTGTCTGGGAGTGACCTGTTTG	812	1383	812.5	595.785	573.883	798.507	548.206	574.468	446.032	0.587491	0.430792	0.414955	0.577373	0.396389	0.415378	0.32251	621.34	50.9701	0.44927	0.0368548
CCCATAATCTCCGACTTTTA	AGTCTCAAAAACACAGCGTTTTGCACCGCCCGAATGTCTAGGTGTCGGGATCTATGCGGCATGGGAAT	814	1382	108.796	425.287	249.141	201.493	208.52	265.957	203.175	0.0787238	0.307733	0.180276	0.145798	0.150883	0.192444	0.147015	237.481	36.5437	0.171839	0.0264426
GCTACATTGTGAGATAATTA	CGTCTCCTTTGTACAGGATTTACGCGTAGACTGCCGTTACTGAGTGGCAGTGCCGATGAAACGGTCTT	813	1382	497.685	689.655	328.179	347.015	452.915	489.362	500	0.36012	0.499027	0.237466	0.251096	0.327724	0.354097	0.361795	472.116	45.1951	0.341618	0.0327026
CAAGTCCCGCCAGAACTAAA	GTAGCCAGGCATTGGGTACATCCTTGGTTATTGTGCGTGCGCAGAGAATTTGACTAGGCAACTTTAGT	815	1380	437.5	331.418	476.804	645.522	401.345	489.362	258.73	0.317029	0.240158	0.34551	0.46777	0.29083	0.35461	0.187486	434.383	46.7921	0.31477	0.0339073
CACTAAATCTACTGTCTAAG	TTAGTGGAATGCTGGTGTTACGGGGTACATACCTACGCGGTCACAGAGTCAGATTAGACCCCACCATT	816	1379	398.148	321.839	511.168	361.94	575.112	606.383	512.698	0.288722	0.233386	0.37068	0.262466	0.41705	0.439727	0.37179	469.613	41.3916	0.340546	0.0300157
CACAAACCGCCATGATAATA	TTGGAGAACCGAGATACCGCCCAAGGGTTCTAGGGGGCGCTCGGGCAATTTTATAGGGGTATTCCACA	818	1377	2333.33	2331.42	2121.99	2555.97	1691.7	1957.45	1593.65	1.6945	1.69311	1.54103	1.85619	1.22854	1.42153	1.15734	2083.65	134.336	1.51318	0.0975568
GAAACTCTCTAAAAAATAGG	TCTCGTAAATACACGGTAGGTTCGGAGGAAATTAGTCGGCCCGGTATCGGCAAGCGTTATGTGGAGTA	819	1377	812.5	352.49	554.983	615.672	529.148	680.851	715.873	0.590051	0.255984	0.403038	0.447111	0.384276	0.494445	0.519879	608.788	56.3011	0.442112	0.0408868
GGATATTCTTCGTGACTCTA	TTGGAAGCTCGCCATCTGCGACTACATGCTTGGGGTTTCTGTAAATGGAGCTGCTTGTATCCCGGTAGT	820	1377	553.241	1595.79	853.952	1014.93	1255.61	1106.38	1128.57	0.401773	1.15889	0.620154	0.737055	0.911841	0.803473	0.819587	1072.64	122.703	0.778967	0.0891091
CAAGCCCCTCCCTTACCATG	TTCACAGCGTGGGTCACAGTGTTGGTAGCCAAGAGCGTTTTGGAATACAGTTATTTCTAACTCAAGGG	822	1376	233.796	344.828	140.893	208.955	153.587	585.106	257.143	0.16991	0.250601	0.102394	0.151857	0.111619	0.425223	0.186877	274.901	57.7651	0.199783	0.0419805
GCAGTATCCCCAAACTTTAT	GGACCGGTGTGAGTGAAGTTTGTGTACTTGCTGATGTGCTGGTTTATTGTATGGGATCGGGCTG	823	1373	604.167	331.418	404.639	417.91	480.942	329.787	282.54	0.440034	0.241382	0.294712	0.304378	0.350285	0.240195	0.205783	407.343	41.2976	0.296681	0.0300784
TGAACAAATCCAAAACCTGT	TAGGTTGATCTCAGAGCAGTTGGTATCGAGTCTACTGACGTGCCTCCTTGGAGTTCGGATGCTCGAGA	824	1373	738.426	816.092	814.433	776.119	698.43	776.596	677.778	0.537819	0.594386	0.593178	0.565273	0.508689	0.56562	0.493647	756.839	20.4656	0.55123	0.0149058
CCAAACCTGCACATATCCTT	GAGGAGGAGGAGAATGAGTCTGTTAATATGTAGGGCGGAATCTAACTAGGGGGGAACCATGTATTCCG	825	1372	7743.06	6434.87	4206.19	4615.67	6479.82	6851.06	5860.32	5.64363	4.69014	3.06573	3.36419	4.7229	4.99349	4.27137	6027.28	471.329	4.39306	0.343534
TGAAAAAATCGCTGTAAAGT	AAGCCCTATCTAAGAGTAACGCCCATAACTAATTCGCGTCGCACTGTAAGATACTGCCAGATGCTGTC	826	1371	821.759	321.839	225.945	320.896	394.619	308.511	349.206	0.599387	0.234748	0.164803	0.234059	0.287833	0.225026	0.254709	391.825	74.1707	0.285795	0.0540997
GAAGCCTACTGCTGTTTCTG	GTTCGCTGCTACGTGTGTTCTTCTTTCCATGTGTTGAATGTGGTTGGCATCACGTCATATGCTGACGGG	827	1370	1893.52	752.874	492.268	555.97	707.399	595.745	355.556	1.38213	0.549543	0.35932	0.405818	0.51635	0.43485	0.25953	764.761	194.654	0.55822	0.142083
GCTGCCCCCCGAATTACTTA	AGATGACTAGTACGCGCGTATGCGACTTCTCCAGTATGGCGCTCCAGGAACCATAAGGTTGACGCTAT	828	1369	81.0185	137.931	73.8832	246.269	59.417	297.872	98.4127	0.0591808	0.100753	0.0539687	0.179889	0.0434018	0.217584	0.0718866	142.115	35.2755	0.103809	0.0257673
GCCAACATCCAAAGAAACTG	ATGGTCAGGAACTGGGCCTAGATAGGTTGTGCCGGTCGTGGAGATGCGTTGTTTAATTCACG	829	1368	497.685	340.996	772.337	750	495.516	446.809	434.921	0.363805	0.249266	0.564574	0.548246	0.362219	0.326614	0.317924	534.038	61.9004	0.390378	0.0452488
CCATATAACCGGAGTCCCTT	AAGGTCTTTTCGTTATTCCTGTGCTACTGGTGACCCAGGATCTCGTTTGGCCGGGTCCGGCACTCTCT	830	1366	634.259	622.605	643.471	764.925	679.372	765.957	652.381	0.464319	0.455787	0.471062	0.559975	0.497344	0.56073	0.477585	680.424	22.9304	0.498115	0.0167865
CCCTCCCTCGCCTACCTCAA	TTCTTCAGGAGGCGTACGTTCGTGTCTTCTGACGTGCGAGCATTGTCGGTAGTTTCTCGCTTATTGG	831	1364	979.167	264.368	350.515	522.388	207.399	372.34	217.46	0.717864	0.193818	0.256976	0.382982	0.152052	0.272977	0.159428	416.234	102.422	0.305157	0.0750897
TATGATACCCAAAATCTTAA	GTGTTGTGGGATAGTCAGACGGAAGAGGTTTGCAAACAGAGATCGCATAGAGTAATGTCCGACCAATT	832	1364	1020.83	522.989	848.797	757.463	774.664	553.191	888.889	0.748412	0.383423	0.622285	0.555325	0.567935	0.405566	0.651678	766.689	67.5037	0.562089	0.0494896
CCTAATAAGGGAAGTTCTAA	GACTCCCCGTGCGGGGCCTCTAGCGGGTACGGGGTAGCATTAAGAAGCTAAGTGTACAATGTTTAGCT	833	1362	810.185	766.284	519.759	705.224	769.058	500	679.365	0.59485	0.562616	0.381615	0.517786	0.564654	0.367107	0.4988	678.554	46.5535	0.498204	0.0341802
CGAGATACTCCGGTCACATA	TTATTGTGTGCGAGCTGTGCGGTTGCAGTGGCTGGGACAGAGTACGTCGTACTTCTTCGATTTTATGC	835	1361	916.667	1603.45	565.292	481.343	418.161	510.638	488.889	0.673524	1.17814	0.415351	0.353669	0.307246	0.375193	0.359213	712.063	160.947	0.523191	0.118256
TGAGTACCGCCATAAATTAA	CTAGTTTGACGTCGTGTCTCCCGGAGGACCTTTGTTCCACTGATAGCCATACAGAATAGTTCTGGGAT	834	1361	997.685	268.199	885.739	768.657	834.081	1404.26	800	0.733053	0.19706	0.6508	0.564773	0.612844	1.03178	0.587803	851.231	127.068	0.625445	0.0933634
GGTGCCCTTTAGTTCCCATA	CAAGATGATTGCGGATAATTCGGGTCACATGCGTTTAAAATTATGTATTTGTGCTGCGTGGTCATAGGT	836	1359	1377.31	2590.04	1170.96	947.761	914.798	744.681	849.206	1.01348	1.90584	0.861635	0.697396	0.673141	0.547962	0.624876	1227.82	240.753	0.903475	0.177155
TCAGTCATCCCAAGACAAAA	CCCGGTATACGCTGGTGTTATTACCGGCCCTATTACTGTGCCTCGGGGATACTTCCCCCACGTACTCG	837	1358	636.574	229.885	502.577	630.597	491.031	446.809	544.444	0.468759	0.169282	0.370086	0.464357	0.361584	0.32902	0.400916	497.417	51.9879	0.366286	0.0382827
CGAGTACTTTGAAGAAACTG	CTGTAGGTTTGTCATAAATTCGCGACGCCCCACCCAGGGTGTTCATGCTTGGGTGTAGTGTAACTGG	838	1357	5793.98	6176.25	5092.78	5123.13	7785.87	8159.57	8058.73	4.2697	4.5514	3.75297	3.77534	5.73756	6.01295	5.93864	6598.62	517.515	4.86265	0.381367
GAATCTATGTGAGAAATTTA	CCCAAGCAGGGAGATCCAGTAAGGCGGTAAAAAGATCCTGTACATAGTAGAACGTGTGGATACAGTGTC	840	1356	442.13	434.866	678.694	835.821	765.695	734.043	825.397	0.326054	0.320698	0.500512	0.616387	0.564672	0.541329	0.6087	673.806	64.0109	0.496907	0.0472057
CCTGTATCCCGGAAAAAATT	TGCCCTGCGTTTCATCGGGTCTAGGGATAAGGTCGGGCTTCGGATGTAAGGTTGCCGAGCGCTGGTAC	841	1355	375	266.284	271.478	208.955	295.964	500	311.111	0.276753	0.196519	0.200353	0.15421	0.218424	0.369004	0.229602	318.399	35.7353	0.234981	0.0263729
GCTGATATGGAGTGCAATAG	CTGTTTTCTTTTTTAGTGTCCCTTTCCCCGGCCCTCGATTTTTCATGGGGATGTGGATTACAGCACTA	842	1351	1949.07	2227.97	2548.97	2813.43	1917.04	1680.85	2034.92	1.44269	1.64913	1.88673	2.08248	1.41898	1.24415	1.50623	2167.47	148.905	1.60434	0.110218
TCTATCTCTGCCTACTCTAG	GCGGTTCCGTTTTCGGGGAGTCCTGTCGAAGTGTCTCAATCATCTGTGCGTATTTCTAAGTTCATTTTT	843	1351	1902.78	982.759	2012.89	1320.9	1280.27	1244.68	923.81	1.40842	0.727431	1.48992	0.977717	0.947645	0.921303	0.683797	1381.15	159.724	1.02232	0.118227
GCCTCATACCCGTACCACAA	CCGCTCAGGTTATGCTTTCTCGGAATCGGGAATTGCATATTCATTTGGCCCAGGCTATTGTTACGG	845	1349	1571.76	1390.8	279.21	723.881	198.43	446.809	622.222	1.16513	1.03099	0.206975	0.536605	0.147095	0.331215	0.461247	747.588	202.407	0.554179	0.150042
TCCGAAAATCCAGGCAACAA	ATCACGTAGTGTTTCGACCCATCATTCAACGCGTCTGCGTACACATGAATCCCTACGCGATCAGTGCG	844	1349	16000	23714.6	23919.2	25951.5	29368.8	25723.4	29007.9	11.8606	17.5794	17.7311	19.2376	21.7708	19.0685	21.5033	24812.2	1691.38	18.393	1.2538
CAAAAACCTGACATCTTTAA	TAAATCCTGTCTATCTCTTCGGCCTAGTAGAACCCGAGGGCTAAGCCGGCCTGGTGTGTAGCGGTATA	846	1348	930.556	977.011	1628.87	1996.27	1095.29	1159.57	1203.17	0.690323	0.724786	1.20836	1.48091	0.812531	0.860218	0.892563	1284.39	146.633	0.952813	0.108778
TAATTCTACGCAGTTCACAA	CGAGTGCGGACCAGGTTTGCGTGTGTCGGGGCGACTATGCCATCCAAGGCACAATAGACGGAAAGTACTAAG	847	1345	787.037	540.23	512.887	518.657	667.04	542.553	517.46	0.585158	0.401658	0.381328	0.385618	0.495941	0.403385	0.384729	583.695	39.493	0.433974	0.0293628
GCATTAACGTACGGAAATAA	CCGGTACTCAGTACCTGGGAAGCGGATCGGGGTGTATACGAGGTCATACTACTCATTCATAACTTCCA	849	1344	759.259	5544.06	681.271	764.925	882.287	627.66	641.27	0.564925	4.12505	0.506898	0.569141	0.656464	0.467009	0.477135	1414.39	689.072	1.05237	0.512702
TCAATAACCGGATAACTATG	TTTGAATATCTAGGTGTATGCTGTGCCAGTGCTCTTTCCGCGTGTGCGTCCATTCCTAACTTGACGAT	848	1344	1053.24	632.184	641.753	917.91	1135.65	1691.49	722.222	0.783661	0.470375	0.477494	0.682969	0.844978	1.25855	0.537368	970.636	141.496	0.722199	0.10528
CGTACTTACCGCTGCACTTT	GTTAGTGCTAAATTGGACTGGGCCGCGGGCGGGCTCGCCAGCATTGGAGCTAACACAGTTTTCTATGG	850	1341	761.574	1791.19	1142.61	996.269	1432.74	829.787	861.905	0.567915	1.33571	0.852059	0.74293	1.06841	0.618782	0.642733	1116.58	141.702	0.832648	0.105669
GGAGCCAAGGACTTCTCTTA	GTTGCGGTAGTACCATTATGTGGATGTTTCTAAGTGAGTTCATCCTTAACTCCGAGCTGGGGTTACGT	851	1341	370.37	233.716	282.646	279.851	526.906	521.277	704.762	0.27619	0.174285	0.210773	0.208688	0.39292	0.388722	0.52555	417.075	65.1715	0.311018	0.0485992
GAATCAAATTCCAAAATCAG	TTAGTGGAGCAAGTCTGTTACTCCGTGGGGGCGCCTAATTTAGTGTAACGTATCCGAGAAGCCATGTA	852	1338	532.407	501.916	765.464	611.94	549.327	627.66	561.905	0.397913	0.375124	0.572096	0.457354	0.410559	0.469103	0.419959	592.946	33.1468	0.443158	0.0247734
GCCTAATCGGAATATTTTTG	ATGTTCCAAGTCGGCAGAAACATTTCAGAGCGGGCTACTTTTCGGGTGCGGTAGACCAAATGTATGAT	853	1337	493.056	856.322	988.832	970.149	993.274	1436.17	728.571	0.368778	0.64048	0.73959	0.725616	0.742912	1.07417	0.54493	923.768	109.32	0.690926	0.0817651
CACTACTTTGACGTTAAAAG	GGCGCAAGAATAATGACTAGCTCCAGATCGGTTTGCCTTGTGTGGATTAAACTCTTTCGAGGTGGGGA	854	1332	828.704	1193.49	1490.55	1503.73	1034.75	1159.57	1161.9	0.62215	0.896011	1.11903	1.12893	0.776842	0.870551	0.872301	1196.1	90.6144	0.897973	0.0680288
CGTGTCCCTTGGTTTTACGT	GTAGCCAGGCATTGGGTACATCCTTGGTTATTGTGCGTGCGCAGAGAATTTGACTAGGCAACTTTAGT	855	1330	673.611	471.264	642.612	798.507	609.865	680.851	444.444	0.506475	0.354334	0.483167	0.600382	0.458545	0.511918	0.334169	617.308	46.7891	0.464141	0.0351798
TATTATAAGGGCAAATAATT	GTATTCGGTGGGCATTGATAGTAGGCGCCTTGTCCAGAGGACACCCCAAGTGCGATAGTCTTGTAACT	856	1328	268.519	132.184	246.564	164.179	406.951	265.957	317.46	0.202198	0.0995361	0.185665	0.123629	0.306439	0.200269	0.239051	257.402	34.7289	0.193827	0.0261513
TCTGTATCCTGATATTTAAA	CTGATTAATGCCATAATAAATATGAAGGCAGGTAAGCGCGAGAAGCTCCACGTGCTAGATTTGTGCAG	857	1326	851.852	1160.92	508.591	417.91	613.229	882.979	1066.67	0.642422	0.875505	0.383553	0.315166	0.462465	0.665896	0.804424	786.021	106.388	0.592776	0.0802325
GCCAATTATCCCTACCCCGT	GGGGTCTTAAAACCATTGCGCTCATGCACTTCAAGTTTGAATGGGGGCCCGGACTCGTCGTAATAGTC	858	1325	541.667	559.387	715.636	828.358	644.619	1297.87	750.794	0.408805	0.422179	0.540102	0.625176	0.486505	0.979526	0.566637	762.619	97.2493	0.575561	0.0733957
CACGCATTCTCAGTTCCCAA	ACTGCCGCGCTCCAGATGTTTGAGTGGGAGGGTGAATCGTGCGGTATTGATCGTTGGACCTACGAAGA	860	1324	763.889	492.337	452.749	384.328	447.309	361.702	425.397	0.576955	0.371856	0.341956	0.290278	0.337847	0.273189	0.321297	475.387	50.835	0.359054	0.038395
GCCTTATTTGACTTTAAATA	AGACAAAGTGGAAGCGACGTGCCATCAAACCGTAAAGGTGATCACGTAGACGGGTCTAGCATTTATCAA	859	1324	627.315	568.966	1269.76	1317.16	1315.02	1202.13	1273.02	0.473803	0.429732	0.959033	0.994837	0.993219	0.907951	0.961492	1081.91	125.898	0.817153	0.0950893
TCCTTTTACCACATTCTCTG	AGTGAATATGGGGTATCCTTGTCCTGGCGTAGTGGGGATTTAGTCTCCGGTATGTCAGCTGCGGATGT	861	1321	868.056	1607.28	404.639	750	715.247	563.83	844.444	0.65712	1.21671	0.306313	0.567752	0.541443	0.42682	0.639246	821.928	144.479	0.622201	0.109371
TCCTTATCTGCCTACCCTAA	GTACCGATGGATATTGTAGACGGTTCGTGTGCGCATAAGTTGCGCTAAGGGGAACTCAGATTGAGGGG	862	1319	356.481	183.908	434.708	466.418	341.928	1148.94	547.619	0.270266	0.13943	0.329574	0.353615	0.259233	0.871066	0.415177	497.143	116.927	0.376909	0.088648
TGAGCTAACTCGGTCTTATA	AGTTTGGGAGCGGGTGCATAAGTTCGTGCGGTCACGGCGCATGTGCGATTCCACTGTATTGCAAAGCAT	863	1318	673.611	500	432.99	488.806	905.83	723.404	674.603	0.511086	0.379363	0.32852	0.370869	0.687276	0.548865	0.511839	628.463	62.5509	0.476831	0.047459
GAATCAAATGCGAGACCTTA	CGCTTTTAGCTATCGGGGCAATTCGCAACGAATTTTGTTTGGCGGGTAGTGTACCGCAATGAATGATG	864	1317	1208.33	1099.62	1304.12	1126.87	1401.35	1265.96	1211.11	0.917489	0.834941	0.990223	0.855631	1.06404	0.961243	0.919598	1231.05	39.219	0.934738	0.029779
GAATCAAATGCGAGACCTTA	CGCTTTTAGCTATCGGGGCAATTCGCAACGAATTTTGTTTGGCGGGTAGTGTACCGCAATGAATGATG	864	1317	1208.33	1099.62	1304.12	1126.87	1401.35	1265.96	1211.11	0.917489	0.834941	0.990223	0.855631	1.06404	0.961243	0.919598	1231.05	39.219	0.934738	0.029779
TGTGCCCCCTCCTGCCCCTT	ACCGTAAGACGTGGTTGCTAAGGGAGTCATGAAGAGGTGTCTAGTGTGTTTAGGGGGACCGGTTGAAAG	865	1317	560.185	153.257	218.213	332.09	269.058	680.851	349.206	0.425349	0.116368	0.165689	0.252156	0.204296	0.516971	0.265153	366.123	71.5091	0.277998	0.054297
CCAGATTATTCGTGTTTCAT	TGCTGTGTGCGGACGTCGAAAGCTCCAAAGAGTGCGGACGTTAGAAGAGCAAAAAATTTACCTAGCCA	866	1316	1296.3	1063.22	1615.12	1880.6	1586.32	1265.96	1036.51	0.985028	0.807917	1.2273	1.42903	1.20541	0.961974	0.78762	1392	118.099	1.05775	0.0897408
TCCAATAAGCCATAACACAT	GACTTTTCAGGCACTTCTTGCAACTGCTGCTCTTGTCGGGTAGCCTCTTAAGGCCTGTGATTTAGTCA	867	1315	1821.76	1812.26	1540.38	1712.69	1323.99	1297.87	1269.84	1.38537	1.37814	1.17139	1.30242	1.00684	0.986975	0.965659	1539.83	92.7883	1.17097	0.0705614
CCAGATCTTTGCATTAATAT	CATGATCTATGCGGGTCCCTCGCGTTTTAGTTAATGTGGGAAGTTACGCCTGGTGAACTGTATTTGTT	868	1314	1356.48	1312.26	655.498	645.522	778.027	893.617	1171.43	1.03233	0.998676	0.498857	0.491265	0.592106	0.680074	0.891498	973.262	114.839	0.740687	0.0873964
TCCGTCTAGCACATTCCCTA	AGTTCGTCATTGGCCTGGTGTTGGATCATGGGCAGGGCGTCGGGATGTCCACGCCGGGGTGTACTACGTT	869	1313	284.722	356.322	249.141	291.045	396.861	297.872	346.032	0.216849	0.27138	0.189749	0.221664	0.302255	0.226864	0.263543	317.428	19.1807	0.241758	0.0146083
GAAATACCGTAAGACACAAT	CGGTGTATTTAAGACGCGGGGGTAGCAGAAGTGGTTACATGTCCATTTGGAAGCAATAGAATTCTAGT	870	1312	881.944	500	418.385	320.896	711.883	542.553	557.143	0.672214	0.381098	0.318891	0.244585	0.542594	0.413531	0.424652	561.829	70.3447	0.428223	0.0536164
TCCTCACTCGCCAATTATGT	GTGGGGAAACAGGGGGAGCCAACTTGACGCCCTGGGATTGGCGGTGTGCCGGCATCCGGTACGCGCAT	871	1311	467.593	272.031	506.014	694.03	696.188	893.617	811.111	0.356669	0.207499	0.385975	0.52939	0.531036	0.68163	0.618696	620.083	81.6465	0.472985	0.062278
CAAACTTCGTGGGTATTCTA	CAGCGGTAAGCGTAAAGGAGGTGGTCTCGGTGTACACGCTTGTGCCGTTACTAGTTCCACCAAATACT	874	1309	349.537	287.356	655.498	585.821	672.646	478.723	514.286	0.267026	0.219524	0.500763	0.447533	0.513862	0.365717	0.392884	506.267	55.547	0.386758	0.0424347
TGCAATACCCCATATACCAA	TTTGACTTATTGCTCTTTATGTCGGATACTCCTATAGTGTAGCGATATTATGTTCTTACCGGTTGGAGC	873	1309	377.315	157.088	131.443	152.985	96.4126	63.8298	101.587	0.288247	0.120006	0.100415	0.116872	0.0736536	0.0487623	0.0776068	154.38	39.2131	0.117937	0.0299565
GAATCCAACTCAGGTACCTT	AGATTATTTTGGTGTTCCATGAGTGATTACGTCGTGGTGCCACTCGGCTACCAGCCAGCTCGAAGGGA	875	1308	504.63	524.904	808.419	824.627	786.996	1148.94	1041.27	0.385802	0.401303	0.618058	0.630449	0.601679	0.878392	0.796078	805.683	90.4367	0.615966	0.0691412
GGAAATTCCTCCTACAATAA	AAGAGCGTGAGTTCTGTGGGCTGCGAAGATCGCATCATGTTGTGGTTATACAATACGGGGGTCCATGT	876	1308	1250	264.368	471.649	641.791	437.22	255.319	436.508	0.955657	0.202116	0.360588	0.490666	0.334266	0.195198	0.333722	536.694	128.855	0.410316	0.0985127
CACTACTCCCAATAACCTAA	CGTACGGGTTTAACCAATATGGCAGCCGTCAGTAAACATGAACTCTGTATCAGTACACGTATGTGACCA	878	1300	1057.87	704.981	547.251	600.746	671.525	414.894	1142.86	0.813746	0.542293	0.420962	0.462113	0.516557	0.319149	0.879121	734.303	101.332	0.564849	0.0779475
CGTGCCTTCTCGTAACCCTA	AACGCCGCAAGGCGTATTCGTCTACACTTGCCTTAGCATTTAATTTTGGACCGCCATACTTTTGGTTG	881	1298	664.352	478.927	540.378	716.418	608.744	787.234	987.302	0.511827	0.368973	0.416316	0.55194	0.468986	0.606498	0.760633	683.336	64.0737	0.526453	0.0493634
TACAAACACTCGGACCCAAG	AAGGTGGTTGGGCGGGTAGCTTTCTTATGTAAATGCGCTGTGCCGGCTATCTTTCTGGTGAAACACGCA	880	1298	1307.87	1490.42	1719.93	1503.73	1145.74	1148.94	1068.25	1.0076	1.14824	1.32506	1.1585	0.882696	0.885159	0.823	1340.7	90.3564	1.0329	0.069612
CAAGCCCACCCCGGAAAAAT	TAGTGCCGATAAAGTATGTTCCATCATCGGAGGGGTAGCGCGTGGCATGTAAGATCCGAACTTATTGT	882	1297	275.463	212.644	137.457	380.597	130.045	287.234	138.095	0.212385	0.16395	0.105981	0.293444	0.100266	0.22146	0.106473	223.076	36.1839	0.171994	0.0278981
TCCATATCGGGGTTAACTAA	TGAAGAGGGATGTACCATGTTCACGTGATGTTATACGTGGGACGTTCACAAGTGTGCCCTTAAGTCGAC	883	1297	2650.46	1852.49	2714.78	2305.97	2360.99	2287.23	2212.7	2.04353	1.42829	2.09312	1.77793	1.82034	1.76348	1.70601	2340.66	108.573	1.80467	0.0837105
CCCTACCTTCCGGTTACATT	AGCGTATGAGTCTGGATATGGTCGGAGTACAAGGGGAGTATCGCTGTGCCTTCTAGTTGAATGTGTCA	884	1294	1168.98	706.897	292.955	302.239	448.43	361.702	476.19	0.903386	0.546288	0.226395	0.233569	0.346546	0.279523	0.367999	536.771	118.04	0.414815	0.0912212
AGAGTTTAGGCCTTCTATTA	AACTTGATCTAGTTGGGATGCGCTCGCTGACCTAACTAAACGGCGGTCACGCGCCGGAGACATTGCTAT	886	1290	597.222	614.943	821.306	1171.64	941.704	872.34	863.492	0.462963	0.4767	0.636671	0.908249	0.730003	0.676233	0.669374	840.378	74.3012	0.651456	0.0575978
CATTCCCATGGAGGTTTCTA	TCGTTTTCGGCATATGTGGCTACGCTGACCGTGGTGGGTTTGTGAAATTTGGCATATGTGGACTTACA	888	1290	1046.3	885.057	1182.13	649.254	924.888	1074.47	784.127	0.811082	0.686091	0.91638	0.503297	0.716967	0.832921	0.60785	935.174	68.993	0.724941	0.053483
CCAACCCCTTCAGGTCCAAA	TTGAAGTAAGTAACCCGTTGCGTGTCTGATCATTGAATCGCGCGAGGGTTATTGAACACTTTGCATCG	887	1290	425.926	229.885	516.323	529.851	420.404	170.213	341.27	0.330175	0.178205	0.40025	0.410737	0.325894	0.131948	0.26455	376.267	51.8075	0.29168	0.0401608
TCTAACCACTGGGGCACAGG	TTACTTGGAGGGGAACCTAGGATCCGCGTGAGGGACTCCCGGGACAAGGCGGTCGGTTGTGAGTAAAT	889	1290	409.722	241.379	280.069	380.597	427.13	340.426	346.032	0.317614	0.187116	0.217108	0.295036	0.331109	0.263896	0.268242	346.479	25.4303	0.268589	0.0197134
GCAGTCTCCCAATTCTCAAT	TATGTAACTTCCCTGTCGTTGTGTAAATTCTCCGGCGACGATATGTCCACCTTGGACGATTTACGTAC	890	1289	439.815	590.038	808.419	634.328	641.256	393.617	742.857	0.341206	0.457749	0.627168	0.492109	0.497483	0.305366	0.576305	607.19	56.6354	0.471055	0.0439375
GGAAACATGCAGGGCAAATA	GAGACACTCAAAGAGTTGGCAGGGGACATGCCAGCCTGGGGTTAGCGCAGACGAGTTTTATCGACTGT	892	1287	236.111	377.395	591.065	309.701	262.332	425.532	233.333	0.183459	0.293236	0.459258	0.240638	0.203832	0.330639	0.1813	347.924	48.8996	0.270337	0.0379951
CCTTTCAACTCAGTAACATA	TTGCGGATACACGTTTCAGGGTAATGTTGGGAGGAAGCAAATGTGTTACTTCGTAACGCCCCTACACT	893	1286	530.093	704.981	1064.43	1231.34	819.507	872.34	901.587	0.412203	0.548197	0.827708	0.957499	0.637253	0.678336	0.701079	874.898	86.5374	0.680325	0.0672919
TCTGAATCGTGGGGCCCCAA	GTCTTTGGCTTGATTGCCGTGCTTCCTTCTGGGCGGCTATGGTTATTCATCGTTGCGTACGTTGTTG	894	1286	502.315	260.536	357.388	630.597	207.399	329.787	261.905	0.390602	0.202594	0.277907	0.490355	0.161275	0.256444	0.203658	364.275	57.1278	0.283262	0.0444229
CCCAAAATTTAAAGCAAAAA	TCGTGTCCTGGCCTGGCCACTGCCGTCGTTTATATTTGGCGGGTTGTAGACAAATACTGATCATATGTG	895	1282	798.611	1185.82	935.567	1044.78	822.87	1085.11	958.73	0.622942	0.92498	0.729771	0.814958	0.641864	0.846417	0.747839	975.926	52.8946	0.761253	0.0412594
CCCTCTCTCGAATTCTCATA	TCAATTCGAAAGGTCAGGAGGCTCGTAGGTTTGCGGTTCTTAGTCCTACTAAGGGGATCTTGGCTGGG	896	1282	826.389	1095.79	1128.87	1305.97	1010.09	914.894	909.524	0.644609	0.854747	0.880551	1.0187	0.787901	0.713646	0.709457	1027.36	61.6887	0.801373	0.0481191
CCCAATCACCACATCATCAA	ACGCTGTTGGATGAGAGTCCTGGCGGATCTCCCGGGACCATTTATCTTGTGCCTTATCAAGAGTGTCT	898	1281	627.315	804.598	567.01	705.224	641.256	765.957	598.413	0.489707	0.628101	0.442631	0.550526	0.50059	0.597937	0.467145	672.825	33.4127	0.525234	0.0260833
GCCTCCTAGTCGGTAAAAAA	AAGCGTAAGTGGCCACCCGTGTTCGTCCAGTTGTCTAACTGCCACCGGTTATGAATAAAGAGCCATTGG	900	1280	337.963	298.851	176.976	242.537	186.099	212.766	198.413	0.264034	0.233477	0.138262	0.189482	0.14539	0.166223	0.15501	236.229	23.0505	0.184554	0.0180082
TCCTCACTTCCGATCCATTA	CTCATTAATATGCTATGGGGCCTGCTGGGGCGCTCGTGATCTCAGGGGACTAGACTCGATTCATAAGG	899	1280	618.056	1210.73	549.828	440.299	688.341	478.723	653.968	0.482856	0.945881	0.429553	0.343983	0.537766	0.374003	0.510913	662.849	97.4815	0.517851	0.0761574
CCCACTCTGTGCAATTATTA	AATTCATAGCAGGGAGACAGGAATGGTCTGGGATGCGACTTGTCGTCGGGATATCCCTCAGTAAGTTC	902	1278	263.889	312.261	616.838	455.224	567.265	319.149	396.825	0.206486	0.244335	0.482659	0.3562	0.443869	0.249725	0.310505	418.779	50.7911	0.327683	0.0397427
CCCGAAACTTCCAGCAAATT	TGTTAATGGTGTCGGAACGAACTGGTTGGGGCCTTAGCCAACTTCGATGAGCTGCACCCACGTGTAAT	901	1278	803.241	544.061	646.907	1067.16	508.969	638.298	652.381	0.628514	0.425713	0.506187	0.835027	0.398254	0.499451	0.51047	694.432	71.54	0.543374	0.0559781
TAAGCTAAGCCGAACACTAT	ATGACCTGGGTCCTCGGAGTGTACGGGTGTGTTGAACGGGGTTCACAGTCAAGGTACTTCCGAATTGT	904	1277	446.759	379.31	468.213	552.239	368.834	404.255	534.921	0.349851	0.297032	0.366651	0.43245	0.288829	0.316566	0.418889	450.647	27.4647	0.352895	0.0215072
CCTATAACGTCAGTCTTCAG	TATGCTGATGAAGTGGACGGTAGTGCGTCGCCTGCGGTCGGTAAGAACCTTTCACCGGTAAGTGACACT	905	1276	224.537	111.111	166.667	141.791	460.762	180.851	265.079	0.175969	0.0870777	0.130617	0.111122	0.361099	0.141733	0.207742	221.543	44.2808	0.173623	0.0347028
GCAGACCTTGAATAACCTAA	TCGATGAGGTCAGTGTGCCTGCCTACGTCGGGTGTGTTCAGACGGGTATGCTAGTAGACTAATGTAAG	906	1276	115.741	494.253	494.845	339.552	442.825	393.617	593.651	0.0907059	0.387346	0.38781	0.266107	0.347042	0.308477	0.465244	410.641	57.9243	0.321819	0.0453952
GATAAACCGTAGAGCACTTG	TCGCTTACAACTAGAGCACCGATGCATCTCAGGTTCAGCTGGGATCACGTGAAGAGGAACGGCTGGGTG	907	1275	518.519	250.958	346.22	376.866	469.731	436.17	346.032	0.406681	0.19683	0.271545	0.295581	0.368416	0.342094	0.271397	392.071	33.9225	0.307506	0.0266059
GCTAAATCTGAAAGTACTAA	TGTGTGTTTTCAGTCAAGAGCGTTGGCGATGGTGTCTCTAACTCTTTGATGGACATTGGTATCGGTGTT	908	1275	486.111	1670.5	1707.9	1608.21	1625.56	1148.94	1422.22	0.381264	1.31019	1.33953	1.26134	1.27495	0.901126	1.11547	1381.35	166.081	1.08341	0.13026
CCTTATCTGCACTATTCATG	TGTTTAATTTACGTCGGTCCTAAAGCCCGCCTAGCTCAGGCCGCCAACCAGGGCTGGTTAGGGTATG	909	1274	636.574	272.031	586.77	458.955	562.78	691.489	509.524	0.499666	0.213525	0.460573	0.360247	0.441743	0.54277	0.39994	531.16	52.0393	0.416923	0.0408471
CCAGAATCTGGGGAACTAGT	CACGGTGTTTGCCTGAGGTTACACGTCCCTGCGGGAATTATTGAGGATCGTCCCCTATTAACTCTTTC	910	1273	682.87	628.352	829.897	1115.67	921.525	638.298	752.381	0.536426	0.4936	0.651922	0.876411	0.7239	0.501412	0.59103	795.571	66.6852	0.624957	0.0523843
CCCTATCTCCCAAGATTATA	GACGAAAGATTAGTGTTGTTCAGCAGGGATCAAGGGCTGGAGCGGGATTTTTCCCTGGGATTGGTGT	912	1273	1060.19	819.923	1187.29	1138.06	1213	1117.02	1036.51	0.832824	0.644087	0.932667	0.893998	0.952871	0.877472	0.814225	1081.71	49.7243	0.849735	0.0390607
TCAGACTACTGATTACTCAA	CTGTAGGTTTGTCATAAATTCGCGACGCCCCACCCAGGGTGTTCATGCTTGGGTGTAGTGTAACTGG	911	1273	6474.54	7097.7	6691.58	6634.33	8628.92	8202.13	8557.14	5.08605	5.57557	5.25654	5.21157	6.77842	6.44315	6.72203	7469.48	361.703	5.86762	0.284135
TACGCTACCTACGAACTTGT	GTTCCGAGGTACGCAATATGATGCAGCGGGGGAGAAAGCGTCGGGACTCGAGATTTCAACGTCTCAGT	913	1271	923.611	670.498	391.753	425.373	346.413	255.319	488.889	0.726681	0.527536	0.308224	0.334676	0.272551	0.200881	0.384649	500.265	85.827	0.3936	0.0675271
GGCAACTCCGCATTTCATTG	TTACTCGTTGAGTGGGTCAAGGGCGACGGTGTTATTATTGTACCACTGATAAGAGCACGACCAATTAC	914	1269	377.315	517.241	243.127	97.0149	318.386	202.128	204.762	0.297332	0.407598	0.19159	0.0764499	0.250895	0.159281	0.161357	279.996	52.052	0.220643	0.0410181
TGCATACTTCGAGATTTCAA	CTCCAACGACAGCGGTCACTGGGTAAGGATTAACTTGGTCTAATGTTCTCTTGGCCTCGTGTTTGTCT	915	1269	1328.7	1812.26	1025.77	787.313	1023.54	872.34	968.254	1.04705	1.4281	0.808332	0.62042	0.806574	0.687424	0.763005	1116.88	132.372	0.880129	0.104312
TAAACCACCTCCGACCCAAA	GTGGTCCGGAGCCTCGGGTTAGTGAAGCCGGAGTTCATGTCTGGGGAAAGCCCGGTTCCCTGATATTA	916	1268	344.907	231.801	307.56	645.522	383.408	489.362	284.127	0.272009	0.182808	0.242555	0.509087	0.302372	0.385932	0.224075	383.812	53.4535	0.302691	0.0421558
CCAAATATGTACATCACATG	GGACGCCACTCCGTCTCGAACTTCATTGACGGTCATCGCGATACGCTCAGCTCTCCTTGAATGTTTGT	917	1265	710.648	275.862	1044.67	1097.01	1066.14	1425.53	1080.95	0.561777	0.218073	0.825829	0.867205	0.842801	1.1269	0.854508	957.261	137.903	0.756728	0.109014
TCAGCCCACTGCGGTATCGT	TATGCTTGTACTACAGGTGTGGTCCTCTACATCCCAGTGACGTACCCCCGTCTCAAGTGAAGGCTGGGT	918	1263	178.241	291.188	331.615	216.418	273.543	287.234	211.111	0.141125	0.230552	0.262561	0.171352	0.216582	0.227422	0.167151	255.621	20.625	0.202392	0.0163302
CACTAAACTCGCAACAATTG	CTCGTCGTTAGATCTTACAGGTTTTTTCTGTACGTTTCTAGGGAGACACACAGCAGGGGGACTTGGGG	919	1262	1229.17	873.563	589.347	708.955	1396.86	1702.13	1236.51	0.973983	0.692205	0.466995	0.561771	1.10686	1.34875	0.9798	1105.22	150.457	0.875767	0.119221
TCTGACTCCGAGAGTTCTAT	CTGTGTTCGTGCCCGTTCATTCCACGTGCCGAGTTGGTAAAATAAACCTCACCGAGTTTGTCCAGCTC	920	1262	525.463	749.042	452.749	496.269	1000	787.234	803.175	0.416373	0.593536	0.358755	0.39324	0.792393	0.623799	0.63643	687.705	76.0176	0.544932	0.0602358
CGTGATTTTCGATACTATTA	TAGCAGGTGGCTAGGGGTCATATAAGCGAGTTGGCACGGCGGATTCCTTCATTCTACTGGTCCGGTGT	922	1259	847.222	465.517	879.725	798.507	770.179	702.128	1084.13	0.672933	0.369752	0.698749	0.634239	0.611739	0.557687	0.861102	792.487	70.9239	0.629457	0.0563335
TCAAACAATGAGTAACCCAA	TGTCGAGGTATTCTACAATGATCCGAATCGTTTTGCTCGACTACGTAATATTAGACGCGGAGCGGTAT	923	1259	699.074	595.785	324.742	216.418	918.161	680.851	712.698	0.555261	0.473221	0.257937	0.171897	0.729278	0.540787	0.566083	592.533	91.6528	0.470638	0.0727981
CCCTCTTCCGCCATTCGAAA	CGGTACTGCGTCATCCTGCGGGTGCTACGTCTCTATTATCGTAGATTGGCAATTAGAGAGAGGTGCGA	924	1258	490.741	392.72	1607.39	1436.57	415.919	468.085	401.587	0.390096	0.312178	1.27773	1.14195	0.330619	0.372087	0.319227	744.715	201.992	0.591984	0.160566
CCTAAACCGGACAGTAACTT	TCGTAATCTATTTCTGCATCCCCGGGGCGACAAAGGGGCAGAGACAGCACCCATCATATAAATTGCTT	925	1258	849.537	614.943	771.478	787.313	765.695	734.043	903.175	0.675308	0.488826	0.613257	0.625845	0.608661	0.5835	0.717945	775.169	34.341	0.616192	0.0272981
GCAAACCTCGGGAACAATAA	GTGTTTCCGCCTCGGCTAATTACGCACCGGCATAAATACAATACTTGGAACTTCGATAGCATTAATCAT	926	1258	2.27468e+06	2.83707e+06	512533	493642	832246	887819	835275	1808.17	2255.22	407.419	392.402	661.562	705.739	663.97	1.23904e+06	350562	984.926	278.666
CCTTTCAACCCAGTTAATGT	CGGCTTGGGATAGATACTGCTAGATCGTGGGATACGATGTGTCCGCAGAAAATTAAGGTGACTTGTCA	928	1257	539.352	360.153	731.959	537.313	881.166	819.149	734.921	0.429079	0.286518	0.582306	0.427457	0.701007	0.65167	0.584662	657.716	69.7809	0.523243	0.0555138
TAATTAATGCGGAATACCTA	ATGATTGAGGAGGTCATTTATGCATCGTCCCGTTAGGCATCGCTTCCAGAGCCGAGCCAGTGATCTGAG	927	1257	722.222	519.157	720.79	555.97	891.256	872.34	922.222	0.57456	0.413013	0.573421	0.442299	0.709034	0.693986	0.733669	743.423	61.1086	0.591426	0.0486146
CGAGAACTGGACCGCCCTAA	TATTCCTTCCGTTGTGGATTTGGAGTTAAAGGTTCGAAACTGTTCCAGAGCGTGGGGTTGCACCCGCA	929	1256	180.556	300.766	393.471	966.418	399.103	1117.02	415.873	0.143754	0.239464	0.313273	0.769441	0.317757	0.889348	0.331109	539.03	134.336	0.429164	0.106956
CAAAAAACGGACAGTACCAG	TGAAAACCACATCGTCATTCATGTTGTCAGCACATCGGGATTTGCACGTTTTCCTTTTGATCGTAG	930	1255	1192.13	825.67	1131.44	1007.46	858.744	925.532	641.27	0.949904	0.657905	0.901548	0.802759	0.684258	0.737476	0.510972	940.322	71.3631	0.74926	0.056863
CCTGTTCCGTGGTACTTCAG	CAACGCTATGGTTCCATCGGGTTAGGACTTGTTGACCAGTTAGGACTGCTGATCCTATATGTTCCTTGG	931	1255	2046.3	1427.2	1500.86	1731.34	1716.37	1404.26	1826.98	1.63051	1.13721	1.1959	1.37956	1.36762	1.11893	1.45576	1664.76	88.6597	1.3265	0.0706452
CGCGCCATTCGCAAAATATA	TACCGGCTGTGATTGCACAGAACGGGCGTTGCGTTGCGGATCAGACGTTCATTCAATTTTAGCGCGT	933	1254	726.852	216.475	342.784	455.224	215.247	180.851	366.667	0.579627	0.172628	0.273352	0.363017	0.171648	0.144219	0.292398	357.728	71.9788	0.28527	0.0573994
TCTGTCTATCCAAATAACTA	GGGGTGGGATAGGCGTCCAACTTGGCTGGCTTTTGGGTGTCCGGGTGGTTTACTTATTCTGTAGCTCT	932	1254	900.463	1199.23	1189.86	1287.31	1640.13	1223.4	1449.21	0.718073	0.956327	0.948854	1.02657	1.30792	0.975601	1.15567	1269.95	87.2289	1.01272	0.0695605
CAAGTCTATGAGGAATAATT	TCCGTCTGCGATCTCCCAGGGTCCCATTGTTTTTATCGAGGCGTCATTTGTCAATCTTTTGTAGGTGC	934	1253	2071.76	1181.99	916.667	1052.24	715.247	702.128	538.095	1.65344	0.94333	0.731578	0.839776	0.570827	0.560357	0.429446	1025.45	193.348	0.818393	0.154308
TCCGACTCGCCAAACCTTAT	AACACAATCTCCTAATCACCACACTGGGGGTAGTCGAATCGTGGTAGACTTGTAACGGTGAAGTCAA	935	1252	199.074	128.352	130.584	160.448	128.924	180.851	112.698	0.159005	0.102518	0.1043	0.128153	0.102974	0.14445	0.0900147	148.705	12.0896	0.118774	0.00965624
CAAGTCTATGACAACCTCAA	ATGGATCGCGGCTGTTGCGTCCTCAACCCTAGGGGGGTCTGTACTCCATTGCCGGGACCGTCTAAGAAG	936	1251	655.093	530.651	542.955	507.463	577.354	531.915	750.794	0.523655	0.424182	0.434017	0.405646	0.461514	0.425192	0.600155	585.175	33.0981	0.467766	0.0264573
GCAAATGCGTCGTAAATCAT	TCTCGGAAGAATCGTTTGTTTCTATTCTCGACTGGGCCTATCGCTCGTGAGTCAGTTGGAACTCATGT	938	1249	8557.87	11231.8	4921.82	5902.99	16239.9	16723.4	15893.7	6.85178	8.99263	3.94061	4.72617	13.0023	13.3894	12.7251	11353.1	1903.82	9.08972	1.52428
TCTGCCATGGACAACACCAA	GAAAGTCTGTTCGAGGAGGAAAAGGGTTGAATATGGTCGCCAACTATTGGGTTGGTACTCATGCGGGAA	937	1249	372.685	624.521	644.33	500	439.462	478.723	574.603	0.298387	0.500017	0.515877	0.40032	0.351851	0.383285	0.460051	519.189	37.6865	0.415684	0.0301733
GCAAAAAACTGCTAACAAGT	TGAGCCGTTGTTGTTGGAGGCGGGCTATTCTACTCCCCTGCTACTACGTGAACAGACATCTATGAAGT	939	1245	828.704	538.314	1136.6	1145.52	991.031	1148.94	1090.48	0.665625	0.432381	0.91293	0.920098	0.796009	0.92284	0.875884	982.797	86.0106	0.789396	0.0690848
CATGTTTTCTGCAAACAAAA	ACCGTCTCTAAATAGCTCCGTGCACTGGTCGCTGGGGAATTCTCATTCTACCGTTGAACTGAGGCCCT	941	1244	928.241	750.958	890.893	1108.21	566.143	446.809	1058.73	0.746174	0.603664	0.716152	0.890843	0.455099	0.359171	0.851069	821.426	93.2567	0.66031	0.0749652
CCCAACAACTCAATCCACGG	TTGTCGGGATTGGCCAGCGGGCTGATGATGAGGGGTGCCTAGGTGTTGTAAGTATACTGCTCTTTCAG	940	1244	199.074	653.257	502.577	638.06	530.269	191.489	522.222	0.160027	0.525126	0.404001	0.51291	0.426261	0.15393	0.419793	462.421	72.3442	0.371721	0.0581545
CAAATATCGTGCTTTTATGG	TGGTACTTTATGGAGCAACGGGGTAAAGACTCATGGTGATTTGTTTCGACTATGCGGTTGCATTCTAA	942	1243	629.63	1275.86	616.838	731.343	668.161	734.043	626.984	0.50654	1.02644	0.49625	0.588369	0.537539	0.590541	0.504412	754.695	88.7789	0.607156	0.0714231
GAAACCCCCGGATAAAACAG	TCTCGTACTGGTGACTGTACCGCGTCCGGTAATATCGATTACTAAGTTACATAGCTACGGTTCGACTG	944	1242	502.315	258.621	182.99	298.507	195.067	170.213	271.429	0.40444	0.208229	0.147335	0.240344	0.157059	0.137047	0.218542	268.449	43.1058	0.216142	0.0347068
GATGAAACCTCAAGCATATG	TGCGGTAGGACCGGTAGATTGTCTGTCGGATGCCAAATACCTTGTTTAACAGTCATCCTAAGTGGGG	943	1242	145238	157301	73286.1	80350.7	126156	147979	126397	116.939	126.651	59.0065	64.6946	101.575	119.146	101.769	122387	12539.8	98.5401	10.0964
TACAACAAGTACGACAATTA	GCGTCGTAGTGATGTCTGTCGGGACGATGCCATTTGGCAAACACCGAAATATAAACTACTCTCGGGTT	945	1241	381.944	526.82	211.34	429.104	344.17	308.511	330.159	0.307772	0.424512	0.170298	0.345773	0.277333	0.248598	0.266042	361.721	37.4665	0.291476	0.0301906
TCTAATCACTACGTAACAGG	CGAGCACACATTAACACGCTTCGCACCGAGACCCTCTCCAATCCGTGGCAGGACGCGTGTATATTTGA	946	1239	1194.44	1354.41	780.069	582.09	959.641	627.66	580.952	0.964039	1.09314	0.629595	0.469806	0.774529	0.506586	0.468888	868.466	117.634	0.700941	0.094943
GCAGTTCCTTGGATTACCGT	TGCGGTTAAATGCAGTGTGTGTATTCGTGCTACTGTGTGACGGGGGAGATTAAGCGAACGTTCTCTTC	947	1238	782.407	381.226	468.213	384.328	720.852	861.702	604.762	0.631993	0.307937	0.378201	0.310443	0.582271	0.696044	0.488499	600.499	73.7	0.485055	0.0595315
TATTCAATTGAGAGACCAGG	AACCTGTCTAGGCGGGCAAGAATAACACGTTGTGACGAGAACCTCTGTTACGGAACTGTTGCTGACCA	948	1238	490.741	473.18	791.237	750	906.951	595.745	890.476	0.396398	0.382213	0.639125	0.605816	0.732593	0.481215	0.719286	699.761	68.3199	0.565235	0.0551857
CACAAAATCTCCTTTATTAT	ATGGCCTTATCGTCCATGACCCGGTTGTCGGAGTAAGGTGGGAGTTACTGTGTCTCAGTGAAACGAAG	950	1235	416.667	613.027	1129.73	1350.75	1043.72	1180.85	1338.1	0.337382	0.496378	0.914757	1.09372	0.845119	0.956155	1.08348	1010.4	136.106	0.818141	0.110208
CCCACTCTGGACAATTTAAA	AGTCGTGAGCAAATGGGGCTCTCCGGCTATCGGTCCAGTAGGGGTCGTAAGACAACCTGATGAGGTAA	949	1235	578.704	346.743	127.148	179.104	251.121	180.851	147.619	0.468586	0.280764	0.102954	0.145024	0.203337	0.146438	0.11953	258.756	60.2084	0.209519	0.0487518
GCCGAACTCCAATACACCAG	TTATCCGGTAACTGTCGGAATGAGCCGTACAGGGCGTTGGGATTGTCATCATTCTACATCTTTAGGTG	951	1234	293.981	237.548	720.79	727.612	532.511	670.213	565.079	0.238235	0.192502	0.584109	0.589637	0.431533	0.543122	0.457925	535.391	75.1788	0.433866	0.0609228
TGAACATACGAAAAACAATT	GGACGGACTATCTTCAATCTCTATCATTGTAAATTGGGAGCAACGCATGCCGCACTATGTTTAAGCTC	952	1232	1162.04	1743.3	1405.5	1186.57	948.43	904.255	1074.6	0.943212	1.41501	1.14083	0.963123	0.76983	0.733973	0.872243	1203.53	109.698	0.976889	0.0890403
CCTGTCCCCTCAATAATAAG	CGGGCGTGTTCCTGTTGTGTGGACTGGGTCTATGGTACGCATAGAGACGAAGATTAACTTTATCGAGTC	953	1231	534.722	509.579	612.543	552.239	300.448	351.064	547.619	0.43438	0.413955	0.497598	0.44861	0.244069	0.285186	0.444857	486.888	43.5778	0.395522	0.0354003
TCAACCTATGGAAAAAAAAA	ACGTCGGACGATATGGACTATTGGCGAGATTCAACATTAATACCAATCTATGTTTCGTGAGGTATGGCT	954	1231	372.685	375.479	630.584	473.881	525.785	457.447	566.667	0.30275	0.305019	0.512254	0.384956	0.42712	0.371606	0.46033	486.075	36.1912	0.394862	0.0293999
CAAGTAAATCCGATCCTTGG	TTGATCCCCATCGGCGGACCCTTGGTGGTACGGGCGGGAATCAAGTTAGGTACAAAGAAGCGTTGTGG	955	1230	766.204	720.307	350.515	399.254	553.812	489.362	461.905	0.62293	0.585615	0.284972	0.324597	0.450253	0.397855	0.375532	534.48	59.3683	0.434536	0.0482669
GCCTCCACCCACAGACCTTT	GGCATTGAAGGGAGTGTGGTCTTGTCGCTTAACTAGGCGTCTCGTGGTAGACGTTTGGTTGGTTCTAA	956	1229	305.556	576.628	293.814	373.134	186.099	319.149	274.603	0.248621	0.469185	0.239068	0.303608	0.151423	0.259682	0.223436	332.712	45.8869	0.270718	0.0373368
TCATCATTCCAGAATAACGT	AAAGATTTCAGGGCACCCGACGGGGACACCTGTCCGTATCCTGTATCGGCCATACTGAGGGGTGTAT	957	1222	370.37	342.912	450.172	447.761	387.892	255.319	528.571	0.303085	0.280615	0.368389	0.366417	0.317424	0.208935	0.432546	397.571	33.2751	0.325345	0.02723
GAAACCCCCCCGGAAAACAG	GGGAGGCATGTTACAATAGTCGGAGTTGTTAACGCTGTCTCCAGCTGGGGGCGTGAATGGTAGATCAT	958	1217	280.093	530.651	463.918	570.896	352.018	617.021	398.413	0.23015	0.436032	0.381198	0.469101	0.289251	0.507002	0.327373	459.001	46.2327	0.377158	0.037989
GGTTCCTATTACAAACTTTG	TTACGCCATTTCCACAAGGAGTGGGGGCAGATCACGCACAACTCGCCATCCCGGCCGATTCATGTGGT	959	1217	710.648	952.107	578.179	582.09	702.915	670.213	633.333	0.583934	0.78234	0.475085	0.478299	0.57758	0.550709	0.520405	689.926	48.0686	0.566907	0.0394976
CACATCCCCGGAGACATTAA	CCTGTTCGGGGGGATAGTGTCTGGATGACGCAGTACCCCGGTACGTGAGAAAATGGGACTTAGTTCATG	960	1216	398.148	180.077	525.773	660.448	405.83	276.596	358.73	0.327424	0.148089	0.432379	0.543131	0.333741	0.227464	0.295008	400.8	59.5585	0.329605	0.048979
CGAAACAATTAGAAACTCTG	GTGACAGCGAGTTGCGGTCGTCGTTCGGTTTTCAGGGGCAGTGGTTCCCAGTTGGGTATTTGGTGTTA	961	1214	650.463	614.943	865.12	970.149	961.883	787.234	650.794	0.535801	0.506542	0.71262	0.799134	0.792326	0.648463	0.536074	785.798	57.117	0.64728	0.0470486
GAAGAAACGCGAAAACTATG	CACAAGGTGCGATGGGCCCCATGGGCTGAAGTACGTTAAATTGTCCTGCTTCACAGAGGAAGCTCACG	963	1213	858.796	649.425	913.23	805.97	774.664	819.149	1153.97	0.707994	0.535388	0.752869	0.664444	0.638635	0.675308	0.951334	853.6	58.7929	0.70371	0.048469
TCAAACCCCCAAGTCTACTA	CAGGGCCGGTGTTTGTAGGGCTTCTAATTACGTTGGGACCATTTCCTCTGGACGGGAATGCTGCTT	962	1213	1148.15	758.621	1221.65	1317.16	820.628	861.702	882.54	0.946536	0.625409	1.00713	1.08587	0.676527	0.710389	0.727568	1001.49	83.8104	0.825633	0.0690935
TGCTACCCGTAGGACAACTT	TCGGACAGTAACAGTGGTGTTAATAGCGTCCGATAAAGTATGGGAGTTGTCACTCCCGAAACTCTATT	964	1210	347.222	860.153	500	589.552	455.157	351.064	477.778	0.286961	0.71087	0.413223	0.487233	0.376163	0.290135	0.394858	511.561	66.3365	0.422778	0.0548235
AACGAAAACTCATGTTTCTA	GGTTGGATTGATCGTATGGATGGGGGGAACTAGCGTGGAGACGCCATAACTAGTGGGAGCCTATTGGG	965	1208	398.148	544.061	457.904	376.866	470.852	542.553	423.81	0.329593	0.450382	0.379059	0.311975	0.389778	0.449133	0.350836	459.171	24.9024	0.380108	0.0206146
GGTGACTCGTGAGAATCCGT	GGTTGACGCAGGAATACCGTAAGGCAAAGGGCAGGACATTGTGTAGGTCATGCGGGCTAGGAGGCATC	966	1208	418.981	162.835	314.433	421.642	422.646	436.17	593.651	0.346839	0.134797	0.260292	0.349041	0.349872	0.361068	0.491433	395.765	49.664	0.32762	0.0411126
TGAAACCAGCCCAATTCATG	CAGGGCTTGAGGTCAATCGAGGTCACCCGTGTGGTAAAGACAGTCGGGGGTCTGTCAGGTGCTTTGGG	967	1208	506.944	327.586	353.952	518.657	461.883	606.383	393.651	0.419656	0.271181	0.293007	0.429352	0.382354	0.501973	0.32587	452.722	37.7608	0.37477	0.031259
CACAACATCTAGGATTCATA	GTGTGCCTGTTTTGTAGAAGGGTGTAGTGTAGAGGATAATAACCAGTTCGACACACGGTCCTGACTGG	969	1207	386.574	174.33	191.581	179.104	478.7	436.17	338.095	0.320277	0.144432	0.158725	0.148388	0.396603	0.361367	0.280112	312.079	48.9325	0.258558	0.0405406
CCAAATCAGGAAAGTTTAAA	GTGTAATACAGGGCGCCATCTGATGCGCCCGGCCAATCACAACACGTGCGGGGTTTTGTTGAGGTCGT	971	1205	340.278	325.67	594.502	742.537	448.43	404.255	400	0.282388	0.270266	0.493362	0.616214	0.372141	0.335482	0.33195	465.096	57.1038	0.385972	0.047389
TCATAAATCCACTTACACAG	TATCACTAGCATCTCCAACTGCGTCGGAATTGAATATCTACAGGTCTGCGGAAATTAACAATGTAAAGT	972	1205	1074.07	1858.24	1135.74	951.493	1310.54	1021.28	1088.89	0.891348	1.54211	0.942522	0.78962	1.08758	0.847532	0.903642	1205.75	116.629	1.00062	0.0967873
TCATAACATGCCTTTAATGG	TGGTTCAGTATAACGTACCTCCCGATTCGGGGGAGCGTAGACTTTACCAATACGGGACATATTATATG	973	1205	1321.76	900.383	921.821	865.672	1213	1680.85	709.524	1.0969	0.747206	0.764997	0.7184	1.00664	1.3949	0.588816	1087.57	126.982	0.902551	0.10538
CCCAATTCCCACTAATATTT	AGGCGCAGTGATCTGAGACCTGTGGGCCTGGACCATGCATTTTACTACTGGGTTGTCGTGAATGCGAA	974	1204	125	101.533	231.959	201.493	311.659	329.787	338.095	0.103821	0.0843294	0.192657	0.167353	0.258853	0.27391	0.28081	234.218	36.6876	0.194533	0.0304714
GAAGAAACGTAATGCATCGT	CAGGCCTGTCTGTGAATCCGTAACTCTCGAAGTGTATACCTTAACGATGTTTACTGGCTTTAGAGTGG	975	1204	1511.57	2429.12	1511.17	1660.45	1635.65	1244.68	1714.29	1.25546	2.01754	1.25512	1.37911	1.35851	1.03379	1.42383	1672.42	138.931	1.38905	0.115391
CGCAAAAAGGAGTTTTCTTT	TTAGATACCAGCTGACGCAGCGTGTTATGGATCTGTGGGATCTAGCTTAGCTTTTACGGCGAATGTCT	976	1203	881.944	572.797	357.388	332.09	478.7	553.191	787.302	0.733121	0.47614	0.297081	0.276051	0.397921	0.459843	0.654449	566.202	77.8979	0.470658	0.064753
CCTGTAAACCGAGGACTCGT	GTTGTGTGTGACTAACGTGGGGAGGTAATTTGGGTGGTATCGCGGTTGAGAGCTCCTCCGTAGCTTC	977	1202	280.093	375.479	180.412	298.507	294.843	297.872	220.635	0.233022	0.312378	0.150093	0.248342	0.245294	0.247814	0.183557	278.263	23.6136	0.2315	0.0196453
CCTGACAACCAGAGACCAAT	GTGTGTAACATGCATGTGGATCGTATCTTTCTTGGCTGTCGGATCGAGCATAAATGGCGATTGTGAT	979	1201	351.852	747.126	493.127	238.806	485.426	585.106	403.175	0.292966	0.622087	0.410597	0.198839	0.404185	0.487183	0.335699	472.088	62.2335	0.393079	0.051818
GGAGTTCCCTCAAGTCTCAA	CGGGTGTTCCAAGGTAATTGAGTGCTCATATGGCCTACTTTCAGACTCCGTCGTCCATTGGAGACTTC	981	1201	1483.8	1819.92	1266.32	1145.52	1254.48	1127.66	1193.65	1.23547	1.51534	1.05439	0.953807	1.04453	0.938934	0.993881	1327.34	93.4715	1.10519	0.0778281
TACATACTCTCCTTCAATAG	GGGTAACTAGGCAACGCTGGTGTTCAGGTACTTGAGGTATTACCAGCTGCGGAGCACTGTCCCTTCAT	980	1201	594.907	733.716	456.186	298.507	825.112	574.468	641.27	0.495343	0.610921	0.379838	0.248549	0.687021	0.478325	0.533947	589.167	65.7729	0.490563	0.0547652
TATAACATCCAAGTCCTATG	AACGCAGAGGGACCACTCATATATCGGTTCCAACCCTCGTGTCTTTAGGGTACAGCTCAGGAACACCC	978	1201	706.019	563.218	772.337	858.209	1177.13	829.787	930.159	0.587859	0.468958	0.643078	0.714579	0.980125	0.690914	0.774487	833.837	72.5542	0.694286	0.0604115
TGATCCTACGCATATTCCAA	GTATTGGGGGAGTGGGGTCATTGGCTTACTGGAAACTGCCTTAGTGAAGACGCTTCTGCGCTCGGTG	982	1201	479.167	601.533	823.883	686.567	636.771	712.766	595.238	0.398973	0.50086	0.685998	0.571663	0.530201	0.593477	0.495619	647.989	40.8804	0.539541	0.0340386
CAAGACCTGCAAATTCCCGT	ATCCAGGTCGTGTTCGGTGGATTTACCCTTGTTACACTTTTGTGTCATTTACCCATTCGAGACAGCTT	983	1199	1370.37	1432.95	768.041	798.507	720.852	755.319	1098.41	1.14293	1.19512	0.640568	0.665978	0.601211	0.629958	0.916107	992.065	116.093	0.82741	0.096825
CCTGACTTTCGAGTCTAATA	GTGGGAGTTTATCAGAACTCATGTGTCGCTGACTGGTGCGGGGGGGCGTTGGCACGTGGGATCTAGTA	984	1197	15250	5796.93	7282.65	11843.3	13691.7	11489.4	18195.2	12.7402	4.84289	6.08408	9.89414	11.4383	9.59846	15.2007	11935.6	1638.76	9.97126	1.36906
CCTTCCCTCGCCAGTCCCAG	GGAGGGACGGGTCTTTCAACGCGATTTGCGTAACGTTGTGTCAGTGGAGCTCCGAAGTATGATCTCGTC	985	1197	307.87	168.582	152.921	313.433	191.704	223.404	212.698	0.257202	0.140837	0.127754	0.261849	0.160154	0.186637	0.177693	224.373	24.0664	0.187446	0.0201056
GCTAAATCCTGCTAATAATA	TATACGACCGAGTTGCCATTGTTGTGTGTAGCGCTGGGTGTATACAAAATGCCGGTTCATTCGTTGGG	987	1195	435.185	151.341	242.268	238.806	331.839	297.872	239.683	0.364172	0.126645	0.202735	0.199838	0.277689	0.249266	0.200571	276.713	33.9161	0.231559	0.0283817
GCCTACTTTCCCATCTAAAA	TCCTCTTGGGCGTTGTTTGACAGGTACCTGGTGATTCGGTGGGAGGTATCGTGACGCGTCTGGCAAGT	989	1194	574.074	325.67	455.326	313.433	266.816	457.447	231.746	0.480799	0.272756	0.381345	0.262507	0.223464	0.383121	0.194092	374.93	46.6317	0.314012	0.039055
GGAGATTATGACTGCAACAA	GTTGGTGTTTGCTGAGTCATGGGATATCTCCAGACAAGTTTCGCGGTGTGGTTGTTGGTAATAGTAGTC	988	1194	613.426	967.433	1042.1	854.478	762.332	563.83	998.413	0.513757	0.810245	0.872777	0.715643	0.638469	0.472219	0.836192	828.858	71.5734	0.694186	0.0599442
CCATATACCCACTAATTATA	GACACACGGGTGGAAGCTCCGTTTCTTTGAGATGTTGCTAGAGTGGGGTAAGTACGCGTTTGGTTACAG	991	1193	1731.48	680.077	860.825	652.985	658.072	457.447	531.746	1.45137	0.570056	0.721563	0.547347	0.551611	0.383442	0.445722	796.09	163.058	0.667301	0.136679
TCTGTCCCTCCCGATTAAGT	CGTTTAAGGGATGGGACAGTTCGGGTTCCTCGTTAGCTTGCGGGAGTGGATCGTGTTTTGGGCAGGTG	990	1193	495.37	461.686	333.333	567.164	536.996	521.277	438.095	0.415231	0.386996	0.279408	0.47541	0.450122	0.436946	0.367221	479.132	29.4325	0.401619	0.024671
CAAAAAATGCGCATCCCAAG	GCGTAGATACTGGGACATCAGCCATGAGCGGTGAGTCATAGTGGGCCACGCTTCATATCAATGAGTTACCT	993	1192	495.37	802.682	1706.19	1712.69	984.305	1021.28	1161.9	0.415579	0.673391	1.43136	1.43682	0.825759	0.856776	0.974752	1126.34	170.11	0.94492	0.14271
TCCGTAACCTCATTAACATA	CCGTCGTGTTATCCCCAGGTTGCCATTTTCCAGTAATCACCATCAAGCCGGATAGTGCCGTACCCCTG	992	1192	1303.24	1055.56	829.897	1055.97	1403.59	1117.02	1022.22	1.09332	0.885533	0.696222	0.885881	1.17751	0.937098	0.857569	1112.5	71.6452	0.933305	0.060105
CCAACCAATGACGAATTTTT	GTTAGCCAACGTCAGTTGCGTGCAGTTGGTGGTCTACTTCTTGCGGGCACAACATCATCTCTTACTGT	994	1190	476.852	522.989	262.027	358.209	306.054	329.787	285.714	0.400716	0.439486	0.220191	0.301016	0.257188	0.277132	0.240096	363.09	37.5106	0.305118	0.0315215
CCCTTCAACTGCATACACTG	AACCATCCGCTTAGGATAGTGCATATATGCCGTTCGGCTGAAGAAAGGCGGGAGAATTTGCATTAGCTCG	995	1189	178.241	67.0498	199.313	93.2836	413.677	138.298	549.206	0.149908	0.0563918	0.167631	0.0784555	0.34792	0.116314	0.461906	234.153	67.7501	0.196932	0.0569808
TGCTTTCAGCAATAACTCAG	GAGGGTGCCGCTTTTGACCGTGGCTGGGGTAGGTATATCTAGTGGGTCGGCTCGTATTCTTGTATGCT	996	1184	564.815	662.835	558.419	406.716	678.251	478.723	711.111	0.47704	0.559827	0.471638	0.34351	0.572847	0.404327	0.600601	580.124	42.169	0.48997	0.0356157
GATACACCGCAGGTACCATT	AGGTTTGTCATGTGGCCGGATTGGTTTCCTAGGCTGGAATCCTAGCTGAGCAGATCGGATGATAGGGTT	999	1181	409.722	507.663	719.931	660.448	1350.9	1627.66	1563.49	0.346928	0.429858	0.609595	0.559228	1.14386	1.3782	1.32387	977.116	196.123	0.827363	0.166065
CAAGATAACTCATTCCAATA	CACAGTACACTCACACACGACGCTACATCACAATCTGGTCTTATTTAGGAAATGCAGTTGTCGGGAGGG	1000	1179	800.926	429.119	540.378	541.045	488.789	595.745	560.317	0.679326	0.363968	0.458336	0.458901	0.41458	0.505297	0.475248	565.188	44.2073	0.479379	0.0374956
CCAGTAACGGACGGTATTTA	GGTTTGTTACTTGTAAGTCCGAGTGGCGCCTGCGCTTTTTTTCACAAGTCACCCAATCGGAGGTCTGC	1004	1178	1326.39	1143.68	497.423	391.791	1498.88	936.17	1138.1	1.12597	0.970864	0.42226	0.33259	1.27239	0.794712	0.966125	990.346	155.919	0.840702	0.132359
CCTAATTACGGGATAACCAA	GGTGAGACAACGCGAGCACGTGACACTTCCCTCCCGTTATACGTAAGGCAGCGGTACGTCTTCTCTTT	1001	1178	23907.4	29352.5	30193.3	31764.9	17270.2	17372.3	18896.8	20.2949	24.9172	25.631	26.9651	14.6606	14.7473	16.0414	24108.2	2402.8	20.4654	2.03973
CGCTCATATGACAATCTCAA	AGATGACTAGTACGCGCGTATGCGACTTCTCCAGTATGGCGCTCCAGGAACCATAAGGTTGACGCTAT	1003	1178	914.352	764.368	862.543	809.701	784.753	819.149	982.54	0.77619	0.648869	0.73221	0.687353	0.666174	0.695373	0.834074	848.201	29.2804	0.720035	0.024856
GGCATCACTTAAATTTACAT	CAGACGCGGGAGATGGATAACTGTTTTGACAAGGCGCACAAGTATCGTAATTGTCCATTTGGATCCTA	1002	1178	775.463	875.479	427.835	440.299	561.659	361.702	858.73	0.658288	0.743191	0.363188	0.373768	0.47679	0.307048	0.728973	614.452	82.4558	0.521606	0.0699964
GGAATAACCCCAGAACTCGG	CGGAGGTCCTATACTTGTAGGCCGAGCTGCTCCCTAGGTCTTCCTGATTGTAGGTGGTATGGAACGTC	1005	1176	53.2407	72.7969	95.3608	18.6567	180.493	234.043	79.3651	0.0452727	0.0619022	0.0810891	0.0158646	0.153481	0.199016	0.0674873	104.851	28.5659	0.0891589	0.0242907
TGAACCATGCCCTGCCATAA	CTCAGAACACATTTTGTCGTTGGCCTGTCTCATCTTGAGACGCGACCGTCACGGGGACTGGCCGGCATC	1006	1176	189.815	331.418	201.89	272.388	246.637	340.426	433.333	0.161407	0.281818	0.171675	0.231622	0.209725	0.289477	0.368481	287.987	32.6472	0.244887	0.0277612
CCCATAATCCAGAGAACAGT	GGTGGCATTAGTGGATGGGAGTAAATGCTCCAGCAATGTTGTGTCGATTCTTTTGTCTGACAATGGG	1008	1175	375	645.594	321.306	380.597	862.108	500	353.968	0.319149	0.549442	0.273452	0.323912	0.733709	0.425532	0.30125	491.225	74.7885	0.418064	0.0636498
TGAGTCCCCCCAGACTCCAT	TTTGGGGATTTTGTTCGTCTTTGTCAAAAGGGTTGTACTACCGTGGCATGCAAGGGTCGGACGTATGA	1007	1175	196.759	162.835	106.529	361.94	131.166	436.17	95.2381	0.167455	0.138583	0.0906632	0.308034	0.111631	0.371209	0.0810537	212.948	50.3958	0.181233	0.0428901
CAAAACAACTACTACTCTGT	GTGCGTGCGACAAATTAACGAAGGTAATCTCCTGGAGCCCTCGCAAGGGTTTGCGTGTTTTGTACCCT	1010	1171	240.741	304.598	654.639	451.493	752.242	670.213	655.556	0.205586	0.260118	0.559043	0.385562	0.642393	0.572342	0.559825	532.783	75.7403	0.454981	0.06468
CCCGTATTTCGAGACAAAAA	CCAGTTGTGAGTAGCGCTCTTTGAAGGAAGCGCATTATCTGGGGGCTGATAGGGGGGACAGAAACGTC	1009	1171	599.537	348.659	475.086	638.06	536.996	457.447	617.46	0.511987	0.297745	0.40571	0.544884	0.458579	0.390646	0.527293	524.749	39.3947	0.448121	0.0336419
TATTAAACCCCAAGAATATA	ATCTGTTTGAGGGATGGGGGATGTCAGGATGGCGACGATGATTGCCCACTGGGAGTCTTCCCGTCAT	1011	1170	2252.31	386.973	274.914	283.582	635.65	414.894	517.46	1.92506	0.330746	0.234969	0.242378	0.543291	0.35461	0.442274	680.827	266.277	0.581903	0.227587
GACGGAAATCGAATAAATTA	TGTAGTGTGTGCATGATTTTCTTCGAAGGATGGCGTTCTGCAATTTCCACGAACACAGGAGGGGGATG	1012	1169	738.426	639.847	884.88	1044.78	929.372	840.426	950.794	0.631673	0.547345	0.756954	0.893735	0.795015	0.718927	0.813339	861.217	51.51	0.736713	0.0440633
CCTAACCCTTAAGGCACAAA	GACACTAGAGGCCACGGTTAGCGAATGTCCAGCGCGGTTGAGCTTTTGGGAACAGCCCTAATTCGATT	1013	1168	90.2778	208.812	62.7148	52.2388	75.1121	127.66	150.794	0.0772926	0.178778	0.0536942	0.044725	0.0643083	0.109298	0.129104	109.658	21.223	0.0938856	0.0181704
CGCTCATTCGCGTGTCCCAA	GTGCACCGCGGTTCTAAGTAATGTTACGAGGCGCATTCGTAGTGGGTACGTTTGGGAAGTGATTGTTG	1016	1167	696.759	34.4828	102.234	29.8507	159.193	63.8298	184.127	0.597052	0.0295482	0.0876038	0.025579	0.136412	0.0546956	0.157778	181.497	88.7395	0.155524	0.0760407
GCCTTCCATTACTTTAATAA	TCCATTGTGCTAGTTTCCAGTTCGTATTCCATACGCGCGTCGTGGCAATTCTACGACCAGGGTATTGG	1015	1167	194.444	218.391	377.148	440.299	344.17	627.66	358.73	0.166619	0.187139	0.323177	0.377291	0.294919	0.53784	0.307395	365.835	54.7417	0.313483	0.046908
TAAGTAAAGCCAGGACTAAT	TGACCGGACGGGTGGCAATTACCTGTCTCCGATGAACCTGCAAGGAAGTCAGACGAGTATCTTCTGGA	1018	1165	655.093	386.973	695.017	608.209	571.749	765.957	728.571	0.562311	0.332166	0.596581	0.522068	0.490772	0.657474	0.625383	630.224	47.806	0.540965	0.0410352
TCTGATACCCCGGAATTAAT	TTGTTGATGAGTACGCCGTTCGGAAGATGTCAGTATATACTTTGCTCCGTAGGTCTCGATCCGAAGTAG	1019	1163	875	898.467	756.014	615.672	634.529	606.383	625.397	0.752365	0.772543	0.650055	0.529382	0.545597	0.521396	0.537744	715.923	48.0834	0.615583	0.0413443
TCTATCCCTGGAGTACCCAG	GGATCAAGCGCGGTCGATCATTTTGGGGTCATCGTTTGTCATGCAGCTTTTGAAACCCTTTTTTCTTC	1020	1161	1449.07	1275.86	1279.21	951.493	1144.62	882.979	907.937	1.24813	1.09893	1.10182	0.819546	0.98589	0.760533	0.78203	1127.31	82.7658	0.970982	0.0712883
GACATCACTTCAAGAACCGG	GAACGATCCTCAGAGATTCTACCGCACGATGCTAATGGCGAAGTGTAATGTTGTGATAATACCGACTG	1021	1160	365.741	247.126	224.227	298.507	365.471	287.234	401.587	0.315294	0.21304	0.193299	0.257334	0.315061	0.247616	0.346196	312.842	25.1075	0.269691	0.0216444
GATTCTCTCCGATTCCTTAA	TCATGGTGTGATGTATCGTCCTACTGCACTCTTTCCACTACCGAGGTCTTGAGGACAGCTATTTGTGG	1022	1159	803.241	1093.87	1611.68	1563.43	876.682	1446.81	980.952	0.693046	0.943805	1.39058	1.34895	0.756412	1.24832	0.846378	1196.67	127.578	1.0325	0.110076
TAAACTATATGATATCCCTG	TGCTTGGGGATATGGGTAAGGTGCCCTAATCTGGTGTGACCATCGAGGGGAAGACTCGTGTCGCTATA	1023	1158	456.019	513.41	585.052	667.91	994.395	627.66	1011.11	0.393798	0.443359	0.505226	0.576779	0.858717	0.54202	0.873153	693.651	84.0911	0.599008	0.0726175
CAATCAACTCGATGACCATA	GTTAAGCAACGTGCCCAGCTCTAAAGATTGGGAGAATCGATGGCGCTTGAAAATGTCAGGATTCACAC	1024	1157	2185.19	764.368	683.849	626.866	835.202	670.213	936.508	1.88866	0.660646	0.591053	0.541803	0.721868	0.579268	0.809428	957.456	208.546	0.827533	0.180247
CCCTTCTATCGGGACCATTT	ATACGTTGTTGGGCAAGTTTTTCCAGCGTATCATCAACTGCCGGATCTCTCTCCGGTGTTGCGTAACA	1026	1157	6333.33	8616.86	14456.2	15541	16580.7	16925.5	18487.3	5.47393	7.44759	12.4945	13.4322	14.3308	14.6288	15.9787	13848.7	1728.84	11.9695	1.49424
CCTGCTAATCAATGCCACTA	ACTGTACGCTTGGACGGGTGTAAACGACCATCAACTCGGGGTGCTTTGGGAGGCGATAGCCTGACATA	1025	1157	532.407	501.916	563.574	731.343	818.386	1170.21	784.127	0.460162	0.433808	0.487099	0.632103	0.707334	1.01142	0.677724	728.852	87.734	0.62995	0.0758288
CATGTCCCTTAAAATTAAGT	TCTCGTACTGGTGACTGTACCGCGTCCGGTAATATCGATTACTAAGTTACATAGCTACGGTTCGACTG	1029	1156	291.667	145.594	298.11	750	274.664	212.766	268.254	0.252307	0.125946	0.257881	0.648789	0.237598	0.184054	0.232054	320.151	74.4554	0.276947	0.0644078
GATAAAACCTACAACTCTTA	ACGGTGGTTGGTGGGCGTGTAGGAAATGCTCAGCACTTGCAACGCCTGTGTGGTATTCTGCCGGGATC	1028	1156	342.593	500	370.275	391.791	475.336	244.681	473.016	0.29636	0.432526	0.320307	0.33892	0.411191	0.211662	0.409183	399.67	34.2876	0.345735	0.0296605
GATAAACTTGAATACCATTA	TAGTCAGGGGGAGTGCGGGAACCTTACGTCACGCGAGGAAGAGTGCATGCGCTGTTGTCGTGTAAGCG	1027	1156	351.852	216.475	577.32	361.94	429.372	393.617	425.397	0.30437	0.187262	0.499411	0.313097	0.371429	0.340499	0.36799	393.71	40.872	0.34058	0.0353564
CAATATCTCTACATTTTAAA	GTCGGGAGTAGATCGTCCAGAAGGCTCGATATGTTGCTCAGTATGTTTGATTTATGCCATAGGTACTG	1030	1155	761.574	1819.92	951.89	1052.24	1227.58	882.979	1101.59	0.659371	1.57569	0.824147	0.911029	1.06284	0.764484	0.953755	1113.97	130.844	0.964474	0.113285
TCTGCTTACTGAATTCACTA	GTTATACTGGAGATTTAACCTGGCATCTTTGGATGGGACATGAAACTGAGTCCCTCGGTTGCGATGTG	1031	1154	1421.3	952.107	959.622	1186.57	1082.96	808.511	1274.6	1.23163	0.82505	0.831562	1.02822	0.93844	0.700616	1.10451	1097.95	79.8834	0.951432	0.069223
TGCAATAAGCACGTCCACTA	TATCAGGTATCCGGGGCGGTATGAGTGGACTCTATCGGTCTGTCCGCCCTATACAGGTGTTGACATCA	1032	1154	849.537	597.701	1320.45	1182.84	991.031	659.574	755.556	0.736167	0.517939	1.14423	1.02499	0.858779	0.571555	0.654728	908.097	102.027	0.786913	0.0884116
CGAAATTATTCCGAAATAAA	TGACTCGACTGGGATGCGGGTTATTCGCAAAGTCTGATGACGTGGTTAAGCCCACTGGTTTATTCATGT	1033	1150	2400.46	2141.76	1973.37	2164.18	1243.27	1287.23	1536.51	2.08736	1.8624	1.71597	1.88189	1.08111	1.11933	1.33609	1820.97	174.524	1.58345	0.15176
GCATCAACCCCCTGCATTTT	CATCTTCTGCTAGGACGCAGTGTGGATGTTGTGGAGGCCCTATTGCGCTGAGTTCGCTTGAAAGAAGT	1035	1150	240.741	218.391	325.601	361.94	429.372	510.638	392.063	0.20934	0.189905	0.283132	0.314731	0.373367	0.444033	0.340925	354.107	38.9604	0.307919	0.0338786
TGAAATATCTGAATCCATAG	TCGAGTCTCGTTCCACGTCCGTGAAGGAGTCTGAGGCAGTCCGATCAGGTTCTGCTGCAAGAAGTTTT	1034	1150	1458.33	1287.36	969.072	858.209	1079.6	989.362	977.778	1.26812	1.11944	0.842671	0.746269	0.938779	0.860315	0.850242	1088.53	79.55	0.946547	0.0691739
CAAGTCCTCCGCTTTCTCAT	AGGGACGTGCACCGATCGTTTCACTTTACCTAATGTTTGGGTTACCGTAGAGGCCCGGTTGAA	1036	1149	678.241	867.816	1036.94	1343.28	931.614	904.255	906.349	0.590288	0.755279	0.902473	1.16909	0.810804	0.786993	0.788816	952.643	76.7068	0.829106	0.0667596
TCTTCCTCCGACAAATATTT	CGGTAGAGTTCATATTCGCGCCCGCTAAATGTAAAGAGGAGCGCAACTTTTAGACTATGGTGCAGTTC	1037	1147	1118.06	1070.88	933.849	947.761	1049.33	1202.13	971.429	0.974765	0.933637	0.814166	0.826296	0.914845	1.04806	0.84693	1041.92	37.1198	0.908386	0.0323625
GAAGTACATTCAAATTTCAT	CTGTATCCGTAAAGAAATATGTCGCCACTGGTTTGATTTCCACTGTACGAGAACCTTAGCCATGTGTGG	1038	1145	893.519	1764.37	1393.47	1253.73	1877.8	1382.98	1568.25	0.780366	1.54093	1.21701	1.09496	1.64	1.20784	1.36965	1447.73	124.563	1.26439	0.108789
TCTTCACCCCACAATTTATT	GGCATATGAACAGCCATCGGACGGATGAAGTTGAGGGACATCGCGGACGTTTGGGACCCGTATCTACG	1039	1145	273.148	252.874	428.694	481.343	399.103	500	279.365	0.238557	0.22085	0.374405	0.420387	0.348562	0.436681	0.243987	373.504	39.2844	0.326204	0.0343095
TGCAAACCCCACATTACCTA	AATTAAGGGAAATCCCAGGGACCACTTATTGTTTCGTACCGTGTTCCTGCCGATCGTTGTAATCGCTT	1041	1144	1055.56	739.464	676.976	962.687	511.211	808.511	590.476	0.922688	0.646384	0.591762	0.841509	0.446863	0.70674	0.516151	763.554	73.7836	0.667442	0.0644962
CCTGACAACCGGGTTTACAG	GGAGTCTACCAATTCTGTTCGACGGGACGTGATCTCGGTGTACTTTCGCGACGAGTGATATGTCGAGT	1042	1143	539.352	145.594	132.302	108.209	254.484	351.064	326.984	0.471874	0.127379	0.11575	0.094671	0.222646	0.307142	0.286075	265.427	58.3661	0.23222	0.0510639
GAATTACTCGACTTAACATA	AGTGCGTGCTGTTGTACGTAGGTCTGGCATGTAATCCACTGAACGTTGTCCGTACTTGTTTGAGACGG	1043	1143	1085.65	1808.43	2378.01	3018.66	4467.49	3159.57	3782.54	0.949823	1.58218	2.0805	2.64099	3.90856	2.76428	3.30931	2814.33	437.032	2.46224	0.382355
CGCAATTAGTAGTATTCATA	TGATTGGGTTTTCATGGAATGTTGTGGACAACGGTAAGATTTTGGAGAACGATGGGGGTCTTATGTGTG	1044	1141	488.426	1139.85	627.148	406.716	530.269	553.191	900	0.428068	0.998989	0.549647	0.356456	0.464741	0.48483	0.788782	663.657	98.8827	0.581645	0.0866632
TGTGAAAACCAGGGTTCATA	GAGATTCGCCCACTGCGCTTAACAGGGCACTGTTTAGTGATTCCATTTCCAGGTACTAGATTCACAGGT	1045	1141	1277.78	737.548	1298.97	1123.13	686.099	617.021	1206.35	1.11988	0.646405	1.13845	0.984342	0.601313	0.540772	1.05727	992.414	113.176	0.869776	0.0991902
TCATCCTATGCCGTTCTTTT	TTCAACCCCCGGCTGCAACTGTAGCGTCTGCCAAGTCTTCCAAATCTCACACCGCTTGCGTGGTCGGT	1046	1140	203.704	344.828	332.474	477.612	300.448	627.66	204.762	0.178687	0.30248	0.291644	0.418958	0.263551	0.550579	0.179616	355.927	57.4083	0.312216	0.0503581
CGTGCATTTCCGTGACCCGG	TTCTGGGGCTAGTGTGTATGTCAGCACCTACCTTATCGTGTGCCCGCTTTTTATTTTGAGTGATGGCT	1047	1139	1182.87	691.571	562.715	705.224	375.561	563.83	847.619	1.03852	0.607174	0.494043	0.619161	0.329728	0.495022	0.744178	704.198	97.2944	0.61826	0.0854209
GCCAATACTGGGTGTATATT	TGTTGTGAAACCAATTGGGGGTCATACTTGTATGTCGTACAATGCAGGGGTAGTGTCGCCTAACACTA	1049	1139	523.148	296.935	446.735	458.955	382.287	393.617	582.54	0.459305	0.260698	0.392217	0.402946	0.335634	0.345581	0.511448	440.602	35.7182	0.386833	0.0313592
GGTGTTAAGTGCGGACATAG	TTCTTGCCGGGTACTTGTATATTAGAATCAAAGTACGTCTGAGTGGGAGGGTGCGTTTTGGTAG	1048	1139	1733.8	913.793	1258.59	955.224	686.099	510.638	757.143	1.52221	0.802277	1.105	0.838651	0.602369	0.448322	0.664744	973.612	154.833	0.854795	0.135938
CAAATCTTTCCAAACAATAA	TAGTGTTGGTCAGCGATAATATGCATGTAATGCGAAGATTTGTGAACTATCTTCCGTGCGGTTGTCCT	1051	1138	655.093	802.682	934.708	772.388	512.332	542.553	547.619	0.575653	0.705344	0.82136	0.678724	0.450204	0.47676	0.481212	681.054	60.4751	0.598465	0.0531416
CACGACACGGAGAAAACAGT	GTGGGAGAGGGGCTCGAACAATGTCGCCCGACGTAAATCTCACTACAGGGTTAACATGTGTTTAGTGT	1050	1138	395.833	875.479	908.935	664.179	776.906	308.511	739.683	0.347832	0.769314	0.798712	0.583637	0.682694	0.271099	0.649985	667.075	87.4795	0.586182	0.0768713
TACAATAACCCCTAATTCTA	TAGTGTGTGGATGCATTGGGATGGAGGACTGTGTCCAGAGGCGTCGGCTAAAATAATCACAGATCGT	1053	1137	402.778	440.613	414.089	548.507	431.614	414.894	388.889	0.354246	0.387522	0.364195	0.482416	0.379608	0.364902	0.342031	434.483	20.0779	0.382131	0.0176586
TGCTATTTCTCCTGTATTAT	TACATTGTCATAGTGACACTTAACAAGTGCACAACATGACGTTTGTTGCAGTGGGTGACGTCGTTAGA	1052	1137	240.741	231.801	642.612	917.91	412.556	617.021	544.444	0.211733	0.203871	0.565182	0.807309	0.362846	0.542675	0.478843	515.298	92.0418	0.453208	0.0809514
CCCACCTTCTACATCCTCAA	CTATCGGGATAGTCGGAGAAAGCCCGTTCGACGTTTGGTACCATTTCATATTTCCTCGGTTCTCTACT	1054	1134	1414.35	628.352	678.694	910.448	798.206	787.234	684.127	1.24722	0.554103	0.598496	0.802864	0.703886	0.69421	0.603287	843.059	101.702	0.743438	0.0896844
TGATTACATTCAGAATATTA	TATGGTAAATAGAAGGGGACGAAAGGACTGGACGGAGGGGTGAGTGTATTTGAAGGGGTTTTGTTATG	1055	1134	773.148	722.222	775.773	630.597	1387.89	1563.83	834.921	0.681788	0.63688	0.684103	0.556082	1.22389	1.37904	0.736262	955.483	137.763	0.842578	0.121484
CCAATTTCCTGGAAATCATG	TTGGGTCATCTCGGGCGGCACAGCTTTTAGTGTGAACGAGGGTGTGGACGTACGATTCGCGGGGG	1056	1130	442.13	762.452	602.234	712.687	424.888	500	560.317	0.391265	0.674736	0.53295	0.630696	0.376007	0.442478	0.495856	572.101	48.9916	0.506284	0.0433554
CCAATATCGTCGTACATTAA	AGTCTTCATTATCCGCGAGCGTGGTAGGGGTGAGGACATATTAGGATTGACTGACCTACGACGACAGT	1057	1127	488.426	183.908	451.031	514.925	858.744	468.085	504.762	0.433386	0.163184	0.400205	0.456899	0.761974	0.415337	0.447881	495.697	74.3669	0.439838	0.0659866
CCAGTCCTGTACGTCCTCGT	AATCACTGATGTGTCCAGTGCCAGACAACTAATCACTACTGTGCAGCAGTTGCTGCTGGAATGTCAAGCT	1058	1127	409.722	659.004	158.076	264.925	341.928	287.234	206.349	0.363551	0.584742	0.140262	0.235071	0.303397	0.254866	0.183096	332.463	62.7941	0.294998	0.0557179
GGAATCCTCCGAGGCAAAAA	TGCTGGAAAGAGCTTCCCCCATACGCATAAGGTACGGTCCGTTGCATCCTAACTTTCGGGATTGGAAG	1059	1126	1050.93	854.406	702.749	783.582	848.655	904.255	755.556	0.933327	0.758798	0.624111	0.695899	0.75369	0.803069	0.671008	842.876	43.0931	0.748557	0.038271
CCCTCTCCCGGGGGCTTTTT	CCTCATAAATGGGGCCGTGGCCAGTGTTTTGCCTTTAGTTGGTATGTGGGAGTTCTCGTAGGTCTTGGTG	1061	1125	1030.09	507.663	530.928	511.194	602.018	287.234	479.365	0.915638	0.451256	0.471936	0.454395	0.535127	0.255319	0.426102	564.071	85.844	0.501396	0.0763058
GACGTATATGCGTTTATTTA	GAGTACGTCGCCGAACTTCAACTCCCCGCTACTAGTGCTGGTATCGAAGCCTCCTTCGAGGTGAGGTGG	1062	1123	611.111	553.64	926.117	738.806	739.91	531.915	658.73	0.544177	0.493001	0.824681	0.657886	0.658869	0.473655	0.586581	680.033	51.3427	0.60555	0.0457192
CCAAACTCGTGGTTATACAA	AGTAGCGTATGTCCACAATTTGGGACTGGGAGGTGCCGGGCTGCAAGCGGTTTGATACACAGATCTTA	1063	1122	569.444	517.241	914.948	604.478	585.202	659.574	611.111	0.507526	0.460999	0.815462	0.53875	0.52157	0.587856	0.544662	637.428	49.0579	0.568118	0.0437236
TAAAACCACCCCAAAACTTA	TTGAATTGATTGATACATGGAGCGGACATCTATGATCGCTAGGATGCTCGATCTCAGTGTTGTCGTGT	1064	1122	800.926	618.774	527.491	578.358	450.673	510.638	561.905	0.713838	0.551492	0.470135	0.515471	0.401669	0.455114	0.500806	578.395	42.2345	0.515504	0.0376421
CAATACAAGTGGATTCCTAG	GTTGCGGAGATGAGCAAATGGTGTGGTTCCCATCGCACACCTTCATTCGAGCCTCGGTAGTCTATGACA	1065	1121	1391.2	444.444	790.378	720.149	659.193	478.723	774.603	1.24104	0.396471	0.705065	0.642417	0.58804	0.42705	0.690993	751.242	118.468	0.670154	0.105681
CCCGAACCCCAAGAAATATG	TCGCTTTTCTTGGTAACTTATACATCATACGCCAAGGCCAATTCAGGGAAGGGTACGGTACGCCGGAG	1067	1120	437.5	333.333	544.674	593.284	478.7	840.426	466.667	0.390625	0.297619	0.486316	0.529717	0.42741	0.75038	0.416667	527.797	60.6369	0.471248	0.0541401
CGCAACCCCCAAAGCCATTT	TGCGCAGTCTACGACAAAATACAATGGCAAGCAGGGGGCCTAGTTGCTTACCCAATTGCTCGACGATC	1069	1120	1104.17	339.08	554.983	671.642	423.767	308.511	542.857	0.985863	0.30275	0.49552	0.59968	0.378363	0.275456	0.484694	563.572	102.286	0.50319	0.0913269
TCACAATTTTCCAGCCACGT	CTGCGGGGGATTTGCACATGCTGCACCTCTACCATGGTCTACGGCGTAATTCGGAACTGGTTTCAAA	1068	1120	682.87	701.149	408.935	720.149	449.552	712.766	542.857	0.609706	0.626026	0.36512	0.64299	0.401385	0.636398	0.484694	602.611	50.3816	0.538046	0.0449836
CAAACTCCTCAGTACCCATA	GTGGGTCAGCAACGGGGCGTTCTGCCGTCATGTACCAACGGGAGGGTGATTGTCGTGTGACCGCGTCA	1070	1119	155.093	409.962	105.67	89.5522	580.717	436.17	466.667	0.138599	0.366364	0.0944326	0.0800288	0.518961	0.389786	0.417039	320.547	75.1679	0.286459	0.0671742
CATTACTCTGAATATTCAGT	GGATACCGTTTCAATGGACCGGTCGGGTTAGCGCCTGCGACCTTGTGTCCGGGACTTTAGTCACAAAA	1071	1119	409.722	680.077	1119.42	876.866	1466.37	1287.23	1098.41	0.36615	0.607754	1.00037	0.783615	1.31043	1.15034	0.981602	991.156	137.091	0.885752	0.122512
TCCTCCTTTGAAAACCCCAG	CGGACGCTGCAAGGGATATCGGCTAGGCATGAGTTACTGCCAGGAGTTCATTAGCGGGGATAACATCT	1072	1119	266.204	287.356	448.454	485.075	364.35	553.191	392.063	0.237894	0.256797	0.400763	0.433489	0.325603	0.494362	0.35037	399.528	39.3324	0.35704	0.0351496
GCCTACATCCGGTTACTCTG	ATTTATTCCTATCATCCTGTTTGAGCTTCTGGCAGCTAGGTCTGGTGGCGCGCGGCTCATTTGGGGGT	1073	1117	418.981	567.05	564.433	492.537	411.435	500	519.048	0.375095	0.507654	0.505312	0.440947	0.368339	0.447628	0.46468	496.212	23.5903	0.444236	0.0211193
GGAGGTTATGACATTAAAAA	TTCTTCGTTGAGGTGAGGGGTGGTGTGCTATACCGGGTAGCCTGACTTTGGGCAAGAACCCGGGCGCT	1074	1115	569.444	626.437	722.509	641.791	741.031	617.021	726.984	0.510713	0.561827	0.64799	0.575597	0.664602	0.553382	0.652004	663.603	25.0594	0.595159	0.0224748
GGAGGTTATGACATTAAAAA	TTCTTCGTTGAGGTGAGGGGTGGTGTGCTATACCGGGTAGCCTGACTTTGGGCAAGAACCCGGGCGCT	1074	1115	569.444	626.437	722.509	641.791	741.031	617.021	726.984	0.510713	0.561827	0.64799	0.575597	0.664602	0.553382	0.652004	663.603	25.0594	0.595159	0.0224748
CCATAATACTGATGAAACGG	TGCGGGAATGTGATAACATTTTGTAATTTGGCGTTCAGTGAACACAGGGGCCCACGCCAACGATCATG	1075	1114	520.833	1490.42	506.014	376.866	641.256	425.532	809.524	0.467534	1.3379	0.454231	0.3383	0.575633	0.381986	0.726682	681.492	145.348	0.611752	0.130474
CGCATTCAGCCAATTTCAAT	TTCTGTGGTAATATGTTGAGTGGCCTCGGATTTCTGATGTGTGGCACCCGCAGCTCACCCGTTTCTCT	1077	1114	472.222	777.778	574.742	645.522	630.045	702.128	652.381	0.423898	0.698185	0.515927	0.579464	0.56557	0.630276	0.58562	636.403	36.3327	0.571277	0.0326147
TCCAAACCCGAAGTAATATA	TGGCACAGATCTGTACCGATTAGTTGTGTCGAGCCTTTACTTCCGAACTCGTTGCTGTACGATATACT	1076	1114	400.463	511.494	219.931	111.94	272.422	53.1915	158.73	0.359482	0.459151	0.197425	0.100485	0.244544	0.0477482	0.142487	246.882	61.4277	0.221617	0.0551416
CATAATCTGTAATTTCATTG	AACAAGAGCAATTGCTTTTATAAATATGTGTGTGGGCCGACGCGGCGGCCTTGGAGGACAGATTAAGG	1078	1112	1284.72	917.625	1896.05	2276.12	1560.54	1414.89	1715.87	1.15533	0.825202	1.70508	2.04687	1.40336	1.27239	1.54305	1580.83	165.938	1.42161	0.149225
TACAACCCTCGCGACCTAAT	TGTTGGGTTGAGGGAAGTGGTGGGTAATGTTCATTGTCCATCTTTGGGTGACACGCCCACTTGAAGTCTG	1079	1112	474.537	1362.07	551.546	641.791	470.852	531.915	479.365	0.426742	1.22488	0.495995	0.57715	0.423428	0.478341	0.431084	644.582	121.747	0.57966	0.109485
TGAGACCCTGCAGGCTATGT	CCGCTCCAGTGACAGGTCGTTCATTTACGAGCGTGTGGCTTACATTCCCGATCATAGCTTTCTTCTTT	1080	1111	694.444	584.291	597.938	365.672	404.709	287.234	441.27	0.625063	0.525915	0.538198	0.329137	0.364274	0.258536	0.397183	482.223	55.2347	0.434044	0.0497162
CCCAAACTTGCGAGTTCATA	TGGGTTGGGATTCGCCGGATATAGCTATCACGTCCCAGCAGGTACGAATCTTCGTGATGGGTAAGTTGA	1081	1110	921.296	327.586	377.148	388.06	477.578	436.17	314.286	0.829997	0.295123	0.339773	0.349603	0.430251	0.392946	0.28314	463.161	79.3436	0.417262	0.0714807
TACACCCCTCCAATCCATAT	ATCTTTGGGTCTACGGAAAAGTACTTACATCTACACCCGACTCGTGCCGAGACCTGAGGCCCTATGTG	1082	1109	458.333	735.632	670.103	735.075	495.516	478.723	652.381	0.413285	0.663329	0.604241	0.662827	0.446813	0.431671	0.588261	603.68	46.265	0.544347	0.0417178
GATACATAGTAAAAACAATT	AGGCAATCCGGAAGGATCTTGTATTAATCGATACTGCATAAGTAAGCCTTAGTGACTCGACGTTTGTT	1084	1108	467.593	1078.54	686.426	619.403	711.883	1010.64	838.095	0.422015	0.973415	0.619518	0.559028	0.642494	0.912128	0.756404	773.226	81.9643	0.697857	0.073975
TCATCTATCGGAAGCATTTA	CACTCCGGTGTTATGCATTATACTATAGACCGCGCAAGATTAGTCGGGATACGGACGGGACGGACGTG	1085	1108	314.815	494.253	185.567	283.582	236.547	191.489	184.127	0.284129	0.446077	0.167479	0.255941	0.21349	0.172824	0.16618	270.054	42.0511	0.243731	0.0379522
TCCATAAATCAATATTTCTG	ACGATTCCGTATTGCGAAGGTAACCGCGCTATAGTCTCAGCGTTTGGTTACTGTCGTACTTTTCCATA	1083	1108	4365.74	5021.07	3277.49	2985.07	8862.11	9382.98	8547.62	3.9402	4.53165	2.95802	2.69411	7.99829	8.46839	7.71446	6063.15	1049.14	5.47216	0.946881
TCCTCTACCCACTAACACAA	ACAGTTCTTTTGGGCGTACTTGTTCGGGAATCTTGCCCAAGTTCCGTGGTACTTTGCTGACTCTGACT	1086	1108	766.204	881.226	1107.39	2003.73	1108.74	755.319	1079.37	0.69152	0.79533	0.999448	1.80842	1.00067	0.681696	0.974156	1100.28	161.494	0.993035	0.145753
GAATTCAATCACAAATAAAA	TGTTAGGATAGGCGAAGACTCATGCTCGTGATGGATGCGATTTTACCGGCTGGGGGAAACATCTGGTA	1088	1107	358.796	662.835	499.141	470.149	339.686	617.021	376.19	0.324116	0.598767	0.450895	0.424706	0.306853	0.557381	0.339829	474.831	48.2145	0.428935	0.0435542
TAAATCACTCACTGCACTAG	GGTATACTAGAAAGGCAGGCATGCTGTGACGCGTAAAACCTGTTCCTTTCCGGACCGATTAAATGACTT	1087	1107	1708.33	1632.18	1069.59	966.418	1853.14	1521.28	1695.24	1.54321	1.47442	0.966204	0.873006	1.67402	1.37423	1.53138	1492.31	128.518	1.34807	0.116095
CCCGTCATTTAGATACACAT	TTGCAGTGTTTTCACGGTGTTCGTCGGTCTGCGTCTTCGGCTAACATGTGCGTTTCCACACTCGGGTT	1089	1106	263.889	446.36	457.045	567.164	334.081	361.702	226.984	0.238598	0.403581	0.413241	0.512807	0.302062	0.327036	0.20523	379.604	44.9094	0.343222	0.0406053
CCCTTTACCCCGGACTCAAT	CATCTGAGGCCGACGTGTCGGGCAGTTTGTAAGCATCAATCGGGGAGTCATTACGGAGCGATTTGTTG	1091	1105	67.1296	166.667	63.5739	108.209	58.296	170.213	33.3333	0.0607508	0.15083	0.0575329	0.0979267	0.0527565	0.154039	0.0301659	95.3459	20.6334	0.0862859	0.0186728
GCCGAAATCTACAGAAACAA	CGTGTACGATTTAACTATGGTCGCTGTTCTTTGATGGTTTGCACATGACCTACGGGATCGGAATACTA	1090	1105	3696.76	3308.43	2162.37	3279.85	2299.33	4042.55	3393.65	3.34548	2.99405	1.9569	2.96819	2.08084	3.65842	3.07118	3168.99	262.472	2.86787	0.237532
CCAAACTCTCCAGAATATTA	GAATCTGAGGTGCGTAACCTTGGTTCTTCTGGATCGTTAGCTCCTGTGGCCAGTTCTGAAAGTAAAGGG	1093	1104	696.759	1712.64	1429.55	1582.09	1155.83	882.979	1393.65	0.631123	1.55131	1.29489	1.43305	1.04695	0.7998	1.26236	1264.79	140.18	1.14564	0.126974
CCCTCTCATTGATATTTTAA	GGCACTCACTTCTGCATTGTAACACTGTTATTCCTGACTAGCGGACGGAAAGGCGAACGACAAGACTC	1095	1104	497.685	737.548	546.392	399.254	501.121	489.362	500	0.450802	0.668069	0.49492	0.361643	0.453914	0.443262	0.452899	524.48	39.2355	0.475073	0.0355394
CCTGTTAAGCAGGACTCTTA	GTACGTTGATCTTCGCCGTCTACGGAGTTCCCATCCGTCCATGCCTGCTAAACCAGCAGCGCAATAGAA	1096	1104	199.074	141.762	177.835	294.776	445.067	531.915	674.603	0.180321	0.128408	0.161082	0.267007	0.403141	0.481807	0.611054	352.148	76.5783	0.318974	0.0693644
CGAAAATCCCAGAAACACAT	CGTCGGTGTTCACTGGCCCATATATGGACTGAGTTATGCCTTGCTATAGATCGCCTGTGTGTGTAACG	1092	1104	287.037	300.766	420.103	246.269	700.673	329.787	290.476	0.259997	0.272433	0.380528	0.223069	0.634667	0.29872	0.263112	367.873	59.1104	0.333218	0.053542
TACTACCATCCCAGAAAAAT	ACCAGTAGGTTGTCTGTGGAAGCCCCATGGACTACACCTCAAGTTGTCACAGAATACCACCATATTGC	1094	1104	233.796	718.391	417.526	537.313	371.076	393.617	187.302	0.211772	0.650716	0.378194	0.486697	0.33612	0.356537	0.169657	408.432	67.9248	0.369956	0.0615261
CCTGTCACTCAAGTCTCCAA	CTATTCTTCTCGACAAATCATCAGTTACCAAATGAGCAAAGAGGGCCAGGGTTGGAGGCTGACGGTTG	1097	1099	2393.52	6011.49	2097.94	1932.84	1732.06	1627.66	1787.3	2.17791	5.46997	1.90895	1.75872	1.57604	1.48104	1.6263	2511.83	591.264	2.28556	0.538002
TACTTCACTTAGTTCCCTGG	AGTTAGGTCGCCCTCAAAGTTAGGGTAAAGTCTCATGTGTTTTTGCCCACGTCCAGCGCATACTTACG	1098	1099	1060.19	352.49	847.938	805.97	810.538	702.128	784.127	0.964682	0.320737	0.771554	0.733367	0.737523	0.638879	0.713491	766.197	80.51	0.697176	0.0732575
CAAAAAAACCAGTTACATGG	TTTGATGGCATAACATCTTAGTGTGTAGTAGGAGGCGGAGACAATTAGGAAGTTTCAGTCTATTGCGT	1099	1098	6974.54	5272.03	6256.87	11582.1	8836.32	7978.72	7953.97	6.35204	4.80149	5.69843	10.5484	8.04765	7.2666	7.24405	7836.36	769.629	7.13694	0.700937
CAAAACTACTCAAACATCAT	TGGAGTGCTGCGTACGTTTCTCGACTCAACTGTTTAAATACGCCGTCGCGCTCTCAAGAACTCAAGTG	1100	1097	620.37	1235.63	1012.89	1063.43	1021.3	872.34	936.508	0.565515	1.12637	0.923324	0.969401	0.930994	0.795205	0.853699	966.067	71.8054	0.880645	0.0654562
CCTTTACCTCAGGTCCACAT	TGGACGCTTGGGCCTAAGATATATAGTCCGGTGGGTGGGGACGTTGGTCGCACTTTCGCTTCGCGGGG	1102	1096	1625	948.276	1461.34	1757.46	1059.42	968.085	1019.05	1.48266	0.865215	1.33334	1.60352	0.966621	0.883289	0.929788	1262.66	129.271	1.15206	0.117948
CGCACACAGCAAAAAAACTA	CATTGGGTACGGTGTCACGGGTGTATCTTGAAGTTCGCTTGGATTAGACAAGACGGCAGATGTGACGT	1101	1096	87.963	287.356	211.34	410.448	151.345	106.383	133.333	0.0802582	0.262186	0.192829	0.374496	0.138089	0.0970648	0.121655	198.31	43.6862	0.18094	0.0398596
GGTACTACTTGGGGTCAAAT	CTAGTCTATGTTTTGTACTTTGTCAGTCTGCGATACGGCATCGCCTCATCCGTGGGAAGCGGAGTGACTG	1103	1096	210.648	609.195	701.031	578.358	439.462	638.298	503.175	0.192197	0.555835	0.639627	0.527699	0.400969	0.582389	0.459101	525.738	61.7918	0.479688	0.0563794
CCTTTCCCCCCCTTCATTTT	TTTGAGCTGTGTAAGCTGCCCCGAAGGATGTATCGCTTTAGCCAGGGGTTCGTAAGGTGGGTATTGTC	1107	1094	351.852	342.912	298.11	298.507	173.767	329.787	395.238	0.32162	0.313448	0.272495	0.272859	0.158836	0.301451	0.361278	312.882	26.3974	0.285998	0.0241293
TCCGCTAACTCGTATCTCGT	CATCGCACGTCTGGGCGTAGGGAAACAGGCCCGGGATATTCAATGGACTTCTGAGACCTGTTGTAGTT	1105	1094	412.037	415.709	792.955	764.925	577.354	627.66	500	0.376633	0.37999	0.724822	0.699201	0.527746	0.573729	0.457038	584.377	58.4105	0.534166	0.0533916
CGAGTAAACCCCTTTTTATG	AGATGCAATTAGTTGGGAGTCCGTCGAACTAAGCACATGGCGCCTGGTTGTCACTTGGTAGG	1109	1093	11.5741	76.6284	20.6186	22.3881	104.26	42.5532	39.6825	0.0105893	0.0701083	0.0188642	0.0204831	0.0953889	0.0389325	0.0363061	45.3864	12.6946	0.0415246	0.0116144
TGCTCCTTCGGCAAAATATT	GGGGTAAGTTAGCCGTGGAGACCCGCGATGTCGTGCCTGCTTGGACATATTAGAGAGCACTAACGCGT	1108	1093	138.889	379.31	383.162	432.836	290.359	212.766	211.111	0.127071	0.347036	0.350559	0.396007	0.265653	0.194662	0.193148	292.633	41.4132	0.267734	0.0378895
TCAATAAATTGGGACTTAGG	AGGATGGACAAGTCTGTCATTCAACCATCACGCGTGAAAGGTTCTGCAATTCCAGAGACCGACCGGCTT	1110	1092	1152.78	1000	769.759	824.627	1217.49	1148.94	928.571	1.05566	0.915751	0.704908	0.755153	1.11492	1.05214	0.85034	1006.02	65.7265	0.921266	0.0601891
TAAACCTTGGAATACCCCGG	AGTTCATGTATCGTGATACGGACGGGTGGAGCGATGTCCAAGTGCTCGCGGGTCGACGTTATGATGCA	1111	1091	1131.94	597.701	769.759	869.403	566.143	755.319	495.238	1.03753	0.547847	0.705554	0.796886	0.518922	0.692318	0.45393	740.787	81.9211	0.678998	0.0750881
GCAACCTACTAAGATTTTTA	ACACTCAGCATCATACCGCATAGACCCTTGGCTGGGACTGTCCGGAAATACCACTTGCCTATTGTTATC	1113	1089	1062.5	2051.72	2764.6	3048.51	1864.35	2553.19	2068.25	0.975666	1.88404	2.53866	2.79936	1.71198	2.34453	1.89922	2201.88	249.255	2.02192	0.228884
GCAACTCACTCATTTACCGT	TATCCTGTAAATGGAGACCCATGTCTTCGGCCCTTCACCTTTTGGGGCAGCGATTTGGATTAACGTAC	1112	1089	2011.57	1091.95	1963.06	1488.81	1672.65	1244.68	1266.67	1.84718	1.00271	1.80262	1.36713	1.53595	1.14296	1.16315	1534.2	136.627	1.40881	0.125461
GCAGTTAATCGAGAATTTTA	GGTGGTCAAACTCTTCTGAGAGGATGAGAGTGGAAGTGGAGAATAGTATCGCCAAGCCTGTG	1114	1089	581.019	607.28	804.983	772.388	663.677	659.574	544.444	0.533534	0.557649	0.739195	0.709264	0.609437	0.60567	0.499949	661.909	36.5181	0.607814	0.0335336
TCCATAAACCCGGTATACAT	ATGTATCAAGAATGGGTGGAAACATGCGTGGGGCAAGGTAGGGTTAAACAAGCCGTGTGAATCCA	1115	1088	138.889	498.084	619.416	559.701	437.22	542.553	366.667	0.127655	0.457798	0.569316	0.514432	0.401856	0.49867	0.33701	451.79	60.8452	0.415248	0.0559239
CCTGTTCCGCCCATATACTG	CGTACTCTGGAACCGTCTCGTGGTGGAAAAGGAGTCGTCCCATCATCCTGCGAGTCCCCGGTTGACTA	1116	1087	1173.61	595.785	708.763	1402.99	463.004	787.234	525.397	1.07968	0.548101	0.652036	1.29069	0.425947	0.724226	0.483346	808.111	132.905	0.743433	0.122268
CGAAAAATGTGAAGTCACAA	CACCCAGGGATCCATCTCATCTGTTTAGCTGAAATGAAATACTTGGGTTCGGGAATCCCGTTGCTGTC	1117	1087	937.5	1111.11	1488.83	1276.12	974.215	978.723	1314.29	0.862466	1.02218	1.36967	1.17398	0.896242	0.90039	1.20909	1154.4	79.3533	1.062	0.0730021
CCAGACAACCGAGTTCACTG	GCTAAGGATACGAAGCCCACCCAAAACTTTTTACGCTGTTAGCCACACATCGTAGTTGGGTCGTACGA	1118	1086	594.907	90.0383	225.086	227.612	494.395	648.936	353.968	0.547797	0.0829082	0.207261	0.209587	0.455244	0.597547	0.325938	376.42	79.205	0.346612	0.0729328
CCCTCAATTCCCGACTACAG	ACGATGTCATTTGGGTTCCGTCTATGATTCCCTGAGGATATGAAGCGCCGGTGTGGTGGTTTATTTGG	1119	1085	384.259	522.989	481.1	555.97	428.251	829.787	300	0.354156	0.482017	0.44341	0.512415	0.394701	0.764781	0.276498	500.337	63.8676	0.46114	0.0588642
CCCAATATCTAATGTACTGG	CTTATAACACGTGAGGGTACCCGTCGTTGTCCCCCCCGCCTTATAGGTGTGGGTGTGCGTCTTTCGG	1121	1084	335.648	3032.57	976.804	1082.09	826.233	436.17	769.841	0.309639	2.79757	0.901111	0.998238	0.762208	0.402371	0.710186	1065.62	343.334	0.983046	0.316729
CGTACATAGCAATACCTAAA	TACCGATGGGAGGTGGCTGACTGATGTCATCAGAAGGCGAGGGGGGCAGAAAGGAAATAAATTTGCAT	1122	1084	6395.83	1423.37	1773.2	1750	2887.89	2680.85	3084.13	5.90022	1.31307	1.63579	1.61439	2.66411	2.47311	2.84514	2856.47	637.373	2.63512	0.587983
CCTTAACTGTGAGATCCCGG	GATAAAGCGGTTGATCTGGATATTTTAATGGTGCCGTCCATGTAACGTTGGCCAATTCGTTTAGTGAG	1123	1083	907.407	978.927	1526.63	1369.4	863.229	851.064	977.778	0.837865	0.903903	1.40963	1.26445	0.797072	0.785839	0.902842	1067.78	101.424	0.985944	0.0936506
CGCTTTAATCGGAGATAAAT	GTGAGTCGGGGGCCGCCATGGAAAGGTTATCCTGCTGTTGACCGTTCGAGTTTATCCCAGTCTGTGAC	1124	1082	1321.76	2151.34	2051.55	1888.06	1863.23	1734.04	2088.89	1.22159	1.9883	1.89607	1.74497	1.72202	1.60263	1.93058	1871.27	106.842	1.72945	0.0987447
TAAACAAATGGAAGCCTTGG	GATAACCTCTATCGCTTGTGACGCCGTCGGCGTGTCAATCCTGGTTCTCCGGGCCATCCGTTGTAAGG	1125	1082	310.185	235.632	375.43	291.045	341.928	553.191	423.81	0.286678	0.217775	0.346977	0.268988	0.316015	0.511268	0.391691	361.603	39.2322	0.334199	0.036259
CGCATATAGCCATGACTAAA	ATGTCATTCACAATCTGTCCTGTGCGAGTAGTGGCATTATGGGTAATGCATCAGTACTCCGTTAGGGG	1126	1081	458.333	760.536	1021.48	1067.16	1089.69	914.894	1150.79	0.42399	0.703549	0.944938	0.987201	1.00804	0.84634	1.06456	923.269	91.6164	0.854088	0.0847516
TATTCTCCTCAGAACCAAAG	TCTGACCATTTTCAAATGTGGGCTTGTTTGGATTCGGTACAGGGCATATCCAGTCAGTCTCAGCGGTG	1127	1078	2055.56	909.962	609.966	723.881	1008.97	776.596	838.095	1.90682	0.84412	0.565831	0.671503	0.935963	0.720404	0.777454	989.003	184.264	0.917443	0.170931
GCTTAATATTGGGACCCATA	CGCGCGTATCTTTAGGCGTACTGTCCGTAAAGACTACTAGTGTCGTTGCCCAGAGCATGACTAATTGA	1128	1077	375	295.019	505.155	597.015	562.78	553.191	525.397	0.348189	0.273927	0.469039	0.554331	0.522544	0.513641	0.487834	487.651	41.8127	0.452786	0.0388233
CCTTTAACTTAATGATCCTT	TGTTGAGCGGTGCTCATCTTTAATAAGCGTAGACGACTAACAAGGGATCGAAGAAACCACGTTGGTGT	1129	1076	1141.2	609.195	731.959	623.134	867.713	691.489	487.302	1.0606	0.566167	0.680259	0.579121	0.806425	0.642648	0.452883	735.999	80.8003	0.684014	0.0750932
GCAAACAATGCCAAACAAAT	GGGCGTTGGAAGTGTGAAGGCTGCACCTTGCCGTAAACGTAATTGATTGATGGATAAAGGTACTACTG	1130	1073	247.685	362.069	329.038	425.373	337.444	234.043	330.159	0.230834	0.337436	0.306652	0.396433	0.314486	0.21812	0.307697	323.687	24.8258	0.301666	0.0231368
TAAACTACTCACTTCAATAA	CGATTGACGATGGGAGGGCGGACCCATTAAGCTGATGTTTACACTAACGCGGCAACTAGTGTCGGCCA	1131	1072	444.444	695.402	281.787	201.493	658.072	585.106	426.984	0.414594	0.648696	0.262861	0.187959	0.613873	0.545808	0.398306	470.47	70.6178	0.438871	0.0658749
GCAGACAATTAATTCCCCGG	TGTCTGGCGCAGGATTAATCTCCGGTTTCATCAGGTCTTTGATCTTTCGCTTACGGGGGAGCCGAAGG	1132	1071	4020.83	4538.31	21800.7	32197.8	13150.2	16180.9	15804.8	3.75428	4.23745	20.3555	30.0633	12.2785	15.1082	14.757	15384.8	3704.66	14.3649	3.45906
CGAAACCTTGGATTCTCTAG	CTGGGGCCCACATAAACCTGGCCCTGAAAATACATCGTCAACGTTGTAGCGATTTGTGCGATGCATCA	1133	1070	1550.93	2438.7	2751.72	3007.46	2257.85	2074.47	1817.46	1.44946	2.27916	2.5717	2.81071	2.11014	1.93876	1.69856	2271.23	193.008	2.12264	0.180382
GCATCCTCCCCGTTACCAAA	AGGTACGTCACCCCGTCTATAAGCCGGTTGTCCCTACTGCAGTTAGTCTGGTTCTACAGGGATAATTA	1134	1069	414.352	369.732	296.392	395.522	293.722	372.34	292.063	0.387607	0.345867	0.277261	0.369993	0.274763	0.348307	0.273212	347.732	19.7987	0.325287	0.0185208
GGCTAACACTAAAAAACAGT	CGTGGTTTTTGGTCCAGCCAATTCGTACGCGACTTCAAACCATCTGGCAATCACTACGGCATATGCTA	1135	1068	2062.5	1036.4	1469.93	1108.21	1632.29	2287.23	1328.57	1.93118	0.970411	1.37634	1.03765	1.52836	2.1416	1.24398	1560.73	177.72	1.46136	0.166404
GATGTCTCTTGCATTTATTG	TGAGGATAGTTGTTGAGCGAGATCCAGTCGTCCTGGCTATTGCATGCGCAGGGGGGAACATTCCTGGGG	1136	1067	409.722	461.686	634.021	720.149	1037	638.298	534.921	0.383995	0.432695	0.594209	0.674929	0.97188	0.598217	0.501331	633.685	78.6273	0.593894	0.07369
TACATACCCCAGAGTCTCTA	GGCCACTAGGTCTACGGCCCACGGTGTACGATTAACTTCAGTCCTAAATCCAGTTGCTTGTAGGGAGGC	1138	1067	215.278	181.992	441.581	406.716	319.507	276.596	388.889	0.20176	0.170565	0.413853	0.381178	0.299444	0.259228	0.364469	318.651	37.4584	0.298642	0.0351063
TGCAAACTCTCCGTCACTTT	TTTGAGTGAGTCGAAGTAACAGGGATATGTGGGTTAGGACACCATGTGTGCTTTTGTTCTCCAGGGACG	1137	1067	1460.65	2666.67	531.787	630.597	711.883	829.787	857.143	1.36893	2.49922	0.498395	0.591	0.667182	0.777683	0.80332	1098.36	284.953	1.02939	0.26706
CCAAAAAATCGCTACACCTT	TTAATGTTCGCGTACTTACTCCCGTCTATATTGGGGGTGGCCTTGTCGTGCTGGCCGCACTCGTAAGAC	1139	1066	245.37	74.7126	309.278	440.299	360.987	478.723	463.492	0.230179	0.0700869	0.29013	0.413038	0.338637	0.449084	0.434796	338.98	54.6119	0.317993	0.0512307
CCTGCATCCCCATGCCCCAT	GCGAGTCGTGTCGGATTTATTACCTATTCGCCGGGAGGACCATAAGGGCGCTAAGTCGGGCGTATCCCG	1140	1066	256.944	249.042	209.622	343.284	288.117	382.979	361.905	0.241036	0.233623	0.196644	0.32203	0.270278	0.359267	0.339498	298.842	24.5636	0.280339	0.0230428
CCCAACTAGCCCTAATCATT	TGTGAAAAGATCAGCGTGCGGAGGGCTTCCACATTCGCCGGAGATGTTAATCAAGTGAAGCGTACACG	1141	1065	537.037	12021.1	325.601	365.672	273.543	255.319	333.333	0.50426	11.2874	0.305729	0.343354	0.256848	0.239736	0.312989	2015.94	1667.89	1.8929	1.56609
TATAAACAGGCATTTAATAG	CCCATCGATTGGCGCAGCCTCGTGGGGAGAGACCGTATCTTCTGTCTCAACCTGGTATGGAGAAGGAT	1142	1065	812.5	500	1134.88	1097.01	1098.65	936.17	895.238	0.762911	0.469484	1.06561	1.03006	1.0316	0.879033	0.840599	924.923	84.2454	0.868472	0.0791037
TCTATATTGCACTAACAAAA	TTCTAGCTGATTCCACCTTCCTCATAATCnGAACTTGCCGTGGGGCTGTACTCCCGCTTTGCGTCGTGG	1143	1065	812.5	314.176	617.698	656.716	526.906	446.809	553.968	0.762911	0.295001	0.579998	0.616635	0.494747	0.419539	0.520158	561.253	59.9209	0.526998	0.0562638
GAATCTAAGGCCTTTTACAG	TGGGTCAGATTAGGCTGGTGCGTTCTTGGACAGACTTGATAGTGTAATTAGCTGGGTGTAGTGACTAG	1146	1064	365.741	337.165	597.938	402.985	455.157	414.894	600	0.343741	0.316884	0.561972	0.378745	0.427779	0.389938	0.56391	453.411	40.1204	0.426138	0.0377071
GATGCCACCCACTAAATCTG	TTCTTTTGTCGGAGAAGGTTTTACCAGCTGGGCTTGTCTCCGGGTATGCCGTGTCTTTTACGAGGACG	1148	1064	1168.98	528.736	647.766	1022.39	441.704	1265.96	593.651	1.09867	0.496932	0.608803	0.960891	0.415135	1.18981	0.557942	809.883	126.279	0.761169	0.118684
GCAGCTATGCACATCATTTG	TCCGCTAGGAGCGTAATGCCCCGAGGACGGGCCAAGACAATCTAGTTGCAAAGCAGAGGGAACAAAA	1147	1064	180.556	390.805	428.694	526.119	427.13	425.532	476.19	0.169695	0.367298	0.402908	0.494473	0.401438	0.399936	0.447547	407.861	41.3263	0.383328	0.0388405
TCTTTTACTGACAATAACTG	GTGGGTTTGTTACTTCCTGTGGCGCCAACGCTCAATGCGTAGATTCTCCCCAACACAGTCTGAGACCG	1145	1064	15939.8	19988.5	10489.7	10100.7	19924.9	18393.6	20136.5	14.981	18.7862	9.85873	9.49318	18.7264	17.2872	18.9253	16424.8	1676.58	15.4369	1.57573
GAAACCTTCTCCGAAATCAT	TCCTGGAATATCACGGACCTATTGCCAAGCAAACCTGAACTGTTCCAACTCCCTACCTTGGACGCCCA	1149	1063	664.352	1139.85	962.199	1048.51	878.924	861.702	823.81	0.624978	1.07229	0.905173	0.986366	0.826833	0.810632	0.774985	911.334	58.9181	0.857323	0.0554262
CCATTACATGGAAATTTATA	TCCGCTTGTTGGGGTTCTTTGGCGAATCTTGGGCAGGGGTATTATACTGGATTAAAACAGTATTAGTCA	1151	1062	645.833	990.421	555.842	473.881	599.776	393.617	446.032	0.608129	0.9326	0.523392	0.446215	0.564761	0.370637	0.419992	586.486	75.1835	0.552247	0.0707943
TACTCTTCTGGAGTCCACTG	TGGACTTGCACGCATCGTGTTCGATTAACTGGAGTTCCTTCATCGTACTAACGATCCATGTACCGCTT	1150	1062	1030.09	881.226	430.412	373.134	419.283	223.404	439.683	0.969955	0.82978	0.405285	0.351351	0.394805	0.210362	0.414014	542.462	111.409	0.510793	0.104905
CCTTAATACCCCAGCCCAAT	GCGGTTTACTTAGTTCGTGTCTCTTTGACTCATGTTCCGGTTAGTTGTTATAGTGGTTGCACACCGTG	1152	1060	428.241	285.441	785.223	1246.27	1500	1255.32	1174.6	0.404001	0.269284	0.740777	1.17573	1.41509	1.18426	1.10812	953.585	174.224	0.899609	0.164363
CAAACACACTACATCCTATA	ATCGACTGTCGGCCAAGGGAATACTACGAGGGTGGTTAGTTTAGGGTACAGAATGGTCCACTTAACCT	1155	1058	432.87	639.847	416.667	384.328	470.852	404.255	523.81	0.40914	0.60477	0.393825	0.363259	0.44504	0.382094	0.495094	467.518	33.6601	0.441889	0.0318148
CCCTATCTTCCGTTCCCTAG	CAACACTAGCACGGGTAGCTCCATTGTCAGTAGCTTGAGCGCTCGCTATCATCACGTGTCCTACATTGG	1154	1058	3805.56	8616.86	3199.31	3615.67	2658.07	2914.89	2914.29	3.59693	8.14448	3.02393	3.41746	2.51236	2.7551	2.75452	3960.66	791.144	3.74354	0.747773
CCCTCCTATGGGGATAATAA	ATCGAGGGGACGCAGGATGACCCAGACGAATGATTTCGAGGGTTTAAAGTGAGACGTTACGTGGT	1153	1058	289.352	337.165	591.924	619.403	505.605	627.66	638.095	0.273489	0.318681	0.559475	0.585447	0.477888	0.593251	0.603115	515.601	55.052	0.487335	0.052034
CAAGCTCCGGGATTATACGG	TTTGGCCGCGATCTTACAACGGATAGAAGGCTGGGGTCAACCAGTCATCCTGCAGATGCAAAGCCAGGA	1157	1057	724.537	434.866	625.43	500	530.269	361.702	415.873	0.685466	0.411415	0.591703	0.473037	0.501674	0.342197	0.393447	513.24	47.88	0.485562	0.045298
GACGCTACGGAATGCTCCTA	GGGGTAGGTAGGGGTACGGGGTTCATCAGACCTTCTGGATGGTATTACTGCTGTGTACAGGCGTTGGT	1156	1057	83.3333	149.425	312.715	305.97	216.368	244.681	311.111	0.0788395	0.141367	0.295851	0.28947	0.2047	0.231486	0.294334	231.943	33.6546	0.219435	0.0318397
GGATACTACCGATGCAAATA	AAAGGTTGTGAGATAAATCCAATTAAAGGCATTCGGGTCACATGGTTTAGGTCACACACCAGCGGAGG	1158	1055	1171.3	3877.39	2432.99	1070.9	2741.03	2265.96	2734.92	1.11023	3.67526	2.30615	1.01507	2.59813	2.14783	2.59234	2327.78	367.422	2.20643	0.348267
GAAATCCTCTGCTTACCAGG	CGGAGATGTATGCCTATAGTGCACATGTGGATCCCTCGGCTTTAGTCCGTGGTAGGTTTATCTAGCTG	1161	1053	479.167	262.452	750	791.045	548.206	702.128	688.889	0.455049	0.249242	0.712251	0.75123	0.520614	0.666788	0.654215	603.127	70.4548	0.57277	0.0669086
TAAACATTGCCCTTAACAAA	GTGTCACTATTATGAGTGTGGTTCGAGAATACGAGGTTTACTATCGACGGGCCGGGTTATATCCTGA	1160	1053	493.056	421.456	440.722	350.746	402.466	468.085	576.19	0.468239	0.400243	0.418539	0.333092	0.382209	0.444525	0.547189	450.389	27.2184	0.42772	0.0258485
TCCTTACTGCCCAACCCAAG	AGGCTGATGCTATCATGATGTCTTTATCGGGTTGTTGGCGTGGAGTCGGAGTTTAACGTTTTACGTATG	1159	1053	1421.3	287.356	505.155	850.746	331.839	531.915	350.794	1.34976	0.272893	0.479729	0.807926	0.315136	0.505142	0.333137	611.3	152.9	0.580532	0.145205
GAAACAATGTCCTTAACCTA	CTGGGACGATCACTGTTCGTAGCGTAGCCCGATTATGTTTTGGGCTAATTTTGAATTATGCTTTTATT	1163	1052	1754.63	1339.08	1368.56	1216.42	1082.96	1212.77	1122.22	1.6679	1.27289	1.30091	1.15629	1.02943	1.15282	1.06675	1299.52	85.3872	1.23528	0.0811666
GCCATCCCCCACATTACTTA	TAGTTGCCAAACGGGATTCTCCGACATCCTCAACCATACAACATTGCCTCTTATGTGCTGACCTCTCG	1162	1052	194.444	544.061	292.955	507.463	224.215	553.191	350.794	0.184833	0.517169	0.278475	0.482379	0.213132	0.525847	0.333454	381.018	57.7928	0.362184	0.0549361
GGTTATACCGCCTATTCATG	GGAAGTCTGAGGCTGGGGTCTGGTACAGATGTGTACATGAGGATACGAAGTGTGTTGAAATTCTGCTC	1165	1051	333.333	136.015	146.907	175.373	142.377	393.617	179.365	0.317158	0.129415	0.139779	0.166863	0.135468	0.374517	0.170661	215.284	39.3082	0.204837	0.0374008
TCCGTCATCGAAAATACATT	CCTTTCCATGGACAGTCCTATTATGGGGCATTTAGATTAGCACTTACACGATCTGTAAATTCCTCGCG	1164	1051	1185.19	796.935	597.079	652.985	882.287	819.149	919.048	1.12767	0.758263	0.568106	0.621299	0.839474	0.7794	0.874451	836.095	72.9248	0.795524	0.0693861
CCATCATAGCCAAATCTAAT	TTAATCGTGTCAGCCTGTGGTCTGGCTTCTCAAAGTGAATATGACGGTCGTGTGTTGTTGTATATGTC	1166	1050	222.222	151.341	304.983	399.254	294.843	531.915	415.873	0.21164	0.144134	0.29046	0.380242	0.280803	0.506586	0.39607	331.49	48.3837	0.315705	0.0460797
TGTTAAACTTCCGGTCTCAA	TCAAACAGGAATTCTAATTGAATTCGGGCATGCACACTGTGGGTCAATCGGGATGAGGCCACAATTAG	1168	1050	546.296	772.031	747.423	750	645.74	553.191	588.889	0.520282	0.735267	0.711831	0.714286	0.61499	0.526849	0.560847	657.653	37.1136	0.626336	0.0353463
CGAGATTCCCCATATTACTT	CGGACGCTGCAAGGGATATCGGCTAGGCATGAGTTACTGCCAGGAGTTCATTAGCGGGGATAACATCT	1169	1049	337.963	1139.85	196.735	302.239	156.951	287.234	323.81	0.322176	1.0866	0.187546	0.288121	0.149619	0.273817	0.308684	392.111	127.172	0.373795	0.121232
TCATCCCATTCGGAATCTTG	GGGCAGAGATTCTAATCAATAATTTACGGGGTCGGGCGGATTAGGTCGTGCGAGTATGTTACTTAGGA	1171	1048	918.981	1224.14	1091.07	955.224	876.682	989.362	696.825	0.876891	1.16807	1.04109	0.911473	0.836528	0.944047	0.66491	964.611	62.7862	0.92043	0.0599105
TCCATTATCCCAAAAAACTG	TGACAAGTACAAGCGTCATGAAATTAGACCCGCCTAGTCTATGCTTGGACATGGGGGAAACCCTTCA	1170	1048	1578.7	7511.49	2027.49	1615.67	2070.63	2000	1822.22	1.5064	7.16746	1.93463	1.54167	1.97579	1.9084	1.73876	2660.89	811.843	2.53901	0.774659
CACTATTTCTGGTTTAATGT	AAAGGAGGGACTGAGGATTTGCCCATAACAGTAGCTCTGTGTGGTGGAGACTGGTGTTCATCCGTGTA	1172	1047	729.167	1045.98	585.052	638.06	569.507	755.319	922.222	0.696434	0.999023	0.558788	0.609417	0.543941	0.721413	0.880824	749.329	67.2661	0.715692	0.0642465
CCCTCTTTTGCCTTTTCCAG	ACATGGGTCCACCGGAGCGCACAGTATCTAAAAACACAGTCGTTGGGCGGAGTAGTACTCCACGGGTA	1173	1046	196.759	1762.45	425.258	305.97	215.247	319.149	300	0.188106	1.68494	0.406556	0.292514	0.205781	0.305114	0.286807	503.548	211.721	0.481403	0.20241
GATGTTTTCCGCTGCCAAAA	GGCGTACATGGTAATTGCGCGGGGGGCTGAGGGTTGCACTCGGCGATATAAGTCTGTAACTTTACGTT	1174	1043	90.2778	241.379	33.5052	14.9254	75.1121	85.1064	73.0159	0.0865559	0.231428	0.0321238	0.01431	0.0720154	0.0815977	0.0700056	87.6174	27.7051	0.0840052	0.0265629
TATTTTCACCCCGAAATAAT	CAATTCGCAGACGGAGACAGGTCTTGGATGTTCGATCACAGGTCGGGAGTAGTTGTCGCTTTGTCGTA	1176	1041	342.593	199.234	271.478	361.94	357.623	223.404	246.032	0.3291	0.191387	0.260785	0.347685	0.343538	0.214605	0.236342	286.043	25.5205	0.274777	0.0245154
TCAATTTCCGCCTGCATAGT	AACGCAGAGGGACCACTCATATATCGGTTCCAACCCTCGTGTCTTTAGGGTACAGCTCAGGAACACCC	1175	1041	916.667	293.103	481.959	850.746	579.596	691.489	558.73	0.880564	0.28156	0.462977	0.817239	0.556769	0.664255	0.536724	624.613	81.2872	0.600012	0.0780857
CCCATTATTTCCTGCAATGT	TCTCAGTTGGATGCACCCGCCTGCCCCAGGTGCCATGATATTTTTGCGCGACTTCTTCCGAAGACAGG	1177	1040	768.519	530.651	758.591	634.328	616.592	659.574	887.302	0.73896	0.510242	0.729414	0.609931	0.592877	0.634206	0.853175	693.651	44.857	0.666972	0.0431317
GAAGCATTTCAAAACACTAT	TACATTGGGGTTTGGAATTCAAACTGCTTCTGATGCCTCCTCTTCCGAACCATCGTCGGTGTTCGTTT	1178	1039	1923.61	547.893	1028.35	951.493	1048.21	872.34	1092.06	1.85141	0.527327	0.98975	0.915777	1.00886	0.839596	1.05107	1066.28	158.637	1.02626	0.152682
GACTACCATCGCGTTTCTAT	GAGGTGTGTCATGGGGTGTCGCCTTGGTGTTTGCACAACATATTATGATCTCGTTTCAGGTCTTGAAG	1180	1039	1182.87	1222.22	1238.83	1317.16	979.821	1021.28	1184.13	1.13847	1.17634	1.19233	1.26772	0.943042	0.982942	1.13968	1163.76	45.644	1.12008	0.0439307
TCTGAAATCCGAAGCCATTT	CGGGATTCTCGGTGCTAGACTAGTTAATGGGTCCACTTGCCGTATCCAACCCGGCTACAGTAATAAGG	1179	1039	1020.83	978.927	844.502	940.299	551.57	648.936	642.857	0.982515	0.942182	0.812802	0.905003	0.530866	0.624578	0.618727	803.989	70.974	0.77381	0.0683099
TGCATAACCTAAAACCCAAG	ATTCCCTAAACGGGTGAGTCGGCTTTAAGCCGGTGAATCGCTTATTTGCATCTGGAGGTGGTGGATCA	1182	1038	1993.06	501.916	667.526	529.851	1204.04	648.936	895.238	1.92009	0.483541	0.643088	0.510454	1.15996	0.625179	0.862464	920.08	201.007	0.886397	0.193649
GACACATAGCCCAAAACTAA	TCGCATGTTTACAATCTCCTCCAGGTCCTAGAGAGGACAGACTGGGTAATCTGTTGGTTAGTCGTGGG	1184	1037	416.667	804.598	463.918	414.179	430.493	457.447	415.873	0.4018	0.77589	0.447365	0.399401	0.415133	0.441125	0.401035	486.168	53.6238	0.468821	0.0517105
GATATTTCCCGCTTTCTAGG	CTCGGTTCTCCTTCCGTTGGTAGCGGTAGGTTGTTTTGTGTCCCGGAGCCGGAGTCCAGGTTGTATTA	1183	1037	469.907	842.912	301.546	287.313	452.915	691.489	374.603	0.453141	0.812837	0.290787	0.277062	0.436755	0.666817	0.361237	488.669	78.1976	0.471234	0.0754075
CAATTCATTTAAATTCCAAT	CACTCTCATCGCGTGGAATCATGGTAGTTGGCGTGCTATGCTAGGCTACGCTATTGCAACAGTTCCCA	1185	1036	2069.44	2961.69	1874.57	1735.07	3755.61	3585.11	4644.44	1.99753	2.85877	1.80943	1.67478	3.6251	3.46053	4.48305	2946.56	417.804	2.84417	0.403286
GGAAATAATGCATAATCCTA	GAAGGGTATAGGGATTAATGGCGGTAGTTTTAGCGTCCGCACCGTGTTCTCCAGATGAATGCTGTGCAA	1186	1035	171.296	214.559	572.165	574.627	473.094	351.064	434.921	0.165504	0.207304	0.552816	0.555195	0.457096	0.339192	0.420213	398.818	60.9012	0.385331	0.0588417
TCTGATACCTCGTACTTAAA	GGTGGTGATACGTGACAGCCCACAGCTCGATATTTAAGAGTGGGACTTCTGGGTTTAGTTCTGTACTC	1188	1035	490.741	160.92	454.467	246.269	551.57	617.021	525.397	0.474146	0.155478	0.439099	0.237941	0.532917	0.596156	0.50763	435.198	63.4555	0.420481	0.0613096
TGAACCACCCCGAAACACAT	CCATCTCTGACGAGGTAACCTCAGGTTCCCTACCCCTTGTTTGGATCAGCATCGGCAGGCATTTTATAG	1187	1035	622.685	137.931	213.058	488.806	332.96	446.809	265.079	0.601628	0.133267	0.205854	0.472276	0.3217	0.431699	0.256115	358.19	64.3197	0.346077	0.0621446
TCCAATACCCCATGTCTTGG	AGAAGTGACGATAGAACAATTAGCGATCGGCCTTGAAAGTCAGTCTGGTTGCCATCCTTGCCGTTATT	1189	1034	817.13	193.487	298.969	294.776	373.318	478.723	417.46	0.790261	0.187124	0.289138	0.285083	0.361043	0.462982	0.403733	410.552	76.2763	0.397052	0.0737682
CCTTACCCCTCGGTTATTTT	CTGTGATTTTTATGGAGCTCCCTGATCAAGCTGTAGGGGCGTCTACCACTGGTCGGTCGGTTACGGTC	1190	1033	282.407	373.563	354.811	328.358	322.87	436.17	393.651	0.273386	0.361629	0.343476	0.317869	0.312556	0.422236	0.381075	355.976	19.1686	0.344604	0.0185562
CGAATCAACCGGAAATTCAG	GGATGATGATACGGCAGTTTGCCTAGGGGATTGGTGGAGCACAACGACGACTGGACGCAAATTCTTTT	1192	1033	932.87	480.843	741.409	899.254	531.39	638.298	449.206	0.903069	0.465482	0.717724	0.870526	0.514414	0.617907	0.434856	667.61	74.2366	0.646283	0.0718651
TCCGTAACCTACTATACCTA	GAGCCAGGCTTTCAGCAAACGCGGTATCGTTCCGGTTAGCCACGGGTTTTATAAGATCTTGCCTATAGTT	1191	1033	939.815	1628.35	1188.14	1250	815.022	1319.15	944.444	0.909792	1.57633	1.15019	1.21007	0.788986	1.27701	0.914273	1154.99	105.487	1.11809	0.102117
CAAAAACCGTACTTTTTAAA	ACGGTTGATAAGGCGGCTGTAGTTGGAATGTTTGACTTCTCGTCCGGGGATTCGCATCGGGATCGTAG	1194	1032	129.63	93.8697	455.326	384.328	567.265	595.745	250.794	0.12561	0.090959	0.441208	0.372411	0.549675	0.577272	0.243017	353.851	76.1844	0.342879	0.073822
CCATACATCGCGGAAATCAG	GGTTTGAGCGTTGTATAAGTTTATCCCGGGACCACTGACTCGGTGGGATCATCGACGAATCATACGTA	1195	1032	224.537	398.467	507.732	425.373	483.184	500	466.667	0.217575	0.386112	0.491988	0.412183	0.468201	0.484496	0.452196	429.423	37.2711	0.416107	0.0361154
CCTGTCACCTGGTTCAATTA	CATATTGTATTCGCATCCGCTTTACTAACGGGAAGCGTGTCCCGGAGGCGTCCAAATGTTGTACATAA	1193	1032	356.481	586.207	720.79	597.015	837.444	457.447	542.857	0.345428	0.56803	0.69844	0.578503	0.811477	0.443262	0.526024	585.463	60.2728	0.567309	0.0584038
GATTCCCAGCCCTACCATTG	AAAGTGCGATCATGGGCCTTGGAAAGTATAACATGGAAAGTCAGGAAATTTGCTCCTAGCGTCCGGGT	1196	1031	423.611	283.525	212.199	197.761	217.489	223.404	300	0.410874	0.275	0.205819	0.191815	0.210949	0.216687	0.29098	265.427	30.0875	0.257446	0.0291829
CGTACTCAACCCTGTACATA	TTATGAAATCTTGATCGAAGGGTCAACGGTACGACGTATCCCGCAAGCGGGACCTGATAAATGTTTGG	1198	1029	1307.87	1538.31	767.182	723.881	792.601	468.085	644.444	1.27101	1.49496	0.745561	0.70348	0.770263	0.454893	0.626282	891.768	145.191	0.866636	0.141099
TATGACCACTAGGGAAATAG	AGACCAAGCACACTTTCCGGATCTGTACATCGCTCTTCCAAATATATCGTCCGTAGGGGAGTGTGGCA	1197	1029	523.148	494.253	810.137	776.119	521.3	734.043	546.032	0.508404	0.480323	0.787306	0.754246	0.506609	0.713355	0.530643	629.29	51.9461	0.611555	0.0504821
CAATCCTATCAGAAAACTTT	CGCCGGACCGTACCCAAGTATCTATGCGGTGAAGGATGTAGATAGTGCCAGGATTATTTTCCGCTA	1199	1028	828.704	1068.97	503.436	626.866	662.556	755.319	733.333	0.806132	1.03985	0.489724	0.609792	0.64451	0.734746	0.713359	739.883	67.4581	0.71973	0.0656207
GCTGATTTTCAAGACAATTT	TAACATTATTCGTTACGAACAAGCTGTTGCATCGGGGTACTATACGAGGTGTGAGGTGGTCCGACATA	1200	1026	164.352	103.448	304.124	305.97	339.686	393.617	225.397	0.160187	0.100827	0.296417	0.298217	0.331078	0.383642	0.219685	262.371	38.754	0.255722	0.0377719
CGTTTATACCCCATTTCCAA	CCACCTGCCCAACCAGCTGGACTGTAGAAATGTCACAGTTGTCATTGTAGGAGCGGACTAGATTGCCA	1201	1024	520.833	204.981	521.478	604.478	434.978	308.511	531.746	0.508626	0.200177	0.509256	0.59031	0.424783	0.30128	0.519283	446.715	53.647	0.436245	0.0523896
TACTTCAATTAATTTTACAA	TCGTGCTTATTGCGATCACATGTAACATGGTGTCCAATACATTCGTCAAGGGGCCGGCGACGTCACTA	1202	1024	331.019	517.241	475.945	429.104	715.247	734.043	714.286	0.32326	0.505119	0.46479	0.419047	0.698483	0.716838	0.697545	559.555	61.0727	0.54644	0.0596413
CGCTAACATGCGTACCTATA	ATGGGTCAGCGCGTAAAATTTGATCAACATTAAGGGGTGAGATGTCGATGTTTTTAAGGATCAGTCGT	1203	1023	1402.78	909.962	986.254	985.075	1173.77	808.511	739.683	1.37124	0.889503	0.96408	0.962927	1.14738	0.790333	0.723052	1000.86	85.2687	0.978359	0.0833516
CCCAACCTTCCATTTCCTGT	GAGGTGAGGGGCTTCCCTCTTTCGCGGTCCGGCTAATAAGATCTAACAGGAGACCGTTGCATTCATAT	1204	1022	1034.72	881.226	1578.18	1436.57	1335.2	1095.74	1061.9	1.01245	0.862256	1.54421	1.40564	1.30646	1.07216	1.03905	1203.36	94.6241	1.17746	0.0925872
CCCATTATGCCCAGTTAAGT	GGCAAGTGATTAAGATCGAACGGTTGGTGCTCGTGCCAGCGAACTTGGGCGTCGGAGTGGCATTTAGAA	1205	1022	650.463	526.82	378.007	503.731	417.04	478.723	301.587	0.636461	0.515479	0.36987	0.492888	0.408063	0.468418	0.295095	465.196	42.6721	0.455182	0.0417535
GATGTTATGCGGAATCCCTG	GAATCGTATCACCTTCGGAAGGTCGTTCTCTGAGCAGTCTCATCCTCGTTGCTACGCGGAGGACAAGA	1206	1022	539.352	555.556	671.821	705.224	415.919	500	587.302	0.527742	0.543596	0.657359	0.690043	0.406966	0.489237	0.574659	567.882	37.3879	0.555657	0.036583
CCAGATTTCTGAGACAACAT	GCTAGGTAAAAGGGAAACAGAATGGGGGTATCGTGAATTACAGACCTGGGATCTAGCATTTCGGGCAG	1207	1021	337.963	1394.64	569.588	320.896	785.874	723.404	771.429	0.331012	1.36595	0.557872	0.314295	0.769711	0.708525	0.755562	700.541	136.917	0.686133	0.134101
CAAATACATCCATTCCCGAT	GTGGCATCTTCCGGCCTTTCAGGTACCGGATCCATTCGGTCTGAGGACTGTGGTCCCAGGTGGGATGAA	1209	1020	4168.98	4557.47	3462.2	4205.22	4500	4638.3	3431.75	4.08724	4.46811	3.39431	4.12277	4.41176	4.54735	3.36446	4137.7	190.13	4.05657	0.186402
CCAACATTGTAAGAATAATA	TGGTACATGCTAAACATTTTAAGGTGAACGTACTAACCGTCGTCCGTCTTCGCTGCGTTGGGACTAGG	1208	1020	562.5	513.41	439.003	384.328	475.336	553.191	617.46	0.551471	0.503343	0.430396	0.376793	0.466016	0.542345	0.605353	506.461	30.1302	0.496531	0.0295394
CCCACCCTCCGGTATCCTAT	GTTCTTTCCCATATTAAGCTCGTACCTCCTGGACCCCGACGGTTCGTATGACCGTGGAGTCAGATGCT	1210	1020	293.981	406.13	444.158	604.478	439.462	446.809	407.937	0.288217	0.398167	0.435449	0.592625	0.430845	0.438048	0.399938	434.708	34.647	0.426184	0.0339676
CCATCTTACTGAAAAAATAT	GTAATCGTGTAATGCTATGCCCTTTGTTGCTCTGGCTGGTTGGTAGTTCCTGCGGTGTTCAAAACCTG	1212	1015	439.815	576.628	959.622	992.537	957.399	755.319	849.206	0.433315	0.568107	0.94544	0.977869	0.94325	0.744157	0.836657	790.075	80.2794	0.778399	0.079093
CCCTAATATCAGGACCATGT	TAACCCAGCTCCCGCGTGCTACTCTGAGTACTTTGCTTACTGGGTATCGCGCAGGTCCGTTGCTAGGA	1211	1015	168.981	268.199	548.969	380.597	328.475	234.043	436.508	0.166484	0.264236	0.540856	0.374972	0.323621	0.230584	0.430057	337.968	48.8836	0.332973	0.0481612
CAATATCATGGAAATTACGG	CCTGAGACATGTACATGATTTCATATAGCATGGGCGGAAGGGGATTTCGCTGGGAGCTCATGCAGAG	1215	1013	1935.19	3909.96	958.763	1772.39	1309.42	1063.83	1106.35	1.91035	3.85978	0.946459	1.74964	1.29261	1.05018	1.09215	1722.27	390.364	1.70017	0.385354
GCTTACTACCAAATAATAAT	ATGGATCGCGGCTGTTGCGTCCTCAACCCTAGGGGGGTCTGTACTCCATTGCCGGGACCGTCTAAGAAG	1214	1013	131.944	455.939	585.052	473.881	507.848	691.489	703.175	0.130251	0.450088	0.577543	0.467799	0.50133	0.682615	0.694151	507.047	72.8639	0.50054	0.0719289
CGAAACCCTCCAATACCCAT	ACCATATCTTGATTTGACAGCCGAAGATATGTGATCAAATTACATTACGCCGGATATAATGATTTCTT	1216	1011	1162.04	1369.73	1243.99	1455.22	848.655	1042.55	939.683	1.14939	1.35483	1.23045	1.43939	0.839421	1.03121	0.929458	1151.7	84.0902	1.13916	0.0831753
GCAGCACACCAGAGAACCGG	CTCCTCGCGGAGACTCCGAACCAGTTCGTTGGACAGATCCACAGGCTGACGATCCCTTTATCGTACATA	1217	1010	187.5	540.23	298.11	205.224	188.341	244.681	226.984	0.185644	0.534881	0.295158	0.203192	0.186476	0.242258	0.224737	270.153	47.3025	0.267478	0.0468341
CGTAAACTTCCCTGTACCTG	TTGCGTGCAAGCGAGCAGGCTGAGTCGCCTCTATACGTTGGTGTGAATTAGAAACGTTAGTCTAACAGTTG	1218	1008	358.796	354.406	415.808	283.582	618.834	255.319	312.698	0.355949	0.351593	0.412508	0.281331	0.613923	0.253293	0.310217	371.349	45.8455	0.368402	0.0454816
CAAGTCTCCGCGTATCAATA	GTCACATCGTTCTTGCGAGGAGCCGCTTTGGTACTTGTGTAATGCTTTGGTAACACTTGTCCCTTCGT	1220	1007	386.574	555.556	906.357	682.836	569.507	372.34	461.905	0.383887	0.551694	0.900057	0.678089	0.565548	0.369752	0.458694	562.154	70.7183	0.558246	0.0702267
GAAGATATGCGGAGTATTGT	TGATTGAATTGCACGTGTGCCATGTCTTGTTGAATACCTTTCCTAACTGCACGCTTGACTCACATCGG	1219	1007	1071.76	875.479	827.32	567.164	956.278	617.021	736.508	1.06431	0.869393	0.821569	0.563222	0.949631	0.612732	0.731388	807.361	68.3243	0.801749	0.0678494
TATAAACCCCAGGTCAATAG	CAACATAATATTTCGACTGGGCACTGTCCGCCTGACTTGGGGTGGTGTGCCTGCTGTGATAATTTGTG	1221	1007	604.167	791.188	1015.46	921.642	831.839	989.362	900	0.599967	0.785688	1.00841	0.915235	0.826056	0.982484	0.893744	864.809	52.807	0.858797	0.0524399
CCCAAACCTGGCGGCTAATA	GGAGGGTTAAGTTAATGTGTGAGCAAGGGTGCTAAGCATGACCAGCCGGTAGGAGCGGATCTTGGATG	1222	1006	71.7593	685.824	234.536	231.343	155.83	85.1064	258.73	0.0713313	0.681733	0.233137	0.229964	0.1549	0.0845988	0.257187	246.161	78.4265	0.244693	0.0779588
CATAAAATCTGCGGACTCAT	AAACATGTAACAACACAGTGGGGTTGAAGCTCTATGCTGGGCGCTAGTTTATGTCCGCCATTCTTTGT	1224	1003	543.981	624.521	642.612	638.06	850.897	723.404	909.524	0.542354	0.622653	0.64069	0.636151	0.848352	0.721241	0.906803	704.714	49.8166	0.702606	0.0496676
TCCACCCTTCGAAGCACATA	CGGGAAGAACCTAGCACACGACCTGTGGTTTCCAGGGGAGTTAGCTTAGAACAGGCCACAAAGGGTTG	1225	1003	502.315	649.425	771.478	906.716	500	478.723	541.27	0.500812	0.647483	0.76917	0.904004	0.498504	0.477292	0.539651	621.418	61.8005	0.61956	0.0616157
CCCTTCCAGGGAGACATTAA	TTATACTACGATAGGGACTCCGGACGAGACGCCCAACTGCGTTAGAAGCAAGCTCTTTATCAG	1226	1002	321.759	199.234	414.948	268.657	181.614	170.213	241.27	0.321117	0.198836	0.41412	0.26812	0.181252	0.169873	0.240788	256.814	33.1219	0.256301	0.0330558
TAAAATTAGCGGAAATTCAT	GGCGCTTGAATTTTTGGTTCGGTCATCCAGTTAGGCGGAGGATTGAACTACGGGGGAGATTGTTAGGCA	1228	1001	1085.65	955.939	1491.41	1686.57	1550.45	1446.81	1590.48	1.08456	0.954984	1.48992	1.68488	1.5489	1.44536	1.58889	1401.04	103.232	1.39964	0.103128
TGTATCTATTGCAGTTATTT	TTATGGTCACTCAGTATCTCCAATGGGTTGCGCCTGGCGGCAGCTCTCAAGGGCAATATCGCCAAGTCA	1227	1001	201.389	432.95	323.024	294.776	436.099	510.638	573.016	0.201188	0.432518	0.322701	0.294482	0.435663	0.510128	0.572443	395.985	49.0129	0.395589	0.0489639
CCAGCACCTGGGAGACCATG	GTAATGGTCTTTGGTAAATGGATACGGCCGGGTGATAGGATGATCGTAATCCTCCTTCCTTACCCAGG	1229	1000	1219.91	938.697	1387.46	1324.63	1077.35	840.426	817.46	1.21991	0.938697	1.38746	1.32463	1.07735	0.840426	0.81746	1086.56	87.2792	1.08656	0.0872792
GCTGCTTCGCCCTTATACTA	TTCACAGTAGTCTCGAATGCTTGATCCAATAGGACGGAAACGTCCTGGTCGCGACAGCTATAATGGTG	1231	1000	539.352	517.241	184.708	279.851	364.35	106.383	273.016	0.539352	0.517241	0.184708	0.279851	0.36435	0.106383	0.273016	323.557	61.0724	0.323557	0.0610724
TCTGTTAAGCGCGGACCCTG	GTAGGAGGCATGATGTGGCCATAATTCAATGTGGTATGCGTGATTAGTTTGTCCGGGGACAGGGCATGG	1230	1000	365.741	262.452	270.619	332.09	505.605	297.872	207.937	0.365741	0.262452	0.270619	0.33209	0.505605	0.297872	0.207937	320.331	36.3466	0.320331	0.0363466
CCAATAATCGACATTTCAAG	TCGTGGGGGTAAATAATAGAAGTTGTCATATAGCGTTCATAGATGCGCGACGCTCGTCATATGGAAG	1233	999	759.259	927.203	340.206	186.567	422.646	265.957	238.095	0.760019	0.928131	0.340547	0.186754	0.423069	0.266224	0.238334	448.562	107.385	0.449011	0.107492
TCTTCTCCTTGAGACAAAAA	AGTCGGCGTAGTGGATGGCCGGATAAGCAGAAGGGACGTAGCGTAGGCACGCTTATCTTGCTAGGTGGA	1235	999	321.759	285.441	463.918	302.239	286.996	372.34	177.778	0.322081	0.285726	0.464382	0.302541	0.287283	0.372713	0.177956	315.781	33.1507	0.316098	0.0331838
TGAAACTTCTCAGGCACCGG	TTCGGTTCCGCCCATACGGTATCAGAGAATTACGATTGATATCTCGTGACTTTGTTCTCCGATTTGTTA	1234	999	893.519	814.176	828.179	1242.54	967.489	819.149	819.048	0.894413	0.814991	0.829008	1.24378	0.968457	0.819969	0.819867	912.014	59.0666	0.912927	0.0591258
TGAACCCACCCCAGATACAA	GAAGAGGAAGCAGGCCATTCATCACGTAACCTCAGATGTTTTCGGGGTGTCCTGATAGCCGTAAAGCAGG	1232	999	1009.26	777.778	1169.24	966.418	783.632	851.064	990.476	1.01027	0.778556	1.17041	0.967385	0.784417	0.851916	0.991468	935.41	53.2569	0.936347	0.0533102
TGCAATAACTGAATTTAAAA	GTCGGGCCATAGGCGCACCGCGTACAGTCGTTCATTGTTGTCCGGGCTTTTCCCCTTGCCTCCATGAC	1236	998	486.111	1055.56	1034.36	925.373	846.413	829.787	631.746	0.487085	1.05767	1.03644	0.927228	0.848109	0.83145	0.633012	829.907	78.6144	0.83157	0.078772
TCAGTTCTCCCGAACAATAG	GTGGTTCTCCATTTTGTATTGCCTAGGGCGAGGGCTTCTTCTGGGCACTCACAAAGGAATCGCAAGAG	1237	996	1305.56	844.828	1265.46	1470.15	1476.46	1382.98	1401.59	1.3108	0.84822	1.27055	1.47605	1.48239	1.38853	1.40722	1306.72	82.4308	1.31196	0.0827618
TCTGTTACGTGATGATCATA	GTCATTTATTGGTGTGATCGGACACCTCGGCTGCGTCAGCTTGGCATCGCCGTGTAGAATCTATGTGG	1238	996	581.019	4542.15	341.924	272.388	515.695	585.106	493.651	0.583352	4.56039	0.343298	0.273482	0.517766	0.587456	0.495633	1047.42	584.159	1.05162	0.586505
TCCAACCATCAGATAACTGG	GCTAGGTTTTAGCCAATGCGAGGGCTGTCCCGAGTCCGTGTTCCGGTCGTGGAGGTGTGGAATGAG	1239	995	1699.07	1335.25	6764.6	8138.06	8124.44	7680.85	8606.35	1.70761	1.34196	6.7986	8.17895	8.16527	7.71945	8.6496	6049.8	1190.52	6.0802	1.1965
CCAATAATTGAGGTACAATT	GGTTCCGTGAATGGCCTGGGCCATGTTCAGGGGCTGCGGGAAGAACCTTTCTGGTGTATACATTTACT	1240	993	456.019	1724.14	1393.47	1481.34	1270.18	1095.74	1290.48	0.459233	1.73629	1.40329	1.49179	1.27913	1.10347	1.29957	1244.48	150.787	1.25325	0.15185
GCAAACATCCCATGTCCAGG	GTGCTTATATTAGTCTGAGGAAGGTCTGAGCGTGTGGGGGAATTTGCGATAGCGACGTTTATAGTTAGG	1241	992	465.278	7415.71	507.732	440.299	716.368	659.574	530.159	0.46903	7.47551	0.511827	0.443849	0.722145	0.664894	0.534434	1533.59	981.094	1.54596	0.989006
CACTTTCACGCATATACCGT	CCTCATGGGTAGGCATACTGTCAGTGCCGTAGTGTGGATGCAACGTTCGGCCAGGACTAGTTTATACC	1242	991	129.63	90.0383	236.254	160.448	308.296	212.766	234.921	0.130807	0.090856	0.2384	0.161905	0.311096	0.214698	0.237054	196.05	27.9981	0.197831	0.0282524
CCAGTAAAGCACGTAATCTG	ATATGCGTGGCCCACAAGTCTGACAGGCAACGGAGTTTGGAGTGGATTGCCCAACAGTCCCTAGTCAG	1243	990	203.704	180.077	191.581	261.194	224.215	202.128	249.206	0.205761	0.181896	0.193516	0.263832	0.22648	0.204169	0.251724	216.015	11.3841	0.218197	0.0114991
GCCACCAATCCGAACCATTT	GCGTTGGTGTTCACATGGGATTAAAACAGGAATGGGAGTCCGGTGTGTTGACGCGTAATGTGTTAGTT	1246	990	1236.11	375.479	362.543	332.09	284.753	340.426	282.54	1.2486	0.379272	0.366205	0.335444	0.28763	0.343864	0.285394	459.134	130.187	0.463772	0.131502
TGTACAACTGGCAGACTCGG	GGACAGGTCTCCACACGAGTGAGTCCTAGATATTCCGATGGGGGGCTTTCCCCTCACCCACGCAGAGTA	1245	990	194.444	773.946	509.45	544.776	751.121	510.638	519.048	0.196409	0.781764	0.514596	0.550279	0.758708	0.515796	0.524291	543.346	72.521	0.548835	0.0732535
GAAGCTCATTCAATAAATGT	GGGTGCATGGGGTCAATGACATACGGTCTACGTACTTGAGTCAGGCGACTGGCCCGCTTAACGAAAG	1247	989	307.87	116.858	449.313	492.537	335.202	351.064	431.746	0.311295	0.118158	0.45431	0.498015	0.33893	0.354968	0.436548	354.941	47.0667	0.358889	0.0475902
TGTGATTCCGGAAACTACTA	TGCTAGGGAACCTCCGCAAGGGATGAGTCGTGTTGGGACAATAGGTTGGAGGTTGGTCGCTTTTCCTG	1249	988	1106.48	588.123	1016.32	1011.19	1127.8	670.213	934.921	1.11992	0.595266	1.02867	1.02348	1.1415	0.678353	0.946276	922.151	79.9223	0.933351	0.080893
CATTCACATGAATACTCCTT	TGAGTAACTCTGAGCGCCTGTGCTTGCGTGTAGTGCGGTTCCGGTGGCAGCTTATTTTGGGATCCCAG	1251	987	20437.5	26574.7	21404.6	20059.7	73643.5	77297.9	61107.9	20.7067	26.9247	21.6866	20.3239	74.6135	78.316	61.9128	42932.3	10017.5	43.4977	10.1494
CCCAAACTCTAATACATTGG	GTTAGGGGGTAACTACGTGCACCAGTGGATTATCTGCGATCGTGCATTTATGAGTATTTAAGTCGGGA	1250	987	636.574	3314.18	358.247	444.03	340.807	265.957	322.222	0.644959	3.35783	0.362966	0.449878	0.345296	0.26946	0.326466	811.716	419.552	0.822408	0.425079
CATAATTTCTACGATTTAGG	ATCCAGACTAAAGGCTACCGGCCGTGGTTGTCAAGCATGCGCGTCTATTATGATTAGACAAGTAACCT	1253	986	601.852	394.636	724.227	608.209	516.816	372.34	566.667	0.610397	0.400239	0.73451	0.616845	0.524154	0.377627	0.574713	540.678	47.0318	0.548355	0.0476996
TCAGCTAAGCCCGACTCTTA	CCGGGACTAAATTCAATGGATCGTGGAGGCCTACAGGCGATGGGGGTTGCGACTGGGTTCCTCGTGACA	1252	986	13.8889	47.8927	51.5464	85.8209	49.3274	393.617	46.0317	0.0140861	0.0485727	0.0522783	0.0870394	0.0500277	0.399206	0.0466853	98.3036	49.845	0.0996994	0.0505528
CATGTTCTGCAGAATCCTTA	AAGGTTTTATGCAAGTTCTTAAGGGACTCCGCTCAAAGGTGCGGGCAATTTGTCTACTATGCTCGCGGG	1254	985	856.481	528.736	1235.4	1160.45	1014.57	797.872	996.825	0.869524	0.536787	1.25421	1.17812	1.03002	0.810023	1.01201	941.476	90.0984	0.955813	0.0914705
GACTAATAGTGAAATAATGG	ATCTTCTTTTTCGGCACGTGTCGATGTCTAGGAATATTAACTCTCGCCAGTCCGGTCTACGGGCTAAT	1256	984	1381.94	670.498	2087.63	1764.93	1420.4	1191.49	1371.43	1.40442	0.6814	2.12157	1.79362	1.4435	1.21086	1.39373	1412.62	167.765	1.43559	0.170493
GATGTCCATCCCATTAAAAT	ATACATCAGGTACTTGTGGTGTCAGCTGACTGCAGTTCCGTGCGTCCTCATTACCATTGTAAACCAAT	1255	984	182.87	337.165	271.478	615.672	506.726	287.234	325.397	0.185844	0.342647	0.275892	0.625683	0.514966	0.291905	0.330688	360.935	56.2975	0.366803	0.0572129
TACAACAAGCCAAATTCAAT	GGTAATTGAACTAGACGATCCAGGAGATAGACTGATACACGCGAGGGGGGTTATATGTCCGATGTGTC	1257	984	50.9259	189.655	260.309	279.851	241.031	265.957	265.079	0.051754	0.192739	0.264542	0.284401	0.244951	0.270282	0.26939	221.83	30.5805	0.225437	0.0310777
CCTGTTTTTTAATTCCAATA	GCAGTCAGTTTCTGTTATCGTCATCGCGCATGGTGATCGTGGGCAnTTTGCGGGAGCGTTCTTTGGTG	1259	983	763.889	438.697	546.392	417.91	410.314	606.383	492.063	0.7771	0.446284	0.555841	0.425138	0.41741	0.61687	0.500573	525.093	48.1324	0.534174	0.0489648
CGTTAAATCCCAAATATCAA	TTCGGTTTAAAACGCGGGTTGAAGGAATGGTGGTAACCCGTCTCGGCAAGCATACCTAGTCCTTAGTG	1258	983	432.87	662.835	505.155	458.955	394.619	606.383	692.063	0.440356	0.674298	0.513891	0.466892	0.401443	0.61687	0.704032	536.126	44.4298	0.545398	0.0451982
CCTTTCAATTCAATCTCCAG	ACACAACATCAGTTGAGTTTTTACTTGTCAGCGCCATCGATTCGCGTATGGCCCGGGGGGTAGCCATA	1260	981	331.019	51.7241	236.254	104.478	206.278	329.787	201.587	0.33743	0.0527259	0.24083	0.106501	0.210273	0.336175	0.205492	208.732	39.6242	0.212775	0.0403917
TAATACAACTACTATTCAAT	AAGTGCTGATTCGCGCCGTTGTGAGACTGTATCCTCGCCACATGTTCGTACAACAGCTCATGTTTGTG	1261	981	456.019	314.176	493.986	455.224	484.305	648.936	488.889	0.464851	0.320261	0.503554	0.464041	0.493685	0.661505	0.498358	477.362	36.9911	0.486608	0.0377076
GAAAAAATGTGATACAAAAA	ATATGTAGACCGTGGGGAACAAAAGGGGCTACTGGGACACGGTGAAGTACCTAGCCCAATCTTGTGTTT	1262	980	310.185	475.096	603.093	667.91	686.099	585.106	680.952	0.316515	0.484792	0.615401	0.681541	0.700101	0.597047	0.694849	572.635	51.9068	0.584321	0.0529661
GCTGCATTCTAATAAATTAA	AACGTCCGTGCGGTGCGCGATAGTCCAACCATTGTTAAACGTAAAACTTTTATCAGGCATTAATTCTG	1263	979	599.537	252.874	858.247	779.851	688.341	1042.55	825.397	0.612397	0.258298	0.876657	0.796579	0.703106	1.06492	0.843102	720.971	94.0564	0.736437	0.096074
GACAACAATTCCAGCATTAA	ATCATATCTTACCCTTTGGGATTGCCTCTATGACCCGGTGTGATGGTAGGTCGTAAACATGTCGGA	1264	978	1175.93	1478.93	903.78	951.493	730.942	1117.02	752.381	1.20238	1.5122	0.92411	0.972896	0.747384	1.14215	0.769306	1015.78	99.7128	1.03863	0.101956
GCTGACACTCCAAATTTTAG	CTGGCCTTTTTTCTAGCGGTGGAAGAAGTTAGGTCCCAAAACGAGGGTTGGATGGTCGTAGTCGTAGG	1265	977	1055.56	1894.64	855.67	962.687	1193.95	840.426	755.556	1.0804	1.93924	0.875814	0.98535	1.22205	0.86021	0.773342	1079.78	146.707	1.1052	0.15016
CCCAAAAACCGCTTACACAT	CTCGTAGATGAATTGTAGTTCTCATCTCTTATTTACGCATTGCAGACGACGTTACCACCACCCTCAGT	1266	976	442.13	530.651	277.491	305.97	390.135	255.319	252.381	0.453002	0.5437	0.284315	0.313494	0.399728	0.261597	0.258587	350.582	40.3618	0.359203	0.0413543
CCTTCTACCTCCTTAACCTT	GAGAGTCAGAGCTTGCGAATGGGGTTAAATGTGATCTTGCACATCCTACATTGACATGCCACACCATA	1267	976	793.981	1749.04	691.581	753.731	634.529	436.17	546.032	0.813506	1.79205	0.708587	0.772266	0.650132	0.446896	0.559459	800.724	164.669	0.820414	0.168718
CCAAGAACCGCATCCTATTA	AAACTGATCGTGTGGGTAGGCTGGCGGATTAGTCAGTGGTTCAAGTGAATTCGCGGGGGTTTTTCTCCA	1268	975	31638.9	24645.6	4336.77	4253.73	6265.7	4053.19	4661.9	32.4501	25.2775	4.44797	4.3628	6.42635	4.15712	4.78144	11408	4396.31	11.7005	4.50903
CCTGCTAAGCACGATTTAAA	CTGAAGTCAAGGGGAAGAGACGGCTCCCTTCATCGGATGGGGCCAGGGTATTCTCGCAAATGTTGCAT	1269	972	201.389	660.92	176.117	130.597	405.83	287.234	347.619	0.20719	0.679958	0.18119	0.134359	0.41752	0.295508	0.357633	315.672	68.303	0.324766	0.0702706
CCTTTTCTTCGCTTCTAAGG	CGCGTATACTACAAGTTGCGGTCTCCTAGTTCAGGCCCAGTTGAGCTGCTTGCCTACCCCCTTTATCA	1270	971	465.278	837.165	840.206	679.104	939.462	723.404	933.333	0.479174	0.862168	0.8653	0.699387	0.96752	0.74501	0.961208	773.993	63.2479	0.797109	0.0651368
GCAGATAACTCCATCAACAG	CTTGATCCAAGATAACTGAAGACATACACTTCGATGACAGGTGGGTCACCAGTTGTCCTCGAGAGAGG	1271	970	747.685	795.019	358.247	406.716	312.78	457.447	379.365	0.770809	0.819607	0.369327	0.419295	0.322454	0.471595	0.391098	493.894	73.7327	0.509169	0.0760131
TACATTTATCCATGTCCCAA	GGCCACTAGGTCTACGGCCCACGGTGTACGATTAACTTCAGTCCTAAATCCAGTTGCTTGTAGGGAGGC	1272	967	1018.52	381.226	647.766	634.328	698.43	595.745	673.016	1.05328	0.394236	0.669872	0.655976	0.722265	0.616075	0.695983	664.147	71.1661	0.686812	0.0735947
TGCAACCATTAGAACCACAT	ATGGTGTCGGGGGATGATGGGCTCACACATGCTCGCTGTGGAAGGTGACACCAGATTCAGTACGG	1273	965	224.537	379.31	166.667	298.507	187.22	372.34	209.524	0.232681	0.393068	0.172712	0.309334	0.19401	0.385845	0.217123	262.586	33.1321	0.27211	0.0343338
CCAACCAATTCCAAAAACTG	TGTTAGGATAGGCGAAGACTCATGCTCGTGATGGATGCGATTTTACCGGCTGGGGGAAACATCTGGTA	1274	964	634.259	885.057	208.763	167.91	225.336	117.021	288.889	0.657945	0.918109	0.216559	0.174181	0.233751	0.121391	0.299677	361.034	108.331	0.374516	0.112377
TACAACAATTAGAAATAAAT	GTTCGTCACAGGTGTGCTTGACACGTAGCATCCATCCAGTTGGGTGATCGTTCAAATTGATGCTCAAG	1275	962	574.074	630.268	630.584	884.328	572.87	404.255	636.508	0.596751	0.655164	0.655493	0.91926	0.595499	0.420224	0.661651	618.984	53.7251	0.643435	0.0558473
TCAAAACTGAGCTAACAAGG	GTGTGTAGTTGTAGGTGTTTTATGTTTGGGTGTTGGCCGATTTAGTTATGAAGCTAATATTGTAGCTG	1276	961	1074.07	1224.14	986.254	921.642	894.619	989.362	1204.76	1.11766	1.27382	1.02628	0.959045	0.930925	1.02951	1.25365	1042.12	49.4686	1.08441	0.0514762
CCTTCCTCCCCGAACCACTG	GATTCGGGCCAGCACAGGTTACATCTATCCAGTGTTAATATAAATCGATTTGGAAATATTAGTGGTC	1277	960	631.944	568.966	709.622	1078.36	434.978	1000	442.857	0.658275	0.592672	0.73919	1.12329	0.453102	1.04167	0.46131	695.246	96.5167	0.724215	0.100538
CATTTTACCCCAAAAACCAA	ATCGGGTGGTGCAGGGTGGGGAGCGATATCCCGTATGGGGCCTTGGCTATTCGTTTCTTTAATTATCG	1278	959	2076.39	1862.07	1992.27	2238.81	2843.05	3191.49	2136.51	2.16516	1.94168	2.07744	2.33452	2.9646	3.32793	2.22785	2334.37	185.7	2.43417	0.193639
CCAACTTACTGCATCTCATA	AGGCGTTTGTGAAAAAGCGGCGGAATCCGAGGGCGCAGTCATCAGACGAACGAACGTAGCTTCACT	1279	959	324.074	354.406	364.261	369.403	308.296	297.872	490.476	0.337929	0.369558	0.379834	0.385196	0.321477	0.310607	0.511445	358.398	24.3818	0.373721	0.0254242
GCTGTCAATTAGTACATAAA	TTATTGTGTGCGAGCTGTGCGGTTGCAGTGGCTGGGACAGAGTACGTCGTACTTCTTCGATTTTATGC	1280	958	525.463	321.839	506.014	402.985	447.309	308.511	320.635	0.5485	0.335949	0.528198	0.420652	0.46692	0.322036	0.334692	404.679	34.4522	0.422421	0.0359626
GCTGATTACTGGAATTCAAA	CGCTGTGTCATAGTGTTGGGACGCTCGTACCCTTCACACCTTGGTTCACCTCGAAGGGCCGTTTGCCAG	1281	956	331.019	86.2069	457.045	503.731	403.587	265.957	411.111	0.346254	0.0901746	0.47808	0.526916	0.422163	0.278198	0.430033	351.237	53.1614	0.367402	0.0556082
CACTTACTCCAAAACCACTT	TGTGGTTGCTTTGTCGGACTTCTAATTTCCTGACCAGCATGGTAGCTACCAAGGGGACGGACACGGTT	1282	955	203.704	268.199	175.258	171.642	318.386	468.085	411.111	0.213302	0.280837	0.183516	0.17973	0.333388	0.490141	0.430483	288.055	44.2553	0.301628	0.0463406
CGTTAAAATGACAAACCTGT	AAGCTACACCTGGGGCTAGACACGTGGGGAATGTGAATGTAGTAGATGAAGACTGACTTATTACCTAT	1283	954	319.444	237.548	574.742	794.776	600.897	638.298	634.921	0.334847	0.249002	0.602455	0.833099	0.629871	0.669075	0.665535	542.947	73.7693	0.569126	0.0773263
TACTCCCACCGGAACAACTA	TGATCCCACTACCCTGCTTTGCTATAGCGTATAGGTTGGCAGCTGAGTAATGCGGGTTCTCCCATG	1284	954	824.074	312.261	249.141	242.537	423.767	308.511	225.397	0.863809	0.327317	0.261154	0.254232	0.4442	0.323386	0.236265	369.384	79.8734	0.387195	0.0837248
CATACACATTCAAACCCCAG	GGGTCCAGTATCGGGTGGAAGGTAACGAGTGCAGGGGGATCCACAGCCAACATAGTTCGTTCATTGGG	1285	952	555.556	141.762	303.265	350.746	247.758	180.851	204.762	0.583567	0.14891	0.318555	0.368431	0.26025	0.18997	0.215086	283.529	52.7867	0.297824	0.0554482
CCAAACCCCCAATACAATTT	GAAGTGGGAGTAGCGAGGAGAATCAGCCGATGGCGTGGATTGTGGGGCGACGTGGATTAAAAAGAGTT	1286	949	106.481	155.172	109.107	115.672	208.52	234.043	204.762	0.112204	0.163512	0.11497	0.121888	0.219726	0.24662	0.215766	161.965	20.2695	0.170669	0.0213588
GAAACCAGGGACTTTTTCGG	GCATATCGATTCGCGTTGACTGTCGTTGTGGCCGGGGCAGTAAAACAAAGGGCACTTGTCCCCGTCG	1287	948	1071.76	672.414	3949.31	5619.4	4234.3	2787.23	2987.3	1.13055	0.709297	4.16594	5.92764	4.46657	2.94012	3.15116	3045.96	662.829	3.21304	0.699187
TGATCAACCGAGAACAACTT	AGTACTTCGCAGGTGCCGGAACGTAGTAATCCTTTCGCGTGGCGTGAGGTCCGTTGGTTATGGATTTT	1289	946	601.852	1318.01	386.598	391.791	578.475	563.83	433.333	0.636207	1.39324	0.408666	0.414155	0.611496	0.596015	0.458069	610.555	122.785	0.645407	0.129794
GGTGAAACCGCCAACTACGG	ATGTGGTTTCCGTCGGAGTGCCATGGAAATTAGTAACTCTTATTCAGATCGTTTCATGTACTGGAGGTC	1290	944	29307.9	39159	21000.9	23406.7	15830.7	18872.3	19882.5	31.0465	41.482	22.2467	24.7953	16.7698	19.9919	21.062	23922.9	2997.05	25.342	3.17484
CCTGCACATCCAGTATACTT	GACTATCACATAACTGTGTTAATATCGACCGGGTCTATACCCGCGGCCTGACCTTGCTTACGTTTGGA	1291	943	303.241	352.49	762.887	503.731	399.103	382.979	433.333	0.32157	0.373797	0.809	0.53418	0.423227	0.406128	0.459526	448.252	57.5637	0.475347	0.0610431
TAATATCTGCAATTCCTTGG	TCGTTAGTCGAACGATTTGCTAACATGAGTCTGGTAGATGTTGGGCGAAACTCGGGGTGCCCAGTTGA	1292	943	312.5	237.548	262.887	246.269	263.453	297.872	406.349	0.331389	0.251907	0.278777	0.261154	0.279377	0.315877	0.430911	289.554	21.9347	0.307056	0.0232606
TGTATCCATCCGGTACCCTA	TTTTAGCCAACCATGATAATTGCCCAGTGGTCCGTGGGTAAACTATTGGCGAGCCCATTTTCAGACCA	1293	942	1064.81	833.333	816.151	839.552	801.57	914.894	873.016	1.13038	0.884643	0.866403	0.891244	0.850923	0.971225	0.926768	877.619	34.3043	0.931655	0.0364165
TCAGAAACTTACTAATTCAA	GATAAAGGTTTTTGTGACAGTGAATTCGTGCTCCAACGTGAAAGGTCTTTGGTAGTGTGGCGCGATCGG	1294	940	629.63	500	804.983	690.299	560.538	531.915	539.683	0.669819	0.531915	0.856365	0.73436	0.596317	0.565867	0.57413	608.15	40.9459	0.646968	0.0435595
GACACCCACTCGGTATCATG	GTCTGGGTGCCGCCTGCCGACATGTAATTTCAGAGCTGTCAGGTTGCATACACACGCCAGTTTCAAAC	1295	939	134.259	318.008	203.608	264.925	357.623	308.511	174.603	0.142981	0.338666	0.216835	0.282136	0.380856	0.328552	0.185946	251.648	31.2699	0.267996	0.0333013
CACTTATACCCCGTAAACGT	CTATGTTTTGGAATGGTTTGGAAATTATGCGTGTTTATAAGCCCCGGGTTGCGGGGGTGTTCG	1296	938	546.296	697.318	606.529	593.284	658.072	414.894	679.365	0.582405	0.743409	0.64662	0.632498	0.701569	0.442317	0.72427	599.394	36.6371	0.639013	0.0390587
CCCACCCTCCCAGAATATGG	GGTATCGCTCAATTCTTCTTGTCTCAAATTCCGATTGCCGTTGCGCAGGCTAGGTTGGGTATCGTATG	1297	937	523.148	199.234	231.959	347.015	317.265	255.319	266.667	0.558322	0.212629	0.247555	0.370347	0.338596	0.272486	0.284596	305.801	40.8129	0.326362	0.0435569
CCCGCTTTGGCATAATAATA	TTCTTCGTGTCAATTTCGCATTTGTTAGAAAAGTGCTAGACGAGGGTCAGCGGTGGGCTCCGATTACT	1298	937	861.111	691.571	520.619	608.209	646.861	351.064	723.81	0.919009	0.738069	0.555623	0.649102	0.690353	0.374668	0.772475	629.035	61.0476	0.671329	0.0651522
TGTGTACTCCACAAAAACAG	ATCGATCAGGATCGTGCCTAGTGCTTCCTGGCTTAGTCTGTCCAGCCGTTTGCTTTCAACTCTCGTCT	1299	936	875	392.72	304.124	250	581.839	255.319	601.587	0.934829	0.419573	0.324918	0.267094	0.621622	0.272777	0.642721	465.798	87.5186	0.497648	0.0935028
CCAAATATCGAGAGACCAAT	TGAGTCATCGTGACTGTGGCTGGTAGTCTAATCAATGCACGATCAGAATTTCGCACGACCATTCTGTT	1302	935	19442.1	27639.8	9775.77	11119.4	18191.7	21797.9	22496.8	20.7937	29.5613	10.4554	11.8924	19.4564	23.3132	24.0608	18637.7	2399.52	19.9333	2.56633
CCATAATTGGACAGACATTG	TCGTGTGCTCAAGGACGTAACATTGGGAGCGGCAATGCTTTTTATGGGTAATTCACAAACTACCGCCA	1300	935	266.204	409.962	493.127	402.985	447.309	340.426	303.175	0.28471	0.438462	0.527409	0.431	0.478406	0.364091	0.324251	380.455	30.5391	0.406904	0.0326621
CCTTTTCCTCCAAAACAATA	GTACACCTTTGCACTAGACACGGGGAAATTTTCTTGATGTCCCTCGGAGGCGAAACACCTAATGACGT	1301	935	1375	1293.1	1024.91	805.97	721.973	787.234	753.968	1.47059	1.383	1.09616	0.862	0.772164	0.841962	0.806383	966.023	102.333	1.03318	0.109447
CGTGTATAGCGGTATCCTGG	TGGACTTGGGGAGTATACTCGGTTCGCTGTTCTCGCTGAATATTGCAGACGTGCCGTGGGCTCCTTAGT	1304	935	567.13	498.084	424.399	365.672	271.3	308.511	298.413	0.606556	0.53271	0.453902	0.391093	0.290161	0.329958	0.319158	390.501	41.9605	0.417648	0.0448776
TAATACCCTGACGAAAAATA	GTCTGTTCACTAACTTAGCCCGATTAAGTTATATGTGTGCGGTCCGCGGTTGCTACCCACATGAATGG	1303	935	319.444	825.67	507.732	537.313	477.578	563.83	384.127	0.341652	0.88307	0.543029	0.574667	0.510779	0.603027	0.410831	516.528	60.985	0.552436	0.0652246
CAAACTATTCGCGATAACGT	ATGTTATTTTTTGCAGCGCCCACTTCCGTAGGGGTATTCAACCTGCGTTCCACCCCTAGCGTTATCG	1305	934	1120.37	222.222	707.904	652.985	503.363	606.383	552.381	1.19954	0.237925	0.757927	0.699127	0.538933	0.649232	0.591414	623.658	101.85	0.667728	0.109047
GAAAATATGCAAATCCACAA	TGATCGGCCGCAGTACACTGATTTAGGCACATCCCGAAGACCTTCGTACATTAGAATCCTAGTCAGCG	1306	934	611.111	764.368	1210.48	1320.9	736.547	617.021	1046.03	0.654295	0.818381	1.29602	1.41424	0.788594	0.660622	1.11995	900.922	109.492	0.964585	0.117229
TATGCATTCCCAGTCCAAAG	GGGGCAACCGGCTGGGAACTGTAACCCTTACTATTGATTGATATAGGACCATAATAACGTATGGAGAC	1307	933	606.481	572.797	513.746	343.284	373.318	510.638	349.206	0.650034	0.61393	0.550638	0.367935	0.400127	0.547308	0.374283	467.067	41.6032	0.500608	0.0445908
TCTTCTAATCCAATTATAAA	AAGACTCCTGTACCATACTGGTGCAATACTGATAGTGGTCGTACTGTACCCACACTCTGTCTGGACCC	1308	933	328.704	517.241	662.371	406.716	383.408	265.957	374.603	0.352308	0.554385	0.709937	0.435923	0.410941	0.285056	0.401504	419.857	49.723	0.450008	0.0532937
TACAAAAACCGAAGTTATGG	AGGCGTCGGCATTCCTCTCGACCTTTGCGTTTGGTCGTCTATATTATTGCTATTCCTGTTTATACGTT	1312	930	877.315	501.916	361.684	257.463	452.915	680.851	400	0.943349	0.539694	0.388907	0.276842	0.487005	0.732098	0.430108	504.592	79.4479	0.542572	0.0854278
CCTGTTCATTAGGTCTCCTG	AGAAGTTCATAGGGTGCGGTATCGTGCGTGTTCGCCACAAACGAGCCAGGAGCCTGCTAGATCCGTGT	1313	929	113.426	268.199	560.997	298.507	371.076	542.553	476.19	0.122095	0.288697	0.603871	0.321321	0.399436	0.584019	0.512584	375.85	61.4502	0.404575	0.0661466
TAATCCTCTTGATAACAAAA	CGGAATCTCTTAGGGCGTGGTGGCTGGAGGTGCGGTCGCTACGTTGTTCGGTACGTTCCATTGAGAAG	1314	929	439.815	482.759	562.715	675.373	776.906	659.574	560.317	0.473428	0.519654	0.605721	0.726989	0.836282	0.709983	0.60314	593.923	44.3571	0.639314	0.0477471
GCATTTAATGAAGAACCTAG	GAAACGACGTGCGTCATGCGCTCACCTTTTAGAAGCGCAGCTGTGTTCTCCGTTGGGTTTCGAGATGA	1315	928	425.926	823.755	934.708	1052.24	797.085	787.234	930.159	0.458972	0.887667	1.00723	1.13388	0.858928	0.848313	1.00233	821.586	74.9789	0.88533	0.0807963
TCTTTATACGCAGAACCCGT	CAGGGGCACGCACACGTGTTGGCATGGGTGGAGAACACGACGATGACGCAATCGAACTTCTTGCCGGT	1316	927	3074.07	2977.01	3322.16	4458.96	4551.57	4585.11	3985.71	3.31615	3.21145	3.58378	4.81009	4.91	4.94618	4.29958	3850.66	270.124	4.15389	0.291395
CCTTTCTATTACAACAACAG	AGGGGCCTTTGGTGACATATCCCCGCGCCAGAACAATAAAACCAATGGCGTGGTCTTCCTTCTAATGA	1318	926	201.389	256.705	359.966	436.567	315.022	244.681	460.317	0.217483	0.277219	0.388732	0.471455	0.340197	0.264234	0.497103	324.95	37.3131	0.350918	0.0402949
TAAGTCCCCCAGTTCACTGG	CAATAGGTCTAATTGTTTTGCCACCGTGGGGGGTCGTAAGATTTCCTCCTCTATTCCGCTGCATAGCA	1317	926	1606.48	2375.48	1697.59	1537.31	2040.36	1670.21	1830.16	1.73486	2.56531	1.83326	1.66017	2.20341	1.80369	1.97641	1822.51	111.28	1.96816	0.120173
CCCATTTATCAGTACCTCTT	TATTCCTTCCGTTGTGGATTTGGAGTTAAAGGTTCGAAACTGTTCCAGAGCGTGGGGTTGCACCCGCA	1319	925	604.167	1444.44	761.168	776.119	723.094	765.957	746.032	0.653153	1.56156	0.822885	0.839048	0.781723	0.828062	0.806521	831.569	104.511	0.898993	0.112985
TCAGTATCGCAGGAATCATA	CACATCGAATGATTGTCTTTTTCACGGTACGTATCCGCAGGGCGGCATTGGACGGGCTAATTGATGCTG	1320	924	557.87	789.272	1062.71	985.075	644.619	840.426	663.492	0.603756	0.854191	1.15012	1.0661	0.697639	0.909551	0.718065	791.924	70.0287	0.857061	0.0757887
GAAGCCACTGCAAAAAACTA	TGAGTGTCGGTAAGGGAAGGATCCCTTCGGTCTGGCTATGGGTCAGGTAATTGTCGTACTTTGAGATA	1322	920	525.463	185.824	118.557	55.9701	344.17	234.043	193.651	0.571155	0.201982	0.128866	0.0608371	0.374098	0.254394	0.21049	236.811	58.96	0.257403	0.0640869
CACATTTTCTAAGGTAACAA	AAGCTGTCATGAACGGGTGCGGAAAGATCTCAGGAATAACACCAGTGATCATTGACGCATATGGTGTA	1323	919	310.185	567.05	343.643	302.239	452.915	297.872	692.063	0.337525	0.617029	0.373931	0.328878	0.492834	0.324127	0.753061	423.71	58.4119	0.461055	0.0635603
TCAATAAACCAAATTATCAT	ATGTCTGTACTTCACCACGCAGGCCCCTTGCCTAGCCTCACTATAAGCAGGACGTACCGCACCTGACA	1324	919	388.889	471.264	508.591	406.716	365.471	542.553	534.921	0.423165	0.512801	0.553418	0.442564	0.397683	0.590373	0.582068	459.772	27.4935	0.500296	0.0299167
CCCAACCATCGAAAGAAAAA	CCAGTGGCACTTAAGTTCCGTATTGGTACAGCTTATCAGGACGCCGCTTCCAGACCAGGATATAGGG	1325	918	284.722	567.05	554.124	660.448	442.825	542.553	414.286	0.310155	0.617701	0.603621	0.719442	0.48238	0.591017	0.451292	495.144	46.7452	0.539372	0.0509207
CCTGAACCTTACAACACAAA	ACCCCCAAGGACCTTTCGGTCGGCTTGATATTTGGATAAAATCTCCGAAGGGTGAGGCCCCAAACAG	1326	917	2125	2160.92	1251.72	1037.31	1419.28	1191.49	1546.03	2.31734	2.35651	1.36501	1.1312	1.54775	1.29933	1.68597	1533.11	168.982	1.67187	0.184277
GATGAAAATCCCGACTAATA	GGACATCCCTTGCTTAGCGGTGGGCCATGGTACACGTCTGTTTTGCTCAATTCAGTTGTGGGGGTCTT	1327	917	92.5926	285.441	213.918	253.731	219.731	287.234	260.317	0.100973	0.311277	0.23328	0.276697	0.239619	0.313232	0.283879	230.424	25.39	0.25128	0.0276881
CGAAACTCTTGGTTAAAAAA	CGAGATAAAATTGTGCACATTGGGTCTGGAGCTGGCCTGGATAACGGGTAGGCGGTGACATCCTCATT	1329	915	173.611	637.931	114.261	89.5522	165.919	106.383	153.968	0.189739	0.697192	0.124876	0.0978713	0.181333	0.116266	0.168271	205.947	73.0014	0.225078	0.079783
GACGCACCCCAATTAACAAG	TTATGTGTTGAGGCGTACGTAACACTCGTTTCGATTTGGGAAGTGGTCTTCTACGGTGTCCGCTCCGG	1328	915	136.574	204.981	82.4742	167.91	131.166	308.511	295.238	0.149261	0.224023	0.0901358	0.183509	0.143351	0.33717	0.322665	189.551	32.2595	0.207159	0.0352563
GCTGCATACCAATTAAATTG	CGAGATATTTGTTACGTTACCAGTCAGAACGTGGCCGCTTTTTCTGACGTTCGCGCGAGCGCTTCGTAG	1330	914	534.722	339.08	414.089	585.821	748.879	787.234	714.286	0.585035	0.370985	0.453052	0.640942	0.819342	0.861306	0.781494	589.159	64.8375	0.644594	0.0709382
CACACATAGTAAAAACATAG	TCATCTGTAATGTTCGAGCCGGCACTCTTGGTCCTACTCTTGAGAAGCATAAGAAGACGGAACATGATG	1332	913	425.926	385.057	280.928	179.104	341.928	404.255	501.587	0.466513	0.42175	0.307698	0.196171	0.374511	0.442777	0.549384	359.827	39.7257	0.394115	0.0435112
CCCAACCCCCGAAAAACAAA	TGAGATGGTCCGTTGTCATTTTGTGTCCGCATGCTTCGCCATTATGGCTTGTTAATTTCGGATCATGATG	1333	912	680.556	1022.99	687.285	858.209	532.511	861.702	560.317	0.746223	1.1217	0.753602	0.941019	0.583894	0.944849	0.614383	743.367	67.3367	0.815095	0.0738341
TCAGACTTGCGCTGTAATAT	AGCTGTTGTTTTCTCTGGAGGCCGCATGCAGGCAAACTCTTAGAATCACACTTTACACAGTGTCAGCAG	1334	912	1377.31	718.391	886.598	1063.43	728.7	957.447	919.048	1.51021	0.787709	0.972147	1.16604	0.799013	1.04983	1.00773	950.133	84.9531	1.04181	0.0931503
TCCAACTACCAAATACACTA	GACGAAGGAACCAATGTAAGAAATGGAGCTGATCGCCTTGATGTCAAAGTTAAAGCTACGTTAACGTG	1335	912	2062.5	1026.82	858.247	869.403	1158.07	1191.49	996.825	2.26151	1.1259	0.941061	0.953293	1.26982	1.30646	1.09301	1166.19	156.988	1.27872	0.172136
CCAACCTACTGAAAACCAAG	GCGTGGGCTTGTGTCAGGTGCTTGCGCTTGGATCATGGTCGTTTTGCCAGGCTTCTGTTTTTTTTGAT	1338	911	472.222	291.188	347.079	384.328	437.22	351.064	469.841	0.518356	0.319635	0.380987	0.421875	0.479934	0.385361	0.515742	393.277	26.0238	0.431699	0.0285661
CCATATAACCGAGAAAACTT	AGACAGATCTGCGTACCTCATCCTGGGCCTACGGTTGAACATCCCGTGTAACGGTCGGGTTGCTATTA	1337	911	643.519	538.314	700.172	626.866	573.991	553.191	506.349	0.706387	0.590905	0.768575	0.688107	0.630067	0.607235	0.555817	591.772	25.6437	0.649585	0.028149
TAATAACACTAAAACAACAG	TCGAGGCTATGGGATCGTTTGGGGCATATGTAGATGATAACTTATTACAGTGGAAGGGCGAAATCCGG	1336	911	365.741	559.387	779.21	847.015	927.13	829.787	890.476	0.401472	0.614036	0.855334	0.929764	1.01771	0.910853	0.977471	742.678	77.3602	0.815234	0.0849178
CGCTACTATCAGGTCCCAAG	GATCATCGTACCACACTTCAGCCGCAAGTGACCTTTGGGCGATTTTTATATGTCATGATGGGGTGAAT	1340	909	361.111	457.854	282.646	253.731	420.404	553.191	382.54	0.397262	0.50369	0.310942	0.279132	0.46249	0.608571	0.420836	387.354	38.7591	0.426132	0.0426393
GAGGCCAACGCGGGCCCAGT	TAGGGTGGGTCCGGGCGTTGGTTCACATTTAATTGATGCAAAAGTTGGTTGCTCGGTGAAATCCTGTG	1341	909	347.222	181.992	231.1	220.149	189.462	276.596	196.825	0.381983	0.200212	0.254235	0.242188	0.208429	0.304286	0.21653	234.764	22.3075	0.258266	0.0245407
TCCTTATATTAGGAAACCTG	TTGCTTTATTGTAATAACTACGCACGCGACGCACGTTGAATCTAGCGCCACAGTTTACCCTGGAGTCT	1343	908	928.241	793.103	835.052	768.657	784.753	691.489	715.873	1.02229	0.873462	0.91966	0.846538	0.864266	0.761552	0.788406	788.167	29.6039	0.868025	0.0326034
TCTAAACTGGCCTTCTATTT	TTGAGTGCACTAGTTTGTCTATGAGGGGAAGTCATGGATGTTCACGAGAGCATTTCCGCTGACACGTG	1342	908	1180.56	670.498	604.811	705.224	1011.21	893.617	998.413	1.30017	0.738434	0.666091	0.776678	1.11367	0.98416	1.09957	866.333	80.2698	0.954111	0.0884029
GCTAATCCTTACTGACAAAA	ACGTCTCGATATAATAATCCTCGTATTTGGGGTAGCGTCTTCTCCGAGCGAATATGTGGGGTGTTCAG	1344	907	780.093	304.598	668.385	656.716	434.978	319.149	496.825	0.86008	0.33583	0.736918	0.724053	0.479578	0.351873	0.547768	522.963	69.4881	0.576586	0.0766132
CCAATCATCCCGATAACTTG	GTCGGGGTGACTGTGGTTTGTTGCGGAGGACGTGCGGCATTGGCGAGGATTATGGGGGCTCCCGGGCAG	1345	906	226.852	283.525	369.416	440.299	458.52	521.277	423.81	0.250388	0.312941	0.407744	0.485981	0.506093	0.57536	0.467781	389.1	39.028	0.42947	0.0430773
CCATCTCAGTACAGTTATGG	GAGCACGCGGCGGAGCGCCCAAGCGAGGTCGGAGCTTCTACGTAGGCAAGTTGGGTGGGCTTTCCGTCT	1346	906	236.111	241.379	85.0515	205.224	269.058	319.149	255.556	0.260608	0.266423	0.0938759	0.226516	0.296974	0.352262	0.28207	230.218	27.5666	0.254104	0.0304267
CCCATCCAGGACGTTCATTA	ATTGGAGGCGTGGGTCGTCGGTACTTGACGTAGGTTTGTTTCGATCTTAAAAGTCTAGTTTCATGTTA	1347	905	726.852	392.72	1201.89	1850.75	1142.38	914.894	1011.11	0.803151	0.433945	1.32806	2.04502	1.26229	1.01093	1.11725	1034.37	170.942	1.14295	0.188887
GAATCTCTGCACATTTCCTA	TAGACCTGCGGTAGCTCACATGACAGGGTTGTGGAATCCGAGGAGTCACCAACCTCTGCTTTCTCTGTG	1348	903	196745	166033	226070	238534	365835	364532	383678	217.88	183.868	250.354	264.157	405.133	403.69	424.892	277347	34420.7	307.139	38.1182
TATTCCCATGCCAATTACTT	AAGCAGGATGGGTGCAACCGATTCTGTTGCTGTCGTAACTTGAAGTTCAAGGGCACATGCTGTTCGTT	1349	903	108.796	655.172	609.107	638.06	341.928	553.191	441.27	0.120483	0.725551	0.674537	0.7066	0.378658	0.612615	0.488671	478.218	74.9647	0.529588	0.0830174
CAATCACTCCCGAACCTCAA	ACGTAGCGCGTGCACTTCTTGCTTACGATCCGAGAGAGGCCCGGATGTGGGCTCGTCCTTAAATTGCCA	1351	902	2791.67	1921.46	1456.19	2373.13	2421.52	2276.6	1984.13	3.09497	2.13022	1.6144	2.63097	2.68462	2.52394	2.1997	2174.96	162.425	2.41126	0.180072
CGAATAATCTCGTTCAACAT	AGGGGAACGGATCGGCCCCTCACGGCTGGGTTCTGGGAGGAAAGGATAAGATTGGTCCGTCTCGATTC	1350	902	877.315	664.751	412.371	429.104	409.193	542.553	580.952	0.972633	0.736974	0.457174	0.475726	0.453651	0.6015	0.644071	559.463	64.3786	0.620247	0.0713732
GGAGACTTCGACATTTTTTT	CTGTGTCGTTACGTTTTAGAACGCGTACGGCGCTAATTGGGTCTCTAGCGTAATGGGACATGATTTCAG	1352	902	3148.15	2704.98	1433.85	2055.97	2686.1	1978.72	1120.63	3.49019	2.99887	1.58963	2.27935	2.97794	2.19371	1.24239	2161.2	276.09	2.39601	0.306086
GATGTCAAGCGCGATTAATA	ACATGACTTTAATGGGACGGAGCTGGTCGCCGCAGATTAACTTGGGGCTGTTATCGTTCGTATGG	1353	901	381.944	174.33	630.584	578.358	503.363	372.34	607.937	0.423912	0.193484	0.699871	0.641907	0.558672	0.413252	0.674735	464.122	62.1325	0.515119	0.0689595
TACGCAACCGCGGACTTTAT	TTTGTCACATTGCCTTAAACGCGGAGGATTGGGTAGTGGGCGCACCTGGGAGAGCCCCTTTAGCCCT	1356	899	127.315	367.816	275.773	335.821	216.368	212.766	236.508	0.141618	0.409139	0.306756	0.373549	0.240676	0.23667	0.263079	253.195	30.702	0.281641	0.0341513
CCCTTTATTCAATAATCCGT	TGACGGGGCGAATAGTGGTTCGCAACTAGCGAACATGGACTCCGCCGGGTAAACACTTGCCATAGAGTCT	1357	898	136.574	708.812	501.718	608.209	459.641	404.255	485.714	0.152087	0.789323	0.558706	0.677293	0.51185	0.450173	0.540885	472.132	67.7806	0.52576	0.0754795
CCTAACCCTTAATAAATTGT	AGGATGGACAAGTCTGTCATTCAACCATCACGCGTGAAAGGTTCTGCAATTCCAGAGACCGACCGGCTT	1358	896	925.926	300.766	322.165	417.91	536.996	787.234	493.651	1.0334	0.335677	0.359559	0.466418	0.599325	0.878609	0.55095	540.664	88.8831	0.60342	0.0991999
CCTGAACCCTCAGGAAATAG	ATGTTTCGTAATCTATTTTCATTTTGTCCGATCTCTCAAGTATCGTTCCTGTGCTCTAAGTCTTGGA	1359	896	1141.2	739.464	493.986	630.597	653.587	1138.3	777.778	1.27366	0.825294	0.551324	0.703791	0.72945	1.27042	0.868056	796.416	94.9577	0.888857	0.10598
CCCTACCCCTCATTTATAGT	TTCTATCTTAGAAGCAGGGTCAAGGGGGAAAGCAGCAGGGCTCAATGTCCGGAGGGTGTGCATTCGAT	1361	895	541.667	356.322	658.076	787.313	563.901	276.596	480.952	0.605214	0.398125	0.73528	0.87968	0.630057	0.309046	0.537377	523.547	65.5364	0.584968	0.0732251
GCCTCCCCCGAATTCCTAAA	ATTGAGGCAGTGAGGGGCGAATGTAACGATCTTCGTCCAGGCTGACTTCTGTCGTATGATTTATCAAGA	1360	895	217.593	124.521	147.766	436.567	65.0224	265.957	98.4127	0.24312	0.13913	0.165102	0.487785	0.0726508	0.297159	0.109958	193.691	48.1342	0.216415	0.0537812
GCCATTCTCTCCTGTCCTTT	TTAATGTTCGCGTACTTACTCCCGTCTATATTGGGGGTGGCCTTGTCGTGCTGGCCGCACTCGTAAGAC	1362	894	87.963	293.103	99.6564	93.2836	341.928	265.957	138.095	0.0983926	0.327856	0.111472	0.104344	0.38247	0.297492	0.154469	188.57	40.8509	0.210928	0.0456945
GAATATTATGAAAAAATCTA	ATGGGTAGGATCGCGTTGCCATTGCAAGGCCTGTCTTGCTAAGTGTTCCACAAGGGGGTGATTTCCAG	1363	893	261.574	272.031	486.254	432.836	495.516	638.298	834.921	0.292916	0.304626	0.544518	0.484699	0.554889	0.714779	0.934962	488.776	76.2129	0.547341	0.0853448
GGAACTATCTCCTGACCCGG	TATAGCGCAAGCACTCGGTAGGTATTGTGTGGTTCCCGTTTTGCTCTGTTAACGTTGAACATCGGACG	1364	892	189.815	421.456	845.361	436.567	752.242	478.723	822.222	0.212797	0.472484	0.947714	0.489425	0.843321	0.536685	0.921774	563.77	93.2383	0.632029	0.104527
TCATAACAGTCATAAATCTG	AGACTGTTGATCGTGTATGTTTAATGACCTTTACGGTGATTGGGGCGCTCTCGGAATAGGCATCGTTA	1365	892	222.222	260.536	633.162	537.313	436.099	670.213	322.222	0.249128	0.292081	0.709822	0.602369	0.4889	0.75136	0.361236	440.252	67.8408	0.493557	0.0760547
CCAACACTTCAGATTCTTTG	GGTGCACGCGCTCGTTTCCAATCATAACACACCGAATAGACTCCTCTCGTTTTGTATGCCAGAACTAT	1366	891	1106.48	1199.23	953.608	794.776	983.184	1138.3	876.19	1.24184	1.34594	1.07027	0.892005	1.10346	1.27755	0.983379	1007.4	55.5613	1.13064	0.0623584
CCTGATTTCTACATCTTTAT	ATTGCGGCACGAGAAGAGCGTTGCTGATATAACAGTTTTGAATGGGTCTTGGTGGTCTACTATCGACG	1367	891	497.685	1352.49	350.515	347.015	531.39	648.936	844.444	0.558569	1.51795	0.393396	0.389467	0.596397	0.728323	0.947749	653.211	133.63	0.733121	0.149977
CACTATTCTCCCTTTTTTTA	TCCATTGTAGGAAGGTTGTGTACCACCCGTGAGAACGTCTCCTGCTCTCCGCAGAAGCTCCGGTCATA	1368	890	324.074	436.782	701.89	570.896	580.717	659.574	592.063	0.364128	0.490766	0.78864	0.641456	0.652492	0.741095	0.66524	552.285	49.2929	0.620545	0.0553852
TCTAATACCTCAAGTCACGT	ACCGTAATATATCTCGCATGAAGCCACCGGGCGTGAGCTTATACTCTATACGCTGCGCTTTGCGATGG	1369	890	1300.93	1511.49	681.271	746.269	786.996	595.745	715.873	1.46171	1.69831	0.765474	0.838504	0.884265	0.669376	0.804352	905.511	133.2	1.01743	0.149663
TCAATATACCAAGTAATAAA	CCACTGACTAAGAGGACCGATCAACATTCCGCGTAGTCAAGCTGGTCAGAGGATGTCAAATCTTGTGT	1370	889	513.889	183.908	420.962	347.015	413.677	308.511	390.476	0.578053	0.206871	0.473523	0.390343	0.465329	0.347031	0.439231	368.348	39.2029	0.41434	0.0440978
GATGAAAACGACAACACTAT	TATGCATGAATTAATGGGTTGCTCGCCATATCTCCTGAGGGAGGCAGCTGTCCTCCAATTGGGAGCTT	1372	888	824.074	695.402	1200.17	973.881	900.224	2223.4	880.952	0.928011	0.783111	1.35154	1.09671	1.01377	2.50383	0.992063	1099.73	196.136	1.23843	0.220873
TCCTTTTATCCCTGAACTAG	CTGCGCGGAATTTCGCCTGTCGCCGCTTGTAGTTCCGAAAAACTAGTCAGAGCATACTGTTACACGTCT	1371	888	668.981	325.67	993.127	936.567	954.036	989.362	842.857	0.753358	0.366746	1.11839	1.05469	1.07436	1.11415	0.949163	815.8	92.2957	0.918694	0.103937
CACAATATGTACTGCATAAA	TGCGACTCCGTTTCCGTGCAGGTAGACATTTAGGAATACGGTGTGTCCAATTGTCGAAAGTAACTTCT	1373	887	442.13	279.693	642.612	455.224	507.848	393.617	452.381	0.498455	0.315325	0.724478	0.513217	0.572545	0.443762	0.510012	453.358	41.589	0.511114	0.0468872
TCAACAACTGGCATAATATA	AGGTGCGGTCCTATACGAGTACGTGCTCCCGTGGTTTAATTTCGCTTATATTTTCCGTTTTCTCAGTT	1374	887	928.241	1040.23	629.725	645.522	667.04	521.277	606.349	1.04649	1.17275	0.709949	0.727759	0.752018	0.587685	0.683595	719.769	71.5175	0.811465	0.0806285
CATGACAAGCCGTTTCACTT	GTGCACGAATGAGTGGGCTGCGAACATGAGTAGCTCTTGGGAAGTAGCCCCAATTCATGGGTTTAAAA	1376	886	803.241	710.728	653.78	600.746	772.422	680.851	700	0.906592	0.802176	0.737901	0.678043	0.871808	0.768455	0.790068	703.11	25.9602	0.793577	0.0293005
GCCACTACGCCATGACACAT	ATCGTCATGGGGTGTCAAGAGTAAGTTTCGTGTGTTTCGTTCTCGCCCGTGTTTCCTTCTTCACTATT	1375	886	1101.85	1038.31	788.66	940.299	669.283	691.489	647.619	1.24363	1.17191	0.890135	1.06128	0.755398	0.780462	0.730947	839.645	70.5083	0.947681	0.0795805
CGCTTTTACTGAGGATCAAA	ATGTGGATAGAAGGTTGTGAGGGCGTTGGGTGTGTTTCGTAACCGTTGTCCGAAGTATGAGTCGGCAA	1377	885	270.833	873.563	243.986	339.552	341.928	287.234	623.81	0.306026	0.987077	0.275691	0.383675	0.38636	0.324558	0.70487	425.844	88.7002	0.481179	0.100226
GCCTTACTCTCGGGTATTTT	GACCGGTGAAGGGGTGTCTGCCCTCACTGCTACTTTAGACTTTACGCTTGATACGTTGTATCTGTGTGA	1379	885	613.426	603.448	609.966	858.209	586.323	957.447	769.841	0.693137	0.681862	0.689227	0.969728	0.662512	1.08186	0.869877	714.094	56.1974	0.806886	0.0634999
GCTGCTATTCACAAAATAAT	GATACAACGTTAGCTTGAGCCTCTGTGCCTGTGGACTATTACGCTGTCCCCTGTGGGAACGTTTACTA	1378	885	356.481	178.161	438.144	253.731	279.148	212.766	392.063	0.402804	0.201312	0.495078	0.286702	0.315421	0.240414	0.44301	301.499	36.4378	0.340677	0.0411727
GCTTTTTTCCCAGTTCACAA	CATGTGTTTGGATGACGTTTCTCGGATGCGCTTGAGTAGTTAGGGGCTGAGGATACATTGCTACGCAT	1381	884	534.722	170.498	341.924	343.284	363.229	308.511	350.794	0.604889	0.192871	0.386792	0.38833	0.410892	0.348994	0.396825	344.709	40.2831	0.389942	0.0455691
TAAACTCCTTCAGGCTACAA	CTCTGAGTTGCACGCTGTTTAGTAATGAATTAATGATGTGGTAAGCCATTTACGGGCGCATGCTGGTT	1382	884	733.796	1126.44	803.265	779.851	933.857	946.809	1198.41	0.830086	1.27425	0.90867	0.882184	1.0564	1.07105	1.35567	931.775	66.9062	1.05404	0.0756858
GACATATTTCCATTTCCCGG	AGGTGTGGGGATCTAGTTAACCGATGATAGGTTGAGGCCGGTTCCGAGAGTTACGGGCGGGTAGGATG	1383	883	736.111	1065.13	916.667	1082.09	730.942	627.66	912.698	0.833648	1.20627	1.03813	1.22547	0.827794	0.710826	1.03363	867.329	66.0091	0.982252	0.0747555
CCTGCTACCGCGGTCAAATG	TATCTTATCAGGTTACTCCGCGAGGGTCCCCTTCTCTAGCTGGCCCCGTGCAGGGGACATTTCAGCGA	1385	881	969.907	501.916	475.945	388.06	418.161	372.34	496.825	1.10092	0.569711	0.540233	0.440476	0.474644	0.422634	0.563933	517.594	77.8833	0.587507	0.0884033
CCATAATCCTAGGAACTATT	GTGGAATATCCGGGTGCTTTGCACCGTCGCTCCGGGATTTCTGTAATTTGATGTTTGGATGATGGGAT	1386	879	1129.63	1810.34	689.863	671.642	810.538	585.106	939.683	1.28513	2.05955	0.784827	0.764098	0.922114	0.66565	1.06904	948.115	159.635	1.07863	0.181609
CGCAACCCTTCATTCCTTAA	TCATACTAGTTGGTGTCGCCCCGTTTGGAATAGCTAACCGATATCAGCTTTTTGGTGCCATGGTTTTA	1387	879	166.667	455.939	230.241	283.582	219.731	202.128	244.444	0.189609	0.518702	0.261935	0.322619	0.249978	0.229952	0.278094	257.533	35.7621	0.292984	0.040685
CCCTTACTTTCCGATACCAA	CGCAAGAGGTAGTGGGCGAATCCGATGGGCTTGGTACGAGGGATTGTGCTCAAGCGGGCTTGCTACAG	1389	878	826.389	308.429	209.622	402.985	214.126	159.574	279.365	0.941217	0.351286	0.238749	0.458981	0.243879	0.181748	0.318183	342.927	85.9888	0.390578	0.0979371
CGCACAACCTAAGGTTTAAA	AATGATTGTGTTTTTCTATCGACTATTACTTCAGCAGGCCAGGACTCCTGCCCGCGCACAGTTGT	1388	878	847.222	1630.27	1015.46	1179.1	1281.39	872.34	1020.63	0.964946	1.8568	1.15656	1.34294	1.45944	0.993554	1.16245	1120.92	103.101	1.27667	0.117427
GGAAACATGTGGAGTTTTTT	TGGTGCTCACTAACTTGCATGCGAAGCCTTACCTTTGTCTACCGTCAGATGAGGCAAATTAGAATGCGT	1390	878	793.981	1197.32	582.474	485.075	654.709	500	569.841	0.904307	1.36369	0.66341	0.552477	0.745682	0.569476	0.649022	683.343	94.2657	0.778295	0.107364
TCATCACTGCACATATTAAT	TATAATTAAACTGCAGAAACTAGCCGTCATTGTTAGAGGGAGGCCGTAATGCCATACACTCTCTCCGG	1391	876	592.593	459.77	418.385	615.672	704.036	425.532	701.587	0.676476	0.524852	0.477608	0.702822	0.803694	0.485767	0.800899	559.653	47.0907	0.638874	0.0537566
CCCGCTTTCCGAAGTCTAAA	TGGATCCAATTTGGCACAGGTTCCCCTTGCCCCTGCTGATGCTGTCTGAGGGGGAGCACTGAAGTCTT	1393	873	1145.83	555.556	371.993	406.716	339.686	425.532	387.302	1.31252	0.636375	0.426109	0.465884	0.389102	0.487436	0.443644	518.945	107.649	0.594439	0.123309
TAATACCTTCCGAGTACAAG	GTGCTAAGTCCATTAGGCGAGTCAAATAGGATACAGCTGTTTTCGTCACCACGGAGGAGTTTGTTGCG	1394	873	812.5	348.659	920.103	686.567	547.085	340.426	668.254	0.930699	0.39938	1.05396	0.786446	0.626673	0.389949	0.765468	617.656	83.23	0.70751	0.0953379
TCCTCTTAGGAAAAACCAAA	TCGGACACCATTTCCTTACTAACTTCTGCTTCGCTAGGAGGCCGGGCCTGATTTTCGTAGCTT	1395	872	1680.56	2501.92	1597.08	1414.18	1397.98	1457.45	1698.41	1.92724	2.86917	1.83151	1.62177	1.60319	1.67138	1.94772	1678.22	144.952	1.92457	0.166229
CCCGTTAAGCCATTAATTTA	TGCGTGAGGCGCATCCGTCACGTTGTTTGGGAATTTCGATAAGTCTTTTGTGAGTGCGTTAGTTCGGC	1396	871	127.315	141.762	453.608	421.642	250	329.787	177.778	0.146171	0.162758	0.52079	0.484089	0.287026	0.378631	0.204108	271.699	50.2305	0.311939	0.0576699
TATTCATACTGGAACCCCTA	TTTGTTCGGATTAGCTTTGTCATAGGCAGACCGGCCCCACCTGGTCTTGGGACCATGCCTATCTGGTT	1397	870	416.667	157.088	655.498	496.269	579.596	468.085	757.143	0.478927	0.180561	0.753446	0.570424	0.666203	0.538029	0.870279	504.335	72.7147	0.579696	0.0835801
TAATTACAGTCAAAATACAA	TGGTGTCGCAAGGGACACCCCCAGAGTCGTCGTACTCTAAGATACGCGGAAGATGAGGTATTCCCGGA	1398	869	722.222	448.276	633.162	694.03	668.161	627.66	530.159	0.831096	0.515853	0.728609	0.798653	0.768885	0.722278	0.610079	617.667	36.5161	0.710779	0.0420208
GCAGAAACGTGCATCATAAT	GTCAGCCAAGGCGTCCCATCTTAGATGTCCTTAACCACGGCTGAGGGACTTCAATGAACGTTAAAGTAC	1399	868	550.926	505.747	338.488	380.597	306.054	212.766	312.698	0.634707	0.582658	0.389963	0.438476	0.352597	0.245122	0.360252	372.468	44.8063	0.429111	0.0516201
CCAACTAATCAGTTCCAAAT	TACTGAGCAATGATGGTGTTGGTCCTGCGTACGATTTGTCTTGGGTACGCTCCCATCTGTTAGACTGATTC	1400	867	685.185	436.782	352.234	406.716	438.341	265.957	433.333	0.790294	0.503785	0.406267	0.469108	0.505583	0.306756	0.499808	431.221	48.4855	0.497372	0.0559233
GGAACCAACCGAAGTCCCGG	CCAGCGTGCATTTAGCGGCGTTGGGACCCCATTTAGGTGAGTACTGCGGTTTGGATTATATGTTGCG	1402	867	131.944	406.13	195.876	231.343	251.121	223.404	220.635	0.152185	0.468432	0.225924	0.266832	0.289644	0.257675	0.254481	237.208	31.629	0.273596	0.036481
TCTTCTATGGGGTTAAATTA	CAATGTCACTACCAAAAGTACCGAAGCGTGGACTGACCCTTGACTGCCAACACCAGCAAAATCCAACT	1401	867	949.074	1038.31	1162.37	847.015	912.556	904.255	626.984	1.09466	1.19759	1.34068	0.976949	1.05254	1.04297	0.723165	920.081	62.6927	1.06122	0.0723099
CCTGTATCCTCATGTCCAAG	GGACCGGCTATACGTGGCTTGATGCTATATTGTTATGCAACATGTTAACTTTCGTCCGCATTTTAGGG	1403	866	1074.07	1180.08	1523.2	1298.51	1198.43	1244.68	1453.97	1.24027	1.36268	1.75889	1.49943	1.38387	1.43728	1.67895	1281.85	59.7652	1.48019	0.069013
CCTTAACACTCAATCCCCCA	GGGCGGTGGGACTCTCTGGCAACGTAGATCAACTAGCGCGGATATAAAGGATGTGTTGCTTTTGTACC	1404	866	703.704	595.785	470.79	410.448	533.632	457.447	361.905	0.812591	0.687974	0.543638	0.473958	0.616204	0.52823	0.417904	504.816	44.0218	0.582928	0.0508335
TATACCTTTTCAGACCAATA	CTGGCGTAGTAATGAGGTATCCGACAAGCCCAGGTCTGCGACCGTCTTCTCAGAGGCTTAACGTAGGT	1405	866	201.389	383.142	362.543	361.94	332.96	521.277	234.921	0.232551	0.442427	0.418641	0.417945	0.38448	0.601936	0.271271	342.596	39.632	0.395607	0.0457644
CCATCCTCGCCCTACACAGG	GTGTGGGTTCTTCGGTTGCATGCCTTTGTCACTCACTCGAAGTGCGCGTTATACGCCCGGAAAAGATG	1407	865	333.333	183.908	197.595	108.209	184.978	234.043	188.889	0.385356	0.21261	0.228433	0.125097	0.213847	0.270569	0.218369	204.422	25.7457	0.236326	0.0297638
GCAATAAATCGATTACTAAT	CATTTGATCTATACTATTGATAGTTTGCGCTTCAGTTCGGGAAGTATTTAATAGAAGCCAGTAGAAAT	1406	865	1046.3	1005.75	297.251	361.94	815.022	425.532	834.921	1.20959	1.16271	0.343643	0.418428	0.942222	0.491944	0.965226	683.816	119.006	0.790538	0.13758
GCAATAAATCGATTACTAAT	GCGGTTGATGTTTGCTTCGACCACATCCTCCATGTGGGCGCTGGTGCTGGTTCGAGGCGTAATTTTTGT	1406	865	1046.3	1005.75	297.251	361.94	815.022	425.532	834.921	1.20959	1.16271	0.343643	0.418428	0.942222	0.491944	0.965226	683.816	119.006	0.790538	0.13758
CATATTACTCCAGTCCACGG	TCCCCGGTTTCCGCGAGAAGTAGCGTGCTGCTTTTCTGCCTAAGTGTGGTGCCTAACTGGCTCCTACCT	1411	864	291.667	273.946	161.512	149.254	279.148	202.128	330.159	0.337577	0.317068	0.186935	0.172747	0.323088	0.233944	0.382128	241.116	26.4142	0.27907	0.030572
CATTCCTACCCAAGTTCCTA	CTCGTCCAGCCGCGTGCGGGGGCTTTCCCCACTAAATGCCCTAAGTTAAATTCCGTAGCTTTACGACT	1410	864	567021	751328	242181	268858	347279	350564	365451	656.274	869.592	280.302	311.178	401.943	405.745	422.975	413240	68768.4	478.287	79.5931
CCTTTTAAGCGAATTACCAG	AATTCAACGTTTAACGGAGAGTCAGGCCCCTGGCTGCTGTAGGATACGGACAACTCATGTTCTACATG	1408	864	395.833	716.475	561.856	447.761	539.238	468.085	553.968	0.45814	0.829254	0.650296	0.518242	0.624118	0.541765	0.641167	526.174	39.3224	0.608997	0.045512
GCATACCCCCACAGCTTAGT	TAGTGTGGCAGGGAGTTAACTAGGGTCATAACCCCGGATGCGCCATGTTCATGACTTGTTTGAACGTGT	1409	864	872.685	885.057	1381.44	2347.01	2894.62	2234.04	2844.44	1.01005	1.02437	1.59889	2.71645	3.35025	2.5857	3.29218	1922.76	328.902	2.22541	0.380673
TATGACTCTCCATTCTTCAT	TAGCTTGTCAATCCGGATTACATGTGTGGCCATTTTGAACGCGCCTCGGAGACTTGTATCACAGGGGA	1412	863	1173.61	1647.51	1026.63	988.806	1080.72	1904.26	1014.29	1.35992	1.90905	1.18961	1.14578	1.25228	2.20655	1.1753	1262.26	137.424	1.46264	0.159239
TCTAAATTCGACGGATAAAT	TGCGATCTAGCCATCATCTTTGCCTGCGGTTTCCGTAGTTGGAAGTTTCTTATATCGTGCAAGACCCA	1413	862	2391.2	1829.5	1859.11	1555.97	1118.83	1106.38	1473.02	2.77402	2.12239	2.15674	1.80507	1.29795	1.28351	1.70884	1619.15	171.581	1.87836	0.19905
TGAGCAACCCCAGTACAATG	ATGGCTATGGATGGGCGACATTGGTATAGTTCGGTTGTCTGGGCTTTGTGGTTCGTATGTCGAAAAG	1414	862	115.741	321.839	116.838	194.03	293.722	308.511	300	0.13427	0.373363	0.135543	0.225093	0.340745	0.357901	0.348028	235.812	34.6675	0.273563	0.0402175
TCCGTCCACCCCGTAATAAG	GTGCACGAATGAGTGGGCTGCGAACATGAGTAGCTCTTGGGAAGTAGCCCCAATTCATGGGTTTAAAA	1416	861	131.944	15.3257	96.2199	100.746	45.9641	127.66	131.746	0.153246	0.0177998	0.111754	0.117011	0.0533846	0.148269	0.153015	92.8009	17.2758	0.107783	0.0200648
TCTGACTTTTACGTTTTTTG	TGCATTACTGTGGGCGTGCAGAAGAGCGACCCGGTGGATTGCCTGTGCGCAGGGTTCACAGAACCTAA	1415	861	905.093	936.782	1093.64	891.791	1005.61	968.085	858.73	1.05121	1.08802	1.2702	1.03576	1.16795	1.12437	0.997364	951.39	30.0589	1.10498	0.0349116
CCCTATAATTACTACCCAAA	CAACCTGAGCTATCGAGTCGTTCCCTAACGGATCTTGCCGATGTATATTTATGGTCCTCGAAACGACCG	1417	860	664.352	289.272	537.801	462.687	699.552	521.277	788.889	0.772502	0.336363	0.62535	0.538008	0.813432	0.606136	0.917313	566.261	63.1015	0.658443	0.0733738
CGAAATAATTGAGTTTTCTA	AAAGGTCATCGCTTGGCACCTACCAGCTATCGTCAAGTGCAGAAAACATCTGTGCACGTACTTCGTCAG	1419	860	738.426	651.341	798.969	880.597	684.978	670.213	655.556	0.858635	0.757373	0.929034	1.02395	0.796486	0.779317	0.762274	725.726	32.6271	0.843867	0.0379384
TCAACATAGCGGGACCTATT	GTGCGTGCGATTTGTCTGTGACTTTTATTGACTCTTGGAAGTATCGTGCGGTGTGGGGTTTGTCCATA	1418	860	587.963	226.054	426.117	440.299	517.937	585.106	407.937	0.683678	0.262853	0.495485	0.511975	0.602253	0.680356	0.474345	455.916	47.3698	0.530135	0.0550812
CATTCTCATTAAAGATACTG	CAGGGAGCTACAGGACGTATTCCGGTCATGTGATCTGAATAATCCGATGGAATGTACAGTTAGATG	1420	858	89759.3	110983	77449.3	70597	121950	126287	129433	104.615	129.351	90.2673	82.2809	142.132	147.188	150.855	103780	9177.71	120.955	10.6966
TGAACAACCTAATGATCAAT	ACCGGATAGACCTGTGGAGCAGGGCTGCGTTCCTATAATCGCTCTTGGTATCGGTAAGACGACCT	1421	858	162.037	779.693	177.835	208.955	183.857	202.128	315.873	0.188854	0.908734	0.207267	0.243538	0.214285	0.23558	0.36815	290.054	83.8055	0.338058	0.0976753
CATTATTCTTGCTGTTCTAA	TCCAGTCTGAGCCGGCAAAGTGCTTCGGGCTTACTACGTTCCGTGGAGTCGCACTACCGGGAATTGGT	1422	857	520.833	469.349	146.048	89.5522	280.269	170.213	187.302	0.60774	0.547665	0.170418	0.104495	0.327035	0.198615	0.218555	266.224	63.1297	0.310646	0.0736635
CCCGAAAACCAAATCTAAAA	GGGAGCAGGGGCTTACTGTAGGTCGCTAGACCCGTGCAATCGTCTCCAAGCTGACATCCGATCACCCA	1423	857	39.3519	224.138	274.914	399.254	258.969	138.298	385.714	0.0459181	0.261538	0.320787	0.465874	0.30218	0.161374	0.450075	245.805	48.4994	0.286821	0.056592
TGCACCTCTCGCTTATTAAG	CATTCTGGTAGGCGGAGGTTCGGAAACGCCTGGGGGTCTCGGTCTATTGCGTGACGATACATGGGAAG	1424	857	291.667	143.678	323.024	373.134	251.121	372.34	434.921	0.340335	0.167652	0.376924	0.435396	0.293023	0.43447	0.507492	312.841	36.2059	0.365042	0.0422472
CACTCCCAGCAGGACCCTGT	CACACCCAATTAGAAATCGGTATATGCAATCCGGAGCGGGACATTCTACAATCCGTCGGGAGATGTCA	1425	856	74.0741	45.977	161.512	186.567	170.404	223.404	176.19	0.0865351	0.0537115	0.188682	0.217952	0.19907	0.260986	0.20583	148.304	24.1649	0.173252	0.02823
CCCTTCCCGCAAGTCACTAA	TGAAAACCACATCGTCATTCATGTTGTCAGCACATCGGGATTTGCACGTTTTCCTTTTGATCGTAG	1427	853	539.352	431.034	676.117	847.015	531.39	468.085	517.46	0.6323	0.505316	0.792634	0.992983	0.622966	0.548752	0.606636	572.922	54.0782	0.671655	0.0633976
TGTTATAATTACTACTACAA	TACTGTTTAAACCAGGAGTATTCGGGAACACCGATGTCCGACGCCCAAGCCGTGGTGGGGATTCGCAGG	1426	853	604.167	316.092	546.392	518.657	621.076	500	503.175	0.708284	0.370565	0.640553	0.608038	0.728108	0.586166	0.589888	515.651	37.8367	0.604515	0.0443572
GCTGCAAATCACAATAATTG	TTTGCGGAGTCAGCGGATCTCGTCTTTGCCTGGGCACAGGCTAATAGATAGTAGTAGGTTTCCCCTTA	1429	852	599.537	1134.1	806.701	526.119	576.233	521.277	620.635	0.703682	1.3311	0.946832	0.617511	0.67633	0.611827	0.728445	683.515	83.354	0.802247	0.0978334
TCAAGATTCTGAAGCCTAAA	TGTGGCTACCCCAACGGTGAAGATGGCCCCAGAAGGGTTGTCGATCATGCGGCGAACTCCTGATATCT	1428	852	442.13	429.119	328.179	220.149	335.202	127.66	315.873	0.518931	0.503661	0.385186	0.258391	0.393429	0.149835	0.370743	314.044	41.9337	0.368597	0.049218
TGAAATCCTCCCGGCCCTAG	CACCGTCTTGGATTGTGTGTCCTATACACCTCGCCGATTAACTAGCTCGAAACACCCCCTCAACCATT	1430	852	817.13	1001.92	475.086	638.06	381.166	553.191	442.857	0.959072	1.17596	0.557613	0.748896	0.447378	0.649286	0.519785	615.629	84.3458	0.72257	0.0989974
CAAGCTACGGAAGGTTCTGG	TGTTGGAATGTTGGTTCCGTCGTTCATTGCTTTTCGCTTAACCCCCGTCTCATGTTCTAAGAGCCTTT	1431	851	782.407	622.605	1189	1190.3	867.713	882.979	790.476	0.919398	0.731616	1.39718	1.39871	1.01964	1.03758	0.928879	903.64	80.4462	1.06186	0.0945314
CATACAACCTCCAGAATTTG	TAGGCGTATCTCGTACTAGTCAGGGTAGGCACACACGCCTGTGTATTGCCGGTAAGCTGAGTTTTGATC	1432	850	261.574	197.318	658.935	376.866	350.897	244.681	384.127	0.307734	0.232139	0.775217	0.443371	0.41282	0.28786	0.451914	353.485	57.6248	0.415865	0.0677939
GCCAATACTGACTAAACAAA	GCGATAGCCGTTCTTCCTGCCGCTGTTTGCGGACGGGCTCTTTGGTCTCTTCACGAGGTTATATGCT	1433	850	851.852	170.498	311.856	343.284	274.664	117.021	258.73	1.00218	0.200586	0.366889	0.403863	0.323134	0.137672	0.304388	332.558	91.5126	0.391244	0.107662
GACAACTTTTCCTTTCCCTA	GTTCAATTATGGGTGCCAGGACCTGTGCCCTGCCTTCCCGAGTGCGACTTGGGCAATGACTAGGTGGA	1435	849	706.019	400.383	439.003	339.552	303.812	595.745	360.317	0.831588	0.471594	0.517083	0.399944	0.357846	0.701702	0.424402	449.262	55.8439	0.529166	0.0657761
TAAACACACCACATTCATGG	TATGTGGACCGAACGTGCGAGGGGTAGCGAGACTTTTAATTAGTATTGGTTCAGCATTAAATCTGGAT	1434	849	2763.89	691.571	661.512	641.791	652.466	723.404	798.413	3.25546	0.814571	0.779166	0.755938	0.768512	0.852066	0.940415	990.435	296.271	1.16659	0.348964
CACTTATAGCCCGTTCACTA	TGGGATGGACGTGTCGGTGGCACACCTTCGATGATCAATTCAAGCAACGTGTTAACGTTACAGACTCG	1436	848	354.167	777.778	352.234	358.209	329.596	393.617	385.714	0.417649	0.917191	0.41537	0.422416	0.388675	0.464171	0.454852	421.616	59.9157	0.497189	0.0706553
CCCTTTTTTCACATAATTAA	CCAAACGGACTTGGGGCTGTCCGTTCAGACGTTAAGCGTAGCGGGGGGCGCCCATATCGTACTGCACA	1438	848	76.3889	63.2184	138.316	145.522	135.65	276.596	158.73	0.0900812	0.07455	0.163109	0.171607	0.159965	0.326174	0.187182	142.06	26.2649	0.167524	0.0309728
TACGTTATTTAGGACCATTG	AACCTGTCTAGGCGGGCAAGAATAACACGTTGTGACGAGAACCTCTGTTACGGAACTGTTGCTGACCA	1437	848	210.648	545.977	441.581	567.164	535.874	414.894	525.397	0.248406	0.643841	0.520732	0.668826	0.631927	0.489261	0.619572	463.076	47.1557	0.546081	0.0556082
CACACTTTTTGCGGATAAAG	CTATACGGTGTCTAGCTTTAATCTCATCGTGGCTAACTTACTACGCTCTTTGATTCGCTGAACTGTGT	1439	847	687.5	1145.59	1115.98	805.97	857.623	1308.51	1068.25	0.811688	1.35253	1.31757	0.951559	1.01254	1.54488	1.26122	998.49	83.1014	1.17886	0.0981126
CCAGAATCCCCAAAACCCGT	CATGTAAAACTGTGAAATGGCTAACGTTAACATAAGCGTATTATTTAGGACGTCCTTCGTCTAATTAG	1440	847	1627.31	1147.51	908.935	832.09	1035.87	1117.02	887.302	1.92127	1.35479	1.07312	0.982396	1.22299	1.3188	1.04758	1079.44	101.803	1.27442	0.120192
TATGTAATTCCGGTTTTCAA	CGTTCGACGATAAACCCTTCCTGAATTAGGTGATATACGGACATTGCGACTGCGGGGGGATTCGATTA	1441	845	548.611	620.69	908.076	738.806	1013.45	925.532	920.635	0.649244	0.734544	1.07465	0.874327	1.19935	1.0953	1.08951	810.829	66.5164	0.959561	0.0787176
TCAAACATCGCATAACACGT	CCTGGTGGAGCGAGTTAGTTATGAGAATTCTTTGCGCAGGTAAGTTCATTCCTGTAGGGACTGCTAGAA	1443	843	898.148	704.981	1018.04	832.09	1100.9	755.319	890.476	1.06542	0.836276	1.20764	0.987058	1.30593	0.89599	1.05632	885.707	52.6747	1.05066	0.0624848
TCTACCATTTCCAGCCACAG	GTTTATCATATGCAGCGGGGCGTCTCTTCAGCTGTGTCCCGTGCATTCGTCCTAGCGCAGTAGCAGGGA	1442	843	293.981	88.1226	283.505	242.537	408.072	223.404	203.175	0.348732	0.104535	0.336305	0.287707	0.484071	0.265011	0.241014	248.971	36.9028	0.295339	0.0437755
TCTGCCTCCCAATACACAAG	AGAACAATGTTTCGGGATCCCTGGGCTGGGTCGTAGTTAGACACAACGTTGTCGAGTAGTTTTAGCAT	1445	841	266.204	93.8697	346.22	246.269	219.731	223.404	265.079	0.316532	0.111617	0.411676	0.292828	0.261273	0.265641	0.315195	237.254	28.7125	0.282109	0.0341409
CCAAAAACCCCAGATACATA	GTGTATTATGACAGAACACGGATTCGGGTCACATATGGCAGGCCTCAAATCACTGTTCCTTCCTCGTGA	1446	840	895.833	1312.26	965.636	973.881	979.821	1234.04	947.619	1.06647	1.56221	1.14957	1.15938	1.16645	1.4691	1.12812	1044.16	60.651	1.24304	0.0722036
GCCTTCTCGGAATAATCTTT	GGGGGCAGGTCGTGCTCGCATATCGCTATCCCTCCATGAAGGACCGTAGGCTGAATCATTCTGTTGAC	1447	839	844.907	1172.41	1125.43	1164.18	826.233	712.766	893.651	1.00704	1.39739	1.34139	1.38758	0.984783	0.849542	1.06514	962.797	70.8432	1.14755	0.0844376
CACTACACTCGAAAATACTA	TTACCATCAGGCGAGGCGTCAGGTGCATTTGGTGGCGCTATATCAGGGTCGTGGGGCGGTTTCTTTA	1450	838	275.463	164.751	96.2199	78.3582	265.695	106.383	161.905	0.328715	0.1966	0.114821	0.0935062	0.317059	0.126949	0.193204	164.111	30.0868	0.195836	0.0359031
CGAAAAATCCCAGGAAATTA	ACGGTCGATCCTTCTCCACCAGGATCTCTGAGAGGCCCATGGCCACCTCTGGCACGACGAGCGTTTATA	1449	838	495.37	339.08	286.082	268.657	492.152	489.362	439.683	0.591134	0.404631	0.341387	0.320593	0.587294	0.583964	0.524681	401.484	38.1326	0.479098	0.0455042
CGCTTCCTGTCCAAACTCTT	CGGGTTCGGTTGAAGCGGGCATTGGCTACGGGCTTCCAGTACATCGTTATTGCTGACATCCTCTCGAG	1448	838	509.259	369.732	893.471	750	437.22	436.17	600	0.607708	0.441207	1.06619	0.894988	0.521742	0.52049	0.71599	570.836	71.9236	0.681189	0.0858277
CATGCTCCCTAGAGATAAAG	CCACTATGGTATAGACTAAAACCTACTGGCTTTCGGTATTTCAGGTTGAATCCGGAAGGGGTTGACTG	1451	837	1844.91	2693.49	1149.48	1376.87	930.493	1276.6	1261.9	2.20419	3.21802	1.37334	1.645	1.1117	1.5252	1.50765	1504.82	224.254	1.79787	0.267926
TGCACCCCCCAAATCTCAGT	GGTTCTCCCGACGGTCTAAGGTTCTAGTATTGTCTGTATTCGAATGGATTCGGTGGCGTTGTGGTAG	1453	837	236.111	36.3985	207.904	235.075	195.067	382.979	93.6508	0.282092	0.0434868	0.248392	0.280854	0.233055	0.457561	0.111889	198.169	42.0188	0.236761	0.0502017
CCTAACTTCGAGTGTATAAA	TGAGTACTGCGAGTCACGAGTAATGCAGCAGTGTGTGTAGAAACCTTGTGTTGGCGGGCTTTCCTTCA	1454	835	254.63	726.054	492.268	485.075	756.726	648.936	668.254	0.304946	0.869525	0.589543	0.580928	0.906259	0.777169	0.800304	575.992	66.8271	0.689811	0.0800324
CGATATCCGCGGTGTCCTAG	TAGGAATCAGCGGTGGTCTCCTCGAACCGTGTGAGCAAATCCGCTTAAAGACGAGAGCGTAATTGTA	1455	834	287.037	51.7241	279.21	235.075	365.471	223.404	176.19	0.344169	0.0620194	0.334784	0.281864	0.438214	0.267871	0.21126	231.159	37.4054	0.277169	0.0448506
TAAACTAACGAAGAAATAAG	TCGGGCAATTCTCATGCGCCTTGGTTGCTACGCCAAGCTGTGTGATGATCGAGTCTGTTTATACGAAC	1456	833	293.981	120.69	335.911	429.104	494.395	372.34	576.19	0.352919	0.144886	0.403254	0.515131	0.593511	0.446987	0.691705	374.659	55.7272	0.449771	0.0668994
CAATCCCACCCATGCCCTTT	ATCGTCGATGGGGCTCGTGTAAGGATGATGGCTTAGCAGGTGTACGTTCCGAAGGGTCAGTGTGCAGT	1460	832	317.13	243.295	170.962	257.463	126.682	191.489	219.048	0.381165	0.292422	0.205483	0.30945	0.152262	0.230155	0.263278	218.01	23.5429	0.262031	0.0282968
CCAGTTCTCTGATTATACTG	GTGTTTGGTTGGACGACGTACGCGCGGTATGCATATGTGACGGCTTTATTACGTATAGTCCGCTGGAT	1459	832	506.944	521.073	189.003	235.075	477.578	404.255	219.048	0.609308	0.626289	0.227168	0.282542	0.574013	0.485884	0.263278	364.711	55.1791	0.438355	0.066321
GCCATTCCGCCATATCATAT	GTTCATACGTCACGGAGATTCCGGTCTTGTTCCTGTGGCAGTCTGGTAATATTTCTATTTAATCGGGT	1458	832	937.5	1335.25	1435.57	1757.46	771.3	1265.96	1157.14	1.1268	1.60487	1.72544	2.11233	0.927044	1.52158	1.3908	1237.17	122.839	1.48698	0.147643
TAAGTAAATTCCGGTTTCAA	TTCCGGGTAGCTCGATCCTCGGGTGTCAGTTCCGACTTTATAGGCCTGCCGTCTGTGATTACTGGGGT	1457	832	486.111	494.253	1006.87	1033.58	681.614	542.553	749.206	0.584268	0.594054	1.21018	1.24229	0.819248	0.652107	0.900488	713.456	87.2612	0.857519	0.104881
CCCTAAATTTAAATTTCAAT	GACGGTGGGCAATCGATAAGGGTTACGCAGTCCCGACGAGGGTGCGCCACGTGGGTGTGTGCTTGTA	1461	831	152.778	24.9042	201.031	182.836	195.067	180.851	225.397	0.183848	0.029969	0.241914	0.220019	0.234738	0.217631	0.271236	166.123	24.9699	0.199908	0.030048
TAAACCAATGCGGGCCAATA	AGATGACTAGTACGCGCGTATGCGACTTCTCCAGTATGGCGCTCCAGGAACCATAAGGTTGACGCTAT	1462	831	611.111	511.494	484.536	365.672	406.951	468.085	425.397	0.735392	0.615517	0.583076	0.440038	0.489712	0.563279	0.51191	467.607	30.3386	0.562703	0.0365085
TCTTCATATGACGGATAATA	GTGGATCTGGTAGAGGAGCAGCGAGTCTGGCAGGATATACAATCTAAGAGGACGAACTACGCCGCATA	1463	831	555.556	406.13	298.969	358.209	363.229	308.511	503.175	0.668539	0.488725	0.35977	0.431058	0.437098	0.371252	0.605505	399.111	36.694	0.480278	0.0441564
GACTTTCCCTGGAGTACCTT	AGGAATAGGCGTTCGAACCGGTTTCTCGCGGCAGTTCGATGGTTCGGTTTAGACAGTGCTGGTCGCAC	1464	830	444.444	563.218	339.347	354.478	381.166	351.064	422.222	0.535475	0.678576	0.408852	0.427081	0.459236	0.422968	0.508701	407.991	29.7461	0.491556	0.0358387
CAAACTATCTAGTGATTATG	CGGGGTCTTAGGATTGAGCGGACATAGTGCGGTGCAAGTGAACCAAGGGTTACCGGCTGGGAAGAAGT	1467	828	337.963	293.103	358.247	417.91	503.363	329.787	298.413	0.408168	0.35399	0.432666	0.504723	0.607927	0.398294	0.360402	362.684	28.2531	0.438024	0.034122
TGTACTTTCTAGGACTCTTT	GTTGATCCCTCTCACTGGTGTGCTTAGTTGTCCGTGGCGTAGAGCTAGTATTTGAGCATTTAGGCAAG	1466	828	715.278	482.759	705.326	626.866	430.493	617.021	517.46	0.863862	0.583042	0.851844	0.757084	0.519919	0.745195	0.624952	585.029	41.7236	0.706557	0.0503908
GATTCACCGTACAAACCCAA	CTTATTTCATTACCTCCCGTAATTACAAAGCCGTTGCTTCGTTATGTCTATCTGTGCTATAAGGTACT	1468	825	865.741	747.126	187.285	119.403	297.085	212.766	300	1.04938	0.905608	0.227012	0.144731	0.360103	0.257898	0.363636	389.915	110.876	0.472625	0.134396
CCTTTATATGGAGGACCATA	GAGGGAGCGGGGACATTTTCCCGGCGGCCAAGGTAACTAGTTCCAGTCGCTATCATGTCCATGTCGTG	1470	824	1993.06	921.456	592.784	533.582	653.587	510.638	707.937	2.41876	1.11827	0.719397	0.647551	0.793189	0.619707	0.859146	844.72	198.308	1.02515	0.240665
CGCAACATCCCGAGACCTAT	AATCTCTTAGGCCCCTACGCGGAACGTCAGGAATTCCTGCGCCCTTCGGTGCAGCATTTGATTATCGTG	1469	824	849.537	588.123	572.165	660.448	383.408	702.128	573.016	1.03099	0.713741	0.694375	0.801514	0.465301	0.852097	0.695408	618.403	54.0145	0.75049	0.0655516
CGATTCTATTCCATACCCAA	TGAGTGATCGAGGTGTTCGTCAGGGACCGCCCGCCGGGAATGCTTTCTCGGTTCTGTAACAGGTTGAT	1472	823	340.278	352.49	364.261	414.179	243.274	297.872	268.254	0.41346	0.428299	0.442602	0.503255	0.295594	0.361935	0.325946	325.801	22.4214	0.39587	0.0272435
CCAGGTACCTCGGTTTAAGG	AGGGTCTTGGGTAGGGATCTAGGCTGTCCTTTCACCTGCACTCGAATGGGGAGTTTTTGTAATGGCTA	1473	822	791.667	1256.7	704.467	1014.93	654.709	553.191	746.032	0.963098	1.52884	0.857016	1.2347	0.796482	0.672982	0.907581	817.385	90.8674	0.994386	0.110544
CCTGTAATCTACGATTACAA	GTTTACGTGAGGGTCCCTCATGATTGCGAGAGCAGGTTAGAGTGCGGGCCGGGAGTCGTTTATCAGGA	1475	822	331.019	252.874	261.168	361.94	331.839	340.426	315.873	0.402699	0.307632	0.317723	0.440317	0.403697	0.414143	0.384274	313.591	15.5337	0.381498	0.0188974
GACTATATCGCCATACCCAA	TGATGACGAGATGTACTCTCCTATAGATTTTATTTAGGCTTTCAGCAGAGTGACGCGAATATCCATTCG	1474	822	944.444	1503.83	859.107	876.866	721.973	765.957	1019.05	1.14896	1.82948	1.04514	1.06675	0.878313	0.931822	1.23972	955.889	98.8943	1.16288	0.120309
GCAAATAATTAAAGTTTTAT	AATTAAAGATTATGATCCCGATGGTTTGAAGGGGTCCACAGATTAGGTGCGCGTGCGATGTCCAACAG	1477	822	335.648	185.824	251.718	156.716	274.664	319.149	274.603	0.408331	0.226063	0.306227	0.190653	0.334141	0.388259	0.334067	256.903	24.7947	0.312534	0.0301638
TACTTACATTCATGCCTAGT	TAGCCCGTACGCTGCGGATGTGGAGACGGTTCATGTCTTGGGGGTGCTAACTTCTGGCGGTACAGTCG	1476	822	398.148	319.923	241.409	272.388	272.422	340.426	246.032	0.484365	0.389201	0.293685	0.331372	0.331413	0.414143	0.299309	298.678	21.5586	0.363355	0.026227
CATTTAATCGCCGGATTATG	TAGTCCTCCGACGGTTCGTGTGTGGGAGTTAAGCCTTTGTCGCAGAGTATCACCATTCCCCCTTGCAA	1480	821	736.111	517.241	445.017	376.866	652.466	574.468	539.683	0.896603	0.630014	0.542043	0.459032	0.794722	0.699718	0.657348	548.836	45.7484	0.668497	0.0557227
CGAACCTAGTCCTATACCGG	GGACGCTCTTCGCTTTCCGCCGGGGTCCAACTCAAAACAAGAAGACAGGCATGGTTAATGTAGCGATG	1478	821	326.389	38.3142	108.247	78.3582	140.135	148.936	115.873	0.39755	0.0466677	0.131848	0.0954424	0.170688	0.181408	0.141136	136.607	34.6651	0.166392	0.0422231
TCTGTCAATTCGATAAACAT	ATTGTGTGATGTATAAGTTGAGTAGGGGGTAACCGAACCATGATGGGTGAACCCAACTAGGTACTGGG	1479	821	1266.2	356.322	592.784	429.104	358.744	329.787	333.333	1.54227	0.43401	0.722026	0.522661	0.43696	0.40169	0.406009	523.754	128.554	0.637946	0.156582
CCTTACCAGCAAAGCATAAT	CTCGAGTTTCTAAGCTGGTCTGGGTGACTACACGTACGTCCGCGAATTATCGAGCAACATCCAAAACT	1484	819	446.759	204.981	664.948	694.03	440.583	382.979	607.937	0.545494	0.250282	0.811903	0.847411	0.537952	0.467617	0.742291	491.745	66.031	0.600422	0.080624
GGTGCCTTCTCCTTAATCAA	CAGATTGATTGAAGGTCGTCGCGAGGGGGCTGTTTACTTAGTCCGGTGGTTCAGTAGAAAAAGAGACT	1482	819	615.741	214.559	247.423	317.164	225.336	297.872	376.19	0.75182	0.261977	0.302103	0.387258	0.275136	0.363702	0.459329	327.755	52.5636	0.400189	0.0641802
TAAGAATCCCACAGCCCCAT	TGTGTCAATTAACGGTCGTTCGCTCGTGACGCACTTAAAATGAAAATTCCGGTGGATTGTTGGACGTT	1483	819	8342.59	1923.37	14301.5	23895.5	10671.5	13755.3	9250.79	10.1863	2.34844	17.4622	29.1765	13.0299	16.7953	11.2952	11734.4	2552.43	14.3277	3.11652
GAAAAAAACTACATATCATA	TGCGGGATTTTGTCATCCGATTGAGATGTTTGGGGCTGATGCTGCGTAAGCCGTGAAGTAGTTAGGCT	1485	818	384.259	137.931	670.962	597.015	434.978	404.255	439.683	0.469755	0.16862	0.820247	0.729847	0.531757	0.4942	0.537509	438.44	64.2977	0.535991	0.0786035
GCAAACCCGGAAAACTAAAA	TATGTTTTGCGACCGCACTGTGGATGGCTACTTTCTCTCCCGTTGGGCTAATTACGAGTGAGAGTCTC	1486	818	743.056	254.789	351.375	462.687	298.206	319.149	222.222	0.908381	0.311478	0.429553	0.565632	0.364555	0.390158	0.271665	378.783	67.3336	0.46306	0.0823149
GAAAATCCCTAAAATCACTA	GAACGATCCTCAGAGATTCTACCGCACGATGCTAATGGCGAAGTGTAATGTTGTGATAATACCGACTG	1488	817	648.148	614.943	448.454	600.746	357.623	382.979	311.111	0.793327	0.752684	0.548903	0.735308	0.437727	0.468762	0.380797	480.572	52.3196	0.588215	0.0640387
GACGTTTCTGGGGATTAAAT	GTGAGTATGTTGTTTCCGGCATCGCTTGGGCCTACGTCCTCAGCGGCAGAATAACGATACTATAGGGTA	1487	817	1557.87	1841	1322.16	1514.93	1181.61	1212.77	1401.59	1.90682	2.25336	1.61832	1.85425	1.44628	1.48441	1.71553	1433.13	86.4283	1.75414	0.105787
CAATTACCTTGGAGCCTTAA	TACCCACTCGGTCTTCGGTGACCCAATATTCAGGGGAATGGGGTATTCTGAGTCATCGTAACTACAGT	1490	816	583.333	603.448	690.722	768.657	767.937	648.936	728.571	0.714869	0.73952	0.846473	0.941981	0.9411	0.795265	0.892857	684.515	28.4914	0.838866	0.034916
CCAAAAAACTCCAATACATG	GTTGGTACTTCGCTAGGCCCTCGACCGGGGTTGTCTCAGCTGTCATAGATATAACGCTGTTGGTATAGG	1492	815	76.3889	145.594	46.3918	78.3582	97.5336	106.383	392.063	0.0937287	0.178643	0.0569224	0.096145	0.119673	0.130531	0.481059	134.673	44.4305	0.165243	0.0545159
CCCTCCTCCCGCGAATTATA	GGCTCATAGCCGTATCGAACATTTGTTACCGTCCGACCGCCTTCACCTCAATGTCGCACTTACGGGATG	1491	815	474.537	440.613	217.354	339.552	211.883	223.404	226.984	0.582254	0.540629	0.266692	0.416629	0.25998	0.274116	0.278508	304.904	42.9353	0.374115	0.0526813
GAAATCCCCGAAGTCCATTG	TTTGTTCTATGGGCCATTGGACAAGGGCTAATAGCGATCCTTTGGGGCTCTTTCGACTTAACAGTCGC	1493	815	287.037	220.307	222.509	384.328	373.318	414.894	458.73	0.352193	0.270315	0.273017	0.471569	0.458059	0.509072	0.562859	337.303	35.7458	0.413869	0.0438599
CCTTCAAACTACATAACCAT	TCGGTAGCGACCTTGGATACTTATAGTTAGAACTTATTGGGGGAAATCTCCTTTGTGACAATAAGGGG	1495	814	1391.2	1411.88	1536.08	884.328	989.91	1170.21	1004.76	1.7091	1.73449	1.88708	1.0864	1.21611	1.43761	1.23435	1198.34	94.7647	1.47216	0.116419
CGATCATTGTCCATACCCAA	TTGCTTGTCAAGAACGGATGTCGTGTAGAGGGATCCAGGTGGTAGGCCGCCGTAGCACGGTGAACGT	1494	814	629.63	289.272	221.649	231.343	276.906	393.617	331.746	0.773501	0.355371	0.272297	0.284206	0.340179	0.483559	0.40755	339.166	53.2717	0.416666	0.0654443
TCATATAACCAGAAAACAAT	AACTCCCACACGCTTCGTTATGCATAGCCCGTGGCCCTGGCTGATCAATTGCACCACTGACTAGTGAC	1496	813	375	226.054	423.54	641.791	252.242	446.809	365.079	0.461255	0.278049	0.520959	0.789411	0.310261	0.54958	0.449052	390.073	52.2021	0.479795	0.0642092
CAATCATCTTAGGTTTCCAG	GGTTACGAGCGTCTGGGGAAATCGAGCACGCTGATGTTAACACCTTGAGGTGTGACCCCGTAGCACATG	1497	812	472.222	354.406	568.729	488.806	338.565	425.532	306.349	0.581554	0.436461	0.700405	0.601978	0.416952	0.524054	0.377277	422.087	35.6679	0.519812	0.043926
CCTAATCACCAGATCATAGG	TTAACCGCGCGTTAAGCGGCGGCAGAGTGTTTCTATCACGGTAAGGGGATGTGGTTATACAGGGGGTA	1498	812	865.741	210.728	846.22	731.343	382.287	478.723	431.746	1.06618	0.259517	1.04214	0.900669	0.470797	0.589561	0.531707	563.827	95.2794	0.694368	0.117339
TAAAACACGTAATGACAATA	GCGTAGATACTGGGACATCAGCCATGAGCGGTGAGTCATAGTGGGCCACGCTTCATATCAATGAGTTACCT	1501	811	284.722	185.824	706.186	570.896	730.942	659.574	566.667	0.351075	0.229129	0.870759	0.70394	0.901284	0.813285	0.698726	529.259	80.1546	0.6526	0.0988343
TAATCACTCGGAATAATTTT	TTTACATGTCCCCCTAGTTCGTTCGCTTATCATGTAGACGGCCCTCGTTGGCGATCTCTTTCGCACA	1500	811	752.315	733.716	610.825	470.149	792.601	478.723	422.222	0.927638	0.904706	0.753175	0.579715	0.977313	0.590288	0.520619	608.65	57.9291	0.750494	0.0714292
TCTAAATTTTGCAAAATAAG	ACACATACCACGACAACGTAACACTTGTAATCGACTGGGATTTCGCCCGCTCGCCTCTCTGGTGGCCT	1499	811	252.315	363.985	651.203	697.761	514.574	957.447	461.905	0.311116	0.44881	0.802963	0.860371	0.634493	1.18058	0.56955	557.027	88.6374	0.68684	0.109294
CATACACCCTGCAGCTCCAG	CATAGAGATTGTCACCGGGTGCTAACAGGTTTTCACCATTCCTTTCGCTAACCACTGTTCCGCTCTTGC	1502	809	337.963	168.582	388.316	391.791	514.574	382.979	406.349	0.417754	0.208384	0.479995	0.484291	0.636062	0.473398	0.502286	370.079	39.2783	0.457453	0.0485517
CAAGATAACTCGGTTCTCTT	GGGGCCTTTTCCCAACCTGTCATGCGACTGGGTAGGCGTCCTTGGTATCAGGTCAAATAGTTTCTGAC	1504	808	4312.5	2741.38	4266.32	5630.6	8728.7	6978.72	12501.6	5.33725	3.3928	5.2801	6.96856	10.8028	8.63703	15.4723	6451.4	1252.2	7.98441	1.54975
TAAATCCACGAAATAACCTT	GTGTGAGTCAGCTGAGTGATAGGTGTAAGTGCGACCGTCTCCCGTTACAAATTCGTGGTGTTTACGCGA	1506	807	4053.24	5411.88	7730.24	7477.61	8401.35	6287.23	6149.21	5.0226	6.70617	9.57898	9.26594	10.4106	7.79087	7.61983	6501.54	565.333	8.05643	0.700537
TAAATTACCGAATAAAACAT	TTGAGAGTGTGTGCTAGGCCCTGGGACGTTTGATAGTGTGATGAGGTTTCGAATTGTAGGAGTAAGGTG	1505	807	694.444	936.782	1159.79	962.687	832.96	1000	1030.16	0.860526	1.16082	1.43717	1.19292	1.03217	1.23916	1.27653	945.261	56.0876	1.17133	0.0695014
TGAAATTACCGGTGAAAAAG	TGGGGCAGCAAGTCTATCGACGTGGGCGGGGTACGCGGGTTCCTGTGAAATGTAACCTTTTTCATTCT	1507	806	1511.57	1300.77	1107.39	1201.49	1205.16	787.234	1342.86	1.8754	1.61385	1.37393	1.49069	1.49523	0.976717	1.66608	1208.07	85.3796	1.49884	0.10593
CACAACATCGACAAAACTAT	CGTAAGTCGTTACGGGACCCTGCTGTAGGCAACCGTTTTTATATTCCGCGCCTGTGGAAGGGTATAAT	1508	805	412.037	386.973	521.478	611.94	343.049	617.021	480.952	0.511847	0.480712	0.647798	0.760174	0.426148	0.766486	0.597456	481.922	40.7977	0.59866	0.0506804
CCTACATCGTAATTCTTCAA	TTGTGACTACTGCCCTCGTTCAAAACAGATTAGGGACGCCGGGGCACCATGGGCCGAAGGAAGGAGGG	1509	804	356.481	563.218	437.285	320.896	510.09	478.723	442.857	0.443385	0.70052	0.543887	0.399124	0.63444	0.595427	0.550817	444.222	31.8654	0.552514	0.0396335
GGAATCTATCACTTATTTAG	GTGACAGCGAGTTGCGGTCGTCGTTCGGTTTTCAGGGGCAGTGGTTCCCAGTTGGGTATTTGGTGTTA	1510	804	349.537	287.356	490.55	481.343	550.448	340.426	852.381	0.434748	0.357408	0.610137	0.598686	0.684637	0.423415	1.06018	478.863	71.9371	0.595601	0.089474
TGAATACACCGGGGCCACAA	AGGTCAAGATTTCGGCGTCAGGGACATCGGATAGATCGGTCTTATCCAGAGCGTTATTGTTTTCTGTA	1511	804	590.278	860.153	359.966	429.104	512.332	372.34	507.937	0.734176	1.06984	0.447718	0.533712	0.637229	0.46311	0.631762	518.873	64.8285	0.645364	0.0806325
CCAAAATTCCCGAATCAAAT	GAGAGGCCGCTCAGTTGTAAATGAGGGGTATGGTTTGAGGGGAATTGCATATCAACGTGTTGGCATTG	1513	802	585.648	279.693	307.56	391.791	300.448	351.064	393.651	0.730235	0.348745	0.383491	0.488518	0.374624	0.437735	0.490836	372.837	39.2586	0.464883	0.0489509
CCAAACTTTGCAGTCCCTGG	GTACTGACAGTTATCCAATGCAGTGTCACGTTATTAGGGGGTAGCCCCTGCTTTGGTGATTCTGAATG	1515	802	11606.5	18524.9	29538.7	22481.3	33442.8	17872.3	36668.3	14.4719	23.0984	36.8312	28.0316	41.6993	22.2847	45.721	24305	3461.03	30.3055	4.3155
CCAAACTTTGCAGTCCCTGG	GTACTGACAGTTATCCAATGCAGTGTCACGTTATTAGGGGGTAGCCCCTGCTTTGGTGATTCTGAATG	1515	802	11606.5	18524.9	29538.7	22481.3	33442.8	17872.3	36668.3	14.4719	23.0984	36.8312	28.0316	41.6993	22.2847	45.721	24305	3461.03	30.3055	4.3155
CCTAAAATGTCCGTCACCAG	ATCCCACGGTGGGCACCGTTGCGGCATAAGATACTAGTATGTCTATTATCCGTGTGCTTAGCATTGGA	1514	802	212.963	501.916	481.1	455.224	389.013	372.34	430.159	0.26554	0.62583	0.599875	0.567611	0.485054	0.464265	0.536358	406.102	36.6876	0.506362	0.0457451
CCAGTAATCCCATGCATATG	ATCAGTAATTTTGCAGGAAGCTGGTACCTCAGGTACCCTCCGGCCGGTATTCTCGACTTTGAGGAATTT	1516	801	1030.09	649.425	699.313	626.866	958.52	978.723	901.587	1.28601	0.810768	0.87305	0.782604	1.19665	1.22188	1.12558	834.932	64.4718	1.04236	0.0804891
CCTACCTCCGCCAATTTATA	TGCATCACATATTTAAGCTGCGAGTCTTTTGTATATTAAACGAGTGATCTTAGGGACCAGGTGGGGGA	1517	801	768.519	455.939	465.636	485.075	589.686	627.66	647.619	0.959449	0.569212	0.581318	0.605586	0.736187	0.783595	0.808513	577.162	43.6167	0.720552	0.0544529
CAAATCATCCCCGTCTCTGG	TGATGGACCCCACGGTCCTATCCGGACCAGTGTCGAGTTTGGATGCACTACCATATATCAAGTCAATT	1520	800	101.852	130.268	100.515	97.0149	109.865	255.319	107.937	0.127315	0.162835	0.125644	0.121269	0.137332	0.319149	0.134921	128.967	21.4584	0.161209	0.0268229
CGAGACCTTGCAAACATAAA	GCTATCTTCTCTCCGTGGTATAGCGCATGGTCATCACAGGCACGGTTACGCTATCCTGTATTACTGGT	1519	800	20.8333	358.238	561.856	216.418	270.179	127.66	238.095	0.0260417	0.447797	0.70232	0.270522	0.337724	0.159574	0.297619	256.183	65.0756	0.320228	0.0813445
CGTGAAACCTCCAAACCTTG	ATAGCATTTTCTTCGATGCCACGTCCGGCAGGCCGCTCTTATTCGTCCGACCATCTAAGGTGTTCGAG	1518	800	467.593	689.655	316.151	235.075	668.161	627.66	452.381	0.584491	0.862069	0.395189	0.293843	0.835202	0.784574	0.565476	493.811	66.8295	0.617263	0.0835369
CCCGTTATTTCGATAACCTG	CTGCTAGTCGGCAGAGCCAAAAGGACCTATTCATCGGCAACGCACGTCTTACCAGCGCGATATTGTTT	1522	798	611.111	484.674	502.577	376.866	471.973	521.277	406.349	0.765803	0.607361	0.629796	0.472263	0.591445	0.653229	0.50921	482.118	29.081	0.604158	0.0364424
GCAACCTTCTAAGAAACCAT	CTATGTTTCGACGAGTTGAATTGCAGGCCCGTACCGCGATCCATTGTTTCGCCAGTTAAGTCGTGAGG	1524	798	1743.06	565.134	355.67	511.194	521.3	393.617	666.667	2.18428	0.708188	0.445702	0.640594	0.653259	0.493254	0.835422	679.52	181.55	0.851528	0.227507
TCCAATCAGTCAAGAACTTT	TATACTTGAGCTTGGGGCTGTCTGGAACATTGAGCTCTCTGCTGTCGTGTCCACACGGTATACGATTG	1523	798	442.13	295.019	567.869	503.731	385.65	319.149	253.968	0.554047	0.369698	0.711616	0.631242	0.483271	0.399936	0.318256	395.36	43.549	0.495438	0.0545727
TCCTACCTGCCGAACCCCTT	GGGGTGTTGCAGAGCACTTTACTTCTACGCTCTTAGCTTGGCCCTTGTTGGGCGGGGGCAACAATTTA	1521	798	444.444	170.498	342.784	634.328	458.52	755.319	376.19	0.556948	0.213657	0.429553	0.794898	0.574587	0.946515	0.471417	454.583	72.7386	0.569653	0.0911511
TCTTTTCAGGAGGTCTTCGG	GTGTGACTCCCGTAGGTTTGAAACACACCTCATGGCGATGAATGCGGTAATCAGCCCTAGGTCAGGGG	1525	796	462.963	308.429	178.694	298.507	220.852	425.532	365.079	0.581612	0.387474	0.22449	0.375009	0.277452	0.534588	0.458642	322.865	39.0188	0.40561	0.0490186
CGTTTCCTGGAAAACATCAT	AGCCCCCATGGGTAGAGAGTCCGAGTACAGTGTCCCGACAAGATAGCAGAACTTACAGTTAGGCACCT	1526	795	537.037	118.774	84.1924	89.5522	349.776	106.383	152.381	0.675518	0.149401	0.105902	0.112644	0.43997	0.133815	0.191674	205.442	65.294	0.258418	0.0821308
CATACAATCCAGAACAAATA	CCGCTGTTTTAGATCGGGATGACTTTACGTGTTTGTCGCTCATCACAAGTAAATCGGGATTTGTGCTTC	1527	794	618.056	712.644	822.165	888.06	751.121	712.766	739.683	0.778408	0.897536	1.03547	1.11846	0.945996	0.89769	0.93159	749.213	32.5733	0.943594	0.0410243
TCTGCTACTGAATTATCCTA	TTATGCGTCAGGTATGGGTTGTAACGTGCTAAGTGTAAATTAACTCAGATGGGGTCATCCGTCGCTGA	1528	794	423.611	572.797	483.677	417.91	422.646	531.915	474.603	0.533515	0.721407	0.609165	0.526336	0.532299	0.669918	0.597737	475.308	22.6355	0.598625	0.0285082
CGATTAATGGACAGTCAATT	GGAGCAAGGTGTCGTCAGTGGTGTACCCCTAAAGAACGTTGGGAGCGCGAATTGACCAGGTTTCGGTTG	1529	793	268.519	312.261	305.842	291.045	426.009	436.17	338.095	0.338611	0.393771	0.385677	0.367017	0.537212	0.550025	0.42635	339.706	24.9245	0.428381	0.0314307
GATGAATCCCAAAGCTCAAT	TCGAACAGTTATCCGGGTGCTGCTTCTCCCGAGTTAGTGACTTTAATCAAAGACTCCCAATGTAAGTG	1530	793	599.537	3977.01	1003.44	1111.94	801.57	872.34	966.667	0.756037	5.01515	1.26537	1.40219	1.01081	1.10005	1.219	1333.21	444.947	1.68123	0.561093
GCCTAACATCCGGAACATTG	TTATTCATCTGTGAATTCTCCCGTCTGTTGTCATAGACGATCACCCTTAAATTTCAGGAGCCACGCAT	1533	792	1115.74	795.019	442.44	690.299	543.722	595.745	719.048	1.40876	1.00381	0.558636	0.871589	0.686518	0.752203	0.907888	700.288	82.2242	0.884201	0.103818
CATGTTTAGCGGAGTTAAGT	AATCTTCCGCGGCAGCGTGCGGAGCGTCAATATGTGTGGGGTCCACCGCATGAGGTTATAAGGTAAGGA	1534	790	310.185	136.015	424.399	373.134	391.256	521.277	401.587	0.392639	0.172171	0.537213	0.472322	0.49526	0.659844	0.508338	365.408	45.1142	0.462541	0.0571066
CCCTTTAACCGGTTTAACAG	GTTCGTCACAGGTGTGCTTGACACGTAGCATCCATCCAGTTGGGTGATCGTTCAAATTGATGCTCAAG	1539	790	55.5556	415.709	241.409	223.881	263.453	117.021	176.19	0.0703235	0.526214	0.305581	0.283393	0.333485	0.148128	0.223026	213.317	43.6209	0.270021	0.0552163
CGCACCCATCACTGAAACAT	TGACTTTAGAATTAGACTGTCGACTCGTGTTTCGGTCTCTGTTGTTCTACGCCCGTGCCTCAAATGTG	1535	790	506.944	890.805	621.993	906.716	662.556	489.362	925.397	0.641702	1.1276	0.787333	1.14774	0.838679	0.619445	1.17139	714.825	71.9672	0.904841	0.0910977
CGCACCCATCACTGAAACAT	TGACTTTAGAATTAGACTGTCGACTCGTGTTTCGGTCTCTGTTGTTCTACGCCCGTGCCTCAAATGTG	1535	790	506.944	890.805	621.993	906.716	662.556	489.362	925.397	0.641702	1.1276	0.787333	1.14774	0.838679	0.619445	1.17139	714.825	71.9672	0.904841	0.0910977
GATTTAAACCCCTGTACTAT	GTCAGGCACAGTCCCTTTTGTTGTGAACAGGGTGCAGGCGTTAGCGCCGAGGTCCCGGTGAGTTTACT	1538	790	118.056	308.429	230.241	615.672	365.471	563.83	342.857	0.149437	0.390417	0.291444	0.779331	0.462621	0.713709	0.433996	363.508	66.4018	0.460136	0.0840529
GATTTAAACCCCTGTACTAT	GTCAGGCACAGTCCCTTTTGTTGTGAACAGGGTGCAGGCGTTAGCGCCGAGGTCCCGGTGAGTTTACT	1538	790	118.056	308.429	230.241	615.672	365.471	563.83	342.857	0.149437	0.390417	0.291444	0.779331	0.462621	0.713709	0.433996	363.508	66.4018	0.460136	0.0840529
GCCGCATCGTCCGTCTCTAT	GGGCCTTTCATCACATTCATACGGCGCCCGCATGTAATGAGCGCTTTAACTCATCACAATTTTTCC	1537	790	60.1852	36.3985	24.9141	100.746	30.2691	287.234	76.1905	0.0761838	0.046074	0.0315368	0.127527	0.0383153	0.363587	0.0964436	87.9911	34.7594	0.111381	0.0439993
TGAGAATTTCCCTTTTTCTA	CCAGCTTGATTCGAGGTTGTTGCGTAGATTGATGTATGATTTGAGTAACGGGACATATCAAACGGAGG	1536	790	935.185	249.042	376.289	182.836	643.498	542.553	430.159	1.18378	0.315243	0.476315	0.231438	0.814554	0.686776	0.544505	479.937	96.6986	0.607516	0.122403
CATTCAACCCGGGGTTTTAT	AGTGTCACGCCGTAGTAGCGCTTCGCAGGACTGCTTTAATTCTCGTTGAGTGGGGGGTGTTGTCTGGT	1540	789	430.556	431.034	400.344	343.284	536.996	606.383	453.968	0.545698	0.546305	0.507406	0.435087	0.680603	0.768546	0.575372	457.509	33.1795	0.579859	0.0420525
CGAGCAAAGCCATATCTAGG	TCCGGTGGGTAATTGTCGGTATTTCGCAGAATGAGGGAGTTCATGCTCCCAGCCTCTCGATGTGATAAT	1541	789	451.389	128.352	421.821	473.881	507.848	382.979	422.222	0.572103	0.162677	0.534628	0.600609	0.64366	0.485398	0.535136	398.356	47.5002	0.504887	0.0602031
GCTGACAACCCGTAAATTTT	AGAGAGCTTGTTCACAGTGAGGTTGGGTGAACGTGACTTACAGTATGGGGTTGTGGATCCAACTACCT	1542	788	550.926	429.119	460.481	425.373	319.507	446.809	282.54	0.699145	0.544567	0.584367	0.539814	0.405465	0.567016	0.358553	416.393	33.9868	0.528418	0.0431304
TCAGATCCCTCCATTTTCAA	AGGTCTTGAATGGTCATTGACAACGCCTCCATGGGGAAGCGCCGGTTACATGGGTGGTTTCTAGTCA	1544	788	310.185	103.448	361.684	410.448	432.735	382.979	331.746	0.393636	0.13128	0.45899	0.520873	0.549157	0.486014	0.420998	333.318	41.5421	0.422992	0.0527184
TAAGCTTCGCACGTCCAACA	GGAATTGCAACGCCCGATCCATATGTGGGGGCATGTGATACGTTGTAGGTATACAAAGGCCTTTTGCGA	1545	786	574.074	842.912	402.921	343.284	393.498	457.447	482.54	0.730374	1.07241	0.512622	0.436748	0.500633	0.581993	0.613918	499.525	63.7175	0.635528	0.0810655
TCAGCCAACGAATGCCCATG	ATCATTGAAGAGAGCGGGCCACGACTCCGCGACGTCAATAGGGAAGCAAGCTCACATGGTAAACTGAT	1547	785	354.167	383.142	338.488	335.821	654.709	1989.36	836.508	0.451168	0.488079	0.431195	0.427797	0.834024	2.53422	1.06562	698.885	227.117	0.890299	0.289321
CCAGTTAACTACATTAACAG	TCGCGCGTAAGGTCATAGCGGTTTGAGTCTCATGTCCACTGCTGAGGTGTCTGGCACGCACCTTTGCT	1548	784	604.167	731.801	1000.86	1141.79	949.552	1297.87	757.143	0.770621	0.933419	1.27661	1.45637	1.21116	1.65545	0.965743	926.169	92.6869	1.18134	0.118223
TGAATTTCCTGATTCACCAT	CGATGATAACCCCTCCCTGCACGCAGCGTTCCCCATATCATAAGTTGTATGTGCGCCATTTGGTGTA	1549	784	548.611	718.391	350.515	347.015	409.193	553.191	538.095	0.699759	0.916315	0.447086	0.442621	0.52193	0.705601	0.686346	495.002	50.7466	0.63138	0.0647279
AACATCAAGGGATTAACTAT	CAGGAGAAAAGGCGTAGTGCATCTGGCGTTGTTGTTTCCCGTTAGTCTGAGTTCATCGTGTTTGTGCGA	1552	783	541.667	298.851	1471.65	2115.67	1413.68	1723.4	1458.73	0.691784	0.381674	1.8795	2.70201	1.80546	2.20103	1.863	1289.09	243.423	1.64635	0.310886
GATTCTATGTACTAACACTT	AGAGGGCGGACTGAGATCTACAAGGAATAGGGAACCTTGCGGGACTCATAGTCTCCAAATGCAAGTTGG	1551	783	215.278	344.828	703.608	604.478	464.126	478.723	496.825	0.27494	0.440393	0.898606	0.772002	0.592753	0.611396	0.634515	472.552	60.5517	0.603515	0.0773329
GCCGTTTTTCGCAATAACAG	TCCTTTAGCAGCTGGGGAACTAAACGCAACGAAGCGGGGGCTCTGTTCAACTAGCAATCAATCGTCGT	1550	783	518.519	344.828	650.344	746.269	434.978	414.894	309.524	0.66222	0.440393	0.830579	0.953089	0.555527	0.529877	0.395305	488.479	60.6504	0.623856	0.077459
GACAAATCCTAATGAACAAA	GAAGCAATTGTAGAATCAGGTTTAGCGGGGGAACCACGCGCTAGGATTATGAGTTTGTGATTACGGCAA	1553	782	953.704	262.452	408.935	667.91	411.435	308.511	319.048	1.21957	0.335617	0.522934	0.854105	0.526132	0.394515	0.407989	475.999	94.1107	0.608695	0.120346
CGCTATTATGAATACATATA	GTGCCTGTGATGTGTGCGTTTAGGGTTTTGTATCGAAGGTTGAGGGCAAGCTATGGGTACTAGTCTTA	1554	781	312.5	689.655	290.378	238.806	568.386	382.979	320.635	0.400128	0.883041	0.371803	0.305769	0.727767	0.49037	0.410544	400.477	62.5828	0.512775	0.0801316
CAAGAACCTCGCATACTAAA	ATCATTGGTGCTAAGGGGATGCGTCCGTGCGGGACGGGAATGATAGCCTAGGCTGTATGTAACGGGGAG	1557	780	104.167	74.7126	141.753	141.791	91.9283	106.383	201.587	0.133547	0.0957854	0.181734	0.181783	0.117857	0.136388	0.258445	123.189	16.0419	0.157934	0.0205666
CCAGATTTCTCCAGTTAATT	CGTTGGGGAACCACCAAACTAATCTTGCGAATTTACGCTCACGTTTGGCGCAGAAGACATCCTGAGCGG	1558	780	483.796	141.762	513.746	649.254	464.126	553.191	530.159	0.620252	0.181747	0.658648	0.832377	0.595033	0.70922	0.679691	476.576	60.2075	0.610995	0.0771891
TATACATATCAAATCCTTTA	TGATAAGCCGGGATATGTGTAACCCGAGCTCCCTCTGGATAGGCAAGACAGGATCCCGTCTCGTGTGGA	1559	780	358.796	469.349	308.419	294.776	672.646	574.468	884.127	0.459995	0.601729	0.395409	0.377918	0.862366	0.736498	1.1335	508.94	81.9472	0.652487	0.10506
TCATATAATGAGGTCATTAA	GACCATTCGTGTCTCCTCGGATCAATACTGCAGCGCTTAAGTCTGTCAGAGAGTGGTCAAACGGTTAT	1555	780	284.722	289.272	327.32	328.358	301.57	127.66	393.651	0.365028	0.370862	0.41964	0.420972	0.386628	0.163666	0.504681	293.222	30.8806	0.375925	0.0395905
TCCTCCCTCTCATTCAACAG	GTACCCCGTAGCGAGCGATGCATGGAGTATGTACAGACGTGCCTAGCTCTTCCCTTCACATGTTGACT	1556	780	1347.22	440.613	615.979	701.493	761.211	563.83	650.794	1.72721	0.564888	0.789717	0.899349	0.975911	0.722859	0.834351	725.877	110.547	0.930612	0.141726
CATTACTCCCCGATTAATAT	GGGTGGGAATCGGATTTGTCAGCACTGTAAAACCATCTCAACGCTCGTTGGAACTGATAGCATTTAC	1562	777	474.537	557.471	500	723.881	521.3	734.043	438.095	0.61073	0.717466	0.643501	0.931635	0.670914	0.944714	0.563829	564.19	44.7994	0.726113	0.0576569
CATTCTATGTCAAGCAACAA	TTTCTCGCTACTATTTAATTTATCAATAATCCCGCTTGCGTCATGAATTACGAGTCGCGTGTTCGTCG	1563	777	648.148	833.333	5140.03	7847.01	2261.21	2478.72	2584.13	0.834168	1.0725	6.61523	10.0991	2.91018	3.19012	3.32577	3113.23	966.088	4.00673	1.24336
TGCGTAACCTGAATCCTAAG	GAATCGTATCACCTTCGGAAGGTCGTTCTCTGAGCAGTCTCATCCTCGTTGCTACGCGGAGGACAAGA	1561	777	548.611	321.839	414.089	276.119	612.108	489.362	363.492	0.706063	0.414207	0.532934	0.355366	0.787783	0.629809	0.467815	432.231	46.4899	0.556282	0.0598326
CGCATTCTTGAAGGTAACAA	CTGTTCGTGTGGGTCCAGGAGAAAGGTTTATCGGCACGAGTCGCGGTGTAGTGATCTGGTCTTTGTGA	1564	776	233.796	164.751	387.457	395.522	309.417	223.404	303.175	0.301284	0.212308	0.4993	0.509694	0.398733	0.287892	0.390689	288.218	32.5292	0.371414	0.0419191
CACATATCCTGAGGATCCAG	CCTGGTTTTCTTTAGGGGCGTGTACCATTGTCTGCGGGTGGGCCTTTGAAGAGACTACTCGTTAGGTG	1566	775	791.667	2105.36	1511.17	1503.73	1360.99	1510.64	1050.79	1.02151	2.7166	1.94989	1.9403	1.75611	1.94921	1.35586	1404.91	156.317	1.81278	0.201699
CGTGATACCTGGAATACAAG	TACACTCGCCCTATTCAACCCGAAGGGACCGTCAAACAGAAATGCCGACTAGCCGTGAACTCTTCCAA	1565	775	560.185	224.138	437.285	682.836	404.709	553.191	644.444	0.72282	0.28921	0.564239	0.881078	0.522205	0.713795	0.831541	500.97	59.7319	0.646413	0.0770734
CAAACTTCTGACGAATACGT	CCACGGAACCGTGAGTGCAAGTCCCTTACTGATTCCATCAACCCTAACCAGGGCAGAATGAGATTGTT	1567	774	673.611	465.517	492.268	298.507	458.52	457.447	839.683	0.870299	0.601443	0.636005	0.385669	0.592403	0.591017	1.08486	526.508	66.545	0.680242	0.0859754
CACTTTCCCTGCGGTTTCGT	TCATCGCACACCTCGGTTGATATTAGCAGGGGGCATGCTTGTTGGGAAGACTTCGGGTTACAGCATGG	1569	774	303.241	19.1571	396.907	264.925	260.09	276.596	268.254	0.391784	0.0247508	0.5128	0.342281	0.336033	0.357359	0.346581	255.596	43.3289	0.330227	0.0559805
CGCAATCCGGAAAGCTCCGG	GAGTTCGCAGGTCAGTGCAAGCTGTTGTCGCTTCGGGTTCCACCGGGTGCAGGATAACTAATTTCAAT	1568	774	173.611	747.126	362.543	481.343	355.381	170.213	215.873	0.224304	0.96528	0.468402	0.621891	0.459149	0.219913	0.278906	358.013	78.0909	0.462549	0.100893
CCAGATTCGCAGAGAAAATA	GGACGTTTGGTGGACCAAGAGTGTTGTATCGGTGGCGAGAGTCTGGATCAGCTCCGCCGTTGGAAACTC	1570	772	224.537	599.617	412.371	421.642	480.942	191.489	336.508	0.290851	0.776706	0.53416	0.546168	0.622981	0.248043	0.435891	381.015	54.0705	0.493543	0.0700395
CCTTCCCCTGAAATTCAAAT	GCGCGGAGAGCAAGGTCTGAGGGGCCGCTCCGTTTCACGGCTGGTACAATGGTTCAGGTTTAGCTAT	1571	772	625	285.441	527.491	507.463	297.085	329.787	355.556	0.809585	0.369742	0.683279	0.657335	0.384825	0.427186	0.460564	418.26	50.4064	0.541788	0.0652932
CCTAACCACCCCTACCCATA	CGATTCTCACGATGTAGGAGTGGAGGTCCACAGGTCGGTTTTATTGTCCAATTCAGCGATTACGCATT	1572	771	87.963	484.674	316.151	529.851	155.83	308.511	303.175	0.114089	0.628631	0.410053	0.687225	0.202114	0.400143	0.393223	312.308	60.1514	0.405068	0.0780173
CGCTATTCGCACATCATCTT	TCTCCACCGACATCCCCATGACTTCCGGAGCAGTTATCGCCACACGTGTTTGTAAGATATGATAAT	1574	770	1585.65	1329.5	4862.54	2182.84	5986.55	6361.7	7620.63	2.05928	1.72663	6.31499	2.83485	7.77474	8.26195	9.89693	4275.63	964.956	5.55277	1.25319
GATGATTCGTGGATTAACGG	ACAAGTATAGCCCAGTTTTAAATGGTGGGCACCAGCTGGATTTGTGGGTGATCTGGTAACGACACAGT	1577	770	375	647.51	814.433	679.104	557.175	404.255	523.81	0.487013	0.840922	1.05771	0.881954	0.723604	0.525007	0.680272	571.612	58.8451	0.742354	0.0764222
TCATTTCCCCAAATTCACAA	ACTTGGTCGGTCTACTGATTTATTCGACTTGCTAGGGCTCCCGATGAGCTGGTAGATGTTAGC	1575	770	187.5	737.548	384.021	313.433	254.484	319.149	304.762	0.243506	0.957854	0.498728	0.407056	0.330499	0.414479	0.395795	357.271	67.4088	0.463988	0.0875439
TGTAATAAGCGGAATCTTTA	GGATCTAAGTTTCAAATCACGTTCAGCTGTGGGGGATGTGGTTCCCGTCGGACGTATATTTCTAAATG	1573	770	340.278	538.314	659.794	529.851	549.327	521.277	571.429	0.441919	0.699109	0.856875	0.688118	0.713412	0.676983	0.742115	530.038	36.2124	0.688362	0.047029
CCCTAAACGCGGTTGAAATA	CACGTTGTGTTCATAGTTCCGTCGGGGCACGATGATGTCATGTATATCTGCTAAATCTTTCTAAGCAT	1580	768	569.444	1235.63	1090.21	1074.63	983.184	776.596	946.032	0.741464	1.6089	1.41954	1.39925	1.28019	1.01119	1.23181	953.674	83.4793	1.24176	0.108697
GGAAAACCCCCCAGTAACAG	TGGGTGGGGGCGGAGCCATAATGTTATACCTTGAAGCGGCCTGTTCAGAGTTCCGTTCTCAATGTT	1581	768	307.87	561.303	528.351	455.224	417.04	489.362	509.524	0.400873	0.730863	0.687956	0.592739	0.543021	0.63719	0.663442	466.953	31.968	0.608012	0.041625
CACTCCACGCACTTTTATTT	GGGGGTAGATCTCCTAGGACGGGGTTCCCTTAGACGAAAGTGTCTAAATGTGATGGAAGTACGCG	1582	767	497.685	302.682	169.244	250	227.578	170.213	317.46	0.648872	0.394631	0.220657	0.325945	0.296712	0.22192	0.413899	276.409	42.8681	0.360377	0.0558907
TACTTTAACCACATAATAAA	ACTACCTGTACGCATTGGTTTTACTGCGAGCGCACTCTGTAATCAAACTCAAGCGAGGACCTACTGTGG	1584	767	370.37	1377.39	807.56	843.284	936.099	765.957	787.302	0.482882	1.79582	1.05288	1.09946	1.22047	0.998641	1.02647	841.138	112.111	1.09666	0.146168
GGATTCTACTGCATCCTAAA	AACCGGGTTTCATGCCGGTCGTACTGTAAAGAGATCATGTGAGCCGTGCTGGCTTGGAGTTCGCAATG	1585	766	321.759	653.257	552.405	522.388	380.045	500	436.508	0.420051	0.852816	0.721156	0.681969	0.496142	0.652742	0.569854	480.909	42.081	0.627818	0.0549361
TAAGCCATGGCCAATTATGT	ATCTCTATGGATTAGGGGAGATTCCCTACCCGGACAGCCGATTAGGCATCTACGTGTGTTTTGAGTAGG	1586	765	164.352	396.552	603.952	694.03	660.314	521.277	384.127	0.214839	0.518368	0.78948	0.907229	0.863155	0.681407	0.502127	489.229	70.8087	0.639515	0.0925604
TGCTACCCTTACGAAAACGT	GAGGGGAACCTCCCGTGTCGCTTCGTGGGTAGACGCACCACGAGGTTTTTACTTACTTAAGCTACTTG	1587	765	648.148	1068.97	512.027	649.254	468.61	510.638	590.476	0.847252	1.39734	0.669317	0.848698	0.612562	0.667501	0.771864	635.446	76.9905	0.830648	0.100641
GAATCCCTTCCCAGCACAGT	GGGTATCCTGCTCTTCCGCATCACAGATTCAACGATGGGTGCCAGGTGACTCTCCCTTCGTGTACTTG	1589	764	703.704	521.073	325.601	250	385.65	351.064	449.206	0.921078	0.682032	0.42618	0.327225	0.504778	0.459508	0.587966	426.614	56.6933	0.558395	0.0742059
GCCGTAATCCAGATCATCTA	CGTATATACCGCAGAAGAAAGCACCCCACAGTTTCGCTTTCCGTCCTGGCATTGTGTCAGTGGAGAGG	1588	764	388.889	567.05	465.636	518.657	364.35	563.83	277.778	0.509017	0.742212	0.609471	0.67887	0.476898	0.737997	0.363583	449.455	41.503	0.588293	0.0543233
CAAACCAAGCGCTTTACCTA	AGTTGCTTGTTTTGTACCGCTTCAGATTCGTATGCGTTGTGGGCCTGTCAGCAGGTTGAACTGGGAAGG	1590	763	1569.44	1724.14	1125.43	1190.3	1282.51	1095.74	953.968	2.05694	2.25968	1.47501	1.56002	1.68088	1.4361	1.25029	1277.36	103.875	1.67413	0.13614
CAAACTCACCGGTTTTCAAG	AAGGTATGGTTAATCACGTAATTGCACAGCTCACTCTGGAAACGCTTTTTTCCCTGCTCGGTATCAC	1591	763	1340.28	988.506	640.893	656.716	847.534	691.489	1030.16	1.75659	1.29555	0.839965	0.860703	1.11079	0.906277	1.35014	885.082	96.3147	1.16	0.126232
CCCTCCCACCCAAACATCAA	TGGGGCCTTTTGGCTGGTGTCGCAGGTGATCTCCGTCTTCAACTTAGAAACTGTGCACCAATAACTTT	1592	763	2074.07	1806.51	2039.52	2414.18	1665.92	2000	1936.51	2.71831	2.36765	2.67303	3.16406	2.18338	2.62123	2.53802	1990.96	88.788	2.60938	0.116367
TCAGATTCCCACAAATACTT	CCAACATTTTCCGGAACGCCCCCTTCGTCGGGTGGAAGAGGAATGTCCACCCCGACCTGCGAAGGTTT	1593	763	1173.61	1015.33	1384.88	1197.76	1134.53	1234.04	887.302	1.53815	1.3307	1.81505	1.5698	1.48693	1.61736	1.16291	1146.78	60.2346	1.50299	0.0789444
CCCGTTCCTTCGTACCTTAT	CAGGCATCCTAGGAACAGCTGTTATAGTGCCGGTGTCTGACGATTCAGTCGACTATGAGGATATTGTT	1594	762	1393.52	1335.25	1941.58	2787.31	1255.61	1170.21	1569.84	1.82876	1.7523	2.54801	3.65789	1.64778	1.53571	2.06016	1636.19	214.597	2.14723	0.281624
CACTAAACTTACATCTCAGG	GTATACGATGACGGTACGGGGCCCGAAGCAATTTCGGTGTTTGAGCAAGGTGGAAGGAACCACGAGCA	1596	761	164.352	128.352	164.948	160.448	374.439	308.511	369.841	0.215968	0.168663	0.216752	0.210838	0.492036	0.405402	0.485994	238.699	40.7559	0.313665	0.0535557
CGTATAAACTGAGATACCAA	AGTGAATCTGGGTCGCCGTGGAAAAGTCCCTGGGCGCACTGGCACGGTATTAACAGACAAGGCATGATA	1595	761	437.5	273.946	801.546	574.627	695.067	542.553	452.381	0.574901	0.359982	1.05328	0.755094	0.91336	0.712948	0.594456	539.66	65.941	0.709146	0.0866504
TCTGCCAATTGAGACAATGG	GGCGTGCGTTTGGTTATGAGTTGTGACAACGGGTTCATTACGTACATCGAAAAGTGGTATCCATATTG	1597	760	594.907	798.851	636.598	720.149	422.646	861.702	449.206	0.782773	1.05112	0.837629	0.947565	0.556113	1.13382	0.591061	640.58	62.962	0.842868	0.0828447
CAAAAAACCGAATTCCCCAG	AACCAGGTCACATGGGACTATACTTACTGCCTCTAATAGACAGCATTAACCAATAGAAGGTGGCTGCG	1598	758	446.759	283.525	591.924	757.463	985.426	1053.19	1180.95	0.589392	0.374043	0.780903	0.999291	1.30003	1.38943	1.55798	757.034	126.05	0.998726	0.166293
CCCTCATATGAAAACTTTAA	TTGACACTGAGTGTGTCCGTAGCTGGTGACGGGCGCTATGTAGAAGCGCAAATAATACTATTTCCTCC	1599	758	509.259	434.866	236.254	238.806	294.843	223.404	233.333	0.671846	0.573702	0.311681	0.315047	0.388975	0.294729	0.307828	310.109	43.4821	0.409115	0.0573642
CAAGCCCTCGAAATTCCAAT	ATATGTAGGAGGGGAGGAGCGTCGGTTAACTTCCCACTCTCGTCAGATGAAAGATGAGCTACGTCTTCT	1601	757	2023.15	2745.21	6790.38	10279.9	15572.9	21117	17387.3	2.67259	3.62643	8.97012	13.5797	20.5718	27.8957	22.9687	10845.1	2806.71	14.3264	3.70767
CCATTTTATTCCATAAATTT	GTGTCGTGCTTCTGGTCGGCGGGCTATCAGGGTGCCGGTGATGTGTGTTTTTTTTGCCTGTAATTGTA	1602	757	400.463	488.506	729.381	843.284	748.879	765.957	984.127	0.529013	0.645318	0.963516	1.11398	0.989272	1.01183	1.30004	708.657	76.0308	0.936138	0.100437
CCCAACAAGGGAGGTCCTTT	GTCATACGGTAATGGTAAACGGGAGCCGAGTTAAGTGCACACTGGATCTCACCTTGGCCGTAATCTTAAA	1603	757	155.093	431.034	385.739	444.03	228.7	351.064	376.19	0.204878	0.569398	0.509563	0.586565	0.302113	0.463757	0.496949	338.836	40.5917	0.447603	0.0536218
TCCGAAACCTCCAAAAATTT	CATCGGCGTCATTCTGCCATTCGGATCTGCCCGTGTCCGTTTGAACGTCAGGCTAATAGAAGTTACAGT	1600	757	958.333	977.011	475.086	589.552	473.094	574.468	466.667	1.26596	1.29064	0.62759	0.778801	0.624959	0.758875	0.616469	644.887	85.4517	0.851899	0.112882
CACAAATTTGACGGTCAAAT	ATGACCTCGGCGTGAATTACACTGGGCTGGTTTATGCTCGGCTTCGAGTTGTACTGTCCAAGTATAGT	1604	756	1333.33	892.72	1384.88	1238.81	1538.12	861.702	1030.16	1.76367	1.18085	1.83185	1.63863	2.03455	1.13982	1.36264	1182.82	98.0078	1.56457	0.12964
TCTTCTTTCCCGTAAACCAA	CGTCACGGATAGATGTTCAGGTTCAGGTCTTCTGCACGACGTTTTGGTTACACCGCATAGATTTAGTCA	1606	755	650.463	668.582	523.196	682.836	514.574	382.979	592.063	0.86154	0.88554	0.692975	0.904418	0.681555	0.507257	0.78419	573.528	40.6975	0.759639	0.053904
GACGAATTTTAAGTTAATAG	TTGTTGAATCTGGTGGGTAGCGGTCTAAGTTCCGATCGGACTAGGAGGGGGATCATCTTCGCTTTCAC	1608	754	217.593	204.981	500.859	708.955	571.749	404.255	311.111	0.288584	0.271858	0.664269	0.940259	0.758288	0.536148	0.412614	417.072	71.0981	0.553146	0.0942946
GCCATTACCTCATAACTTTG	GTACATGGAGGGGAGTGTGTATTAAGCTAATTGAGTAATGATTGCGTTGCCAACGTTCCCGGTACCTTT	1607	754	391.204	568.966	554.983	567.164	452.915	542.553	471.429	0.518838	0.754596	0.736051	0.752207	0.600683	0.719567	0.625237	507.03	26.1065	0.672454	0.034624
TACAACAATTCGGTATTCTA	AGTGTTTAGCCCGCAGTCGTAAAGACCGATACTCACACCATCATTCCACCTGGGCAACCGCCAAGTCGT	1609	754	495.37	643.678	923.54	820.896	515.695	372.34	406.349	0.65699	0.853685	1.22485	1.08872	0.683946	0.49382	0.538925	596.838	79.0862	0.791563	0.104889
TGAACTACCGAATTCAACGT	GTTCGAGGACGCCAGCTGCGAGAGAAGACGGGGTCTGGTGTCGAGTTTGGGGAACACCGAGAGTGTAGCA	1610	754	435.185	791.188	925.258	485.075	1130.04	797.872	820.635	0.577169	1.04932	1.22713	0.643335	1.49873	1.05819	1.08838	769.322	91.3923	1.02032	0.12121
GCATACCATGACGTTCTATT	TAAATCGATACTGAGCAGAAAGGATAACTGGCTGCGTGGGGCCCTCCATTTTGGTTAATCTAGTGGAG	1611	753	701.389	812.261	837.629	1250	684.978	595.745	539.683	0.931459	1.0787	1.11239	1.66003	0.909665	0.791162	0.71671	774.526	88.9038	1.02859	0.118066
CAATTTCATGGAAGTCCCGG	GCAGAGGGGTGCTGCCATGGTAACTGTTGGTGATATGCTCCTTCGTGACAGTACCATTCTCGAACGGT	1613	752	581.019	327.586	262.887	298.507	329.596	276.596	404.762	0.772631	0.43562	0.349583	0.396951	0.438293	0.367813	0.538247	354.422	41.6272	0.471306	0.0553553
TATGAAACTGAGAACTAATA	AGAGATGCGGATACGCTACAAACTGTGTCATCCCATGTTAGAGGATACGTATCATGACACTACCCTGAT	1614	752	199.074	369.732	493.127	380.597	336.323	372.34	396.825	0.264726	0.491665	0.655754	0.506113	0.447238	0.495134	0.527693	364.003	33.1288	0.484046	0.0440543
TCCAAAATGTCCATTTTTAA	CGATCGGAGGATCTCTCGCTAGTAGAATAGTTGCGATTGCCGTCAGGGTGACGATTTGACTTTGGGTT	1612	752	560.185	149.425	285.223	220.149	243.274	361.702	293.651	0.744927	0.198704	0.379286	0.292752	0.323502	0.480987	0.390493	301.944	49.7619	0.401522	0.0661728
TGTGCCATTCAATAAATCGG	GGTCGACCCACTATCTCATCCACTGTAGGAGGAGGGCTATAATCGGCATCTGATTCGGTACATCTAAT	1615	752	1002.31	919.54	738.832	563.433	942.825	882.979	1147.62	1.33287	1.22279	0.982489	0.749246	1.25376	1.17417	1.52609	885.363	71.0537	1.17734	0.0944862
CCAACTAATCCGAGTTCATG	ACCTGTCCTAACCCGTAAAGCTGTGTACAATTCAAGGCCGGCTGTTTTCGGTTAGTTGTGCTGTTCCGG	1618	751	722.222	756.705	910.653	1611.94	924.888	1297.87	587.302	0.961681	1.0076	1.21259	2.14639	1.23154	1.72819	0.782026	973.083	136.139	1.29572	0.181277
CCATTATACTAGAGAACCGT	GAGTACGCACTTGCGGGAAAGAAGTATCGTTCGCTTGGGGTAAGAGGTCCTGTACTGTATGATATTGG	1619	751	108.796	226.054	215.636	231.343	223.094	234.043	358.73	0.144869	0.301004	0.287131	0.308047	0.297063	0.311641	0.47767	228.242	27.3983	0.303918	0.0364824
GCAAATCTCGAAATCTAATT	GAGTGTGCTTGGTGCACTGGATGCTTTACTGGACTGGTGGATTTGTATAGTGTGTGCCTGTGGGGATGC	1620	751	118.056	287.356	176.117	197.761	288.117	234.043	107.937	0.157198	0.382632	0.23451	0.26333	0.383644	0.311641	0.143724	201.341	27.7351	0.268097	0.0369309
TCCATCAATGGGAGTCCCAT	TCGGAGGAGTTGTGTCGGGCGCAAGTTAATCTTTCTGGTAATCGGGGCGAGTAATGTCTGTTATG	1617	751	370.37	810.345	340.206	365.672	359.865	265.957	263.492	0.49317	1.07902	0.453004	0.486913	0.479182	0.354138	0.350855	396.558	71.0708	0.52804	0.0946348
TACACTTTCCCAGGCACTAT	ATCTTGGCTTGGTGCCGTTCCATGCATATCTTTGGAATTTGTGGTGAATCCGCCTCATTGGAGTTTGG	1621	750	21768.5	26015.3	9248.28	8705.22	11813.9	10000	12765.1	29.0247	34.6871	12.331	11.607	15.7519	13.3333	17.0201	14330.9	2567.51	19.1079	3.42335
CATACATACCACAGTCCCAT	GATATTTTACTCACCTCCCTATTTCTGGGATTACACGCTTCCAGGATTGGGGGTACTTTAGGTGCTCG	1626	749	4557.87	245.211	413.23	335.821	486.547	659.574	357.143	6.08527	0.327384	0.551709	0.448359	0.649596	0.880607	0.476826	1007.91	593.736	1.34568	0.792705
CGTTAAAAGTCAAGAAAATG	TGATGTTTACACGTGCGTCCGACTTTTTCGGGAGTCGGGGAAGAGTCATGGTGTGAGGCATTACATTA	1625	749	1731.48	1574.71	1581.62	1190.3	1062.78	1723.4	1234.92	2.31172	2.10242	2.11164	1.58918	1.41893	2.30094	1.64876	1442.74	103.525	1.92623	0.138218
TCAAACAACCGCAGCACATG	GAAACGACGTGCGTCATGCGCTCACCTTTTAGAAGCGCAGCTGTGTTCTCCGTTGGGTTTCGAGATGA	1623	749	395.833	919.54	134.88	238.806	354.26	287.234	363.492	0.528482	1.22769	0.18008	0.318833	0.472977	0.38349	0.485303	384.864	95.2127	0.513837	0.12712
TCCGTCCTTTAGGATAACAG	CTGGTTCGGGGTCAGTGCCATTGTGGATCAACGGGTTTGGTTCATCGCCTGGAGTTGATCTCTGGCGG	1622	749	164.352	404.215	152.062	167.91	205.157	361.702	349.206	0.219428	0.539672	0.20302	0.22418	0.273908	0.482913	0.46623	257.801	41.2173	0.344193	0.0550298
CCAATAACGCAAAACCTCAA	ATCTCGGACAAGATGACGAGGGGGAGATTGAAATTGAACGAGTCCATTCGGGGGTCTGCTTCGTTACG	1629	747	668.981	352.49	229.381	324.627	316.143	329.787	311.111	0.895558	0.471875	0.30707	0.434574	0.423218	0.441482	0.416481	361.789	53.2385	0.484322	0.0712698
GCTATTAAGTCAGGCCTATA	AAGAGTTCCGCCGTTGTCACCAAGCTGTCTTTGTGTGCTGTTGGGGTGAGTAAGGTATTCATTCATTCC	1628	747	914.352	1829.5	1387.46	1332.09	1112.11	904.255	1103.17	1.22403	2.44913	1.85737	1.78325	1.48877	1.21052	1.47681	1226.13	122.498	1.64141	0.163986
TAAGACCCTGGATTCACATT	ATAGCATTTTCTTCGATGCCACGTCCGGCAGGCCGCTCTTATTCGTCCGACCATCTAAGGTGTTCGAG	1627	747	668.981	511.494	693.299	723.881	678.251	457.447	934.921	0.895558	0.684731	0.928111	0.96905	0.907967	0.612379	1.25157	666.896	58.5405	0.892766	0.0783675
CGATATTCCCGAATATCCGG	GTGCAGTTTCGGTAAAGAATCTGAGTCGAGCTGAGTCGCCCCGAGGTCTAGTCTCCTAACCTTTGATGC	1630	746	303.241	218.391	381.443	376.866	348.655	382.979	403.175	0.406489	0.292749	0.511318	0.505182	0.467366	0.513376	0.540449	344.964	24.3766	0.462418	0.0326765
TAAATCCCTGAATGCAAAAA	TTTCTTGTAGACTGGCCCATCTGGGGGCCCTAGGTGCCGGATGTGATAATATTTGTCTGCATGAGTTG	1632	745	1053.24	626.437	1097.08	1167.91	832.96	925.532	720.635	1.41375	0.840855	1.47259	1.56767	1.11807	1.24232	0.967295	917.685	76.2303	1.23179	0.102323
TAAGCCCTGTAGATTCTATT	ACTTATCCCTAACCGCCTCAACGGTACATGGGTCCAAGGCGAATCTATGATCTGCGCGTTATCGGGTG	1631	745	300.926	109.195	64.433	111.94	197.309	212.766	92.0635	0.403927	0.146571	0.0864872	0.150255	0.264845	0.285592	0.123575	155.519	31.8236	0.20875	0.0427162
CACTCTCCCCAAGAACTTTA	TCTAGTCTGTGGGATATATCAGGTCCCCCATAGCATGGTGTGTGCATTAGTTTCAGAGTTTTGCCTGG	1633	744	567.13	473.18	553.265	611.94	508.969	393.617	522.222	0.762271	0.635995	0.743635	0.8225	0.684098	0.529055	0.701912	518.617	26.7523	0.697067	0.0359574
CAAAAAACGTCGTTACAAAT	TGTCAGTATGTGGAGTTCCGTGTGCTCAACGCGTGAGGGGACCTTATCCATCGGACGCTTCTTGCTGG	1635	743	347.222	331.418	371.993	294.776	326.233	510.638	377.778	0.467325	0.446053	0.500664	0.396738	0.439076	0.687266	0.508449	365.723	26.4112	0.492224	0.0355467
CAAAAACACTAGTACTTCTT	GTGCCAAAGTTCGCCATGTTCCCGACCCCGTGTCCGTAGTGACGTGGTTTGATGTCGTGTTGGTTATT	1634	743	379.63	427.203	457.045	488.806	401.345	606.383	358.73	0.510942	0.57497	0.615134	0.657882	0.540169	0.816128	0.482813	445.592	31.6394	0.59972	0.0425834
CACTATATGCGCTAAATTGG	AAGTGAGCTATCCCACTGGGAGGAGTATGCTTCGGTCGTCACCCTAAAACCTGCGAGTCCGTTCGGTAA	1636	743	358.796	130.268	407.216	529.851	357.623	510.638	360.317	0.482902	0.175327	0.548071	0.713123	0.481323	0.687266	0.484949	379.244	49.7523	0.510423	0.0669613
GACAAAACTGCCTACTTTAT	CTCGAGTTTCTAAGCTGGTCTGGGTGACTACACGTACGTCCGCGAATTATCGAGCAACATCCAAAACT	1637	741	821.759	448.276	673.54	634.328	369.955	478.723	496.825	1.10899	0.604961	0.90896	0.856044	0.499265	0.64605	0.67048	560.487	58.9852	0.756392	0.0796021
TCCAATTATCAGTAACATTA	CTCAGATTACCGGCCTTTACATGGAAGAGTGATGGTGCTGGTTCACTGCTCAACTATGTCCTGCCCAG	1638	741	19909.7	21214.6	3113.4	3473.88	4524.66	5500	4292.06	26.8687	28.6296	4.20162	4.6881	6.10616	7.4224	5.79226	8861.18	3038.31	11.9584	4.10028
GAATTTCACCACAAACAAAT	TTCTGTCGGCAAACTCTAACAACTCCACCACAGTAAGTTTAAGTGTCTCTAAGTGCGGATACTGGTGG	1639	740	719.907	183.908	492.268	414.179	480.942	404.255	447.619	0.972848	0.248524	0.665227	0.559701	0.649921	0.546291	0.604891	449.011	59.7163	0.606772	0.0806977
TAATATAACCAGAGCCCCTT	CTACAGTTACATCCGAAAGTTCAGCGGGTGGCACTTCGTTTTGTAGACTCAGAGAATCCTTGGG	1641	740	229.167	383.142	219.931	406.716	420.404	617.021	333.333	0.309685	0.517759	0.297204	0.549617	0.568113	0.833813	0.45045	372.816	50.879	0.503806	0.0687555
TCTACAATCCCCGTATTTTG	ATTAGGCTTTCCTAAACATTAATCTATTATTGCTAATGCAGACGCCGTAGTACGGATGGCGATGGGGT	1640	740	405.093	622.605	410.653	466.418	276.906	542.553	169.841	0.547422	0.841359	0.554936	0.630294	0.374197	0.73318	0.229515	413.438	57.9997	0.558701	0.0783779
CGCTTCCACTGAATACATTT	TTGGTGAGATATGAATGTAATACTCCGCCTAGCATTGGCATAATCAGTTTGGGTACTAAGGTCGTCTAT	1642	739	474.537	388.889	378.007	429.104	408.072	308.511	423.81	0.642134	0.526237	0.511511	0.580656	0.552195	0.41747	0.573491	401.561	19.5151	0.543385	0.0264075
CCCATACATGACAAAATAAT	CATGTGCTTGTGCACTAAAACTCGAAGCTGTGCGGTTAGGAGTCGGCAACCCCCATTGATGATTGGGT	1643	738	97.2222	128.352	251.718	451.493	144.619	212.766	195.238	0.131737	0.173919	0.341082	0.611779	0.19596	0.288301	0.26455	211.63	44.7016	0.286761	0.0605713
CAAGTCTTTTGCATCTTCTT	ATGATTTGCTTGGTTTACACAACCTAGTCATAATTCCCGGCACCTGTCTCAGGAAATGATCGTAGCGT	1644	737	3648.15	4509.58	31368.6	30925.4	27788.1	32095.7	28300	4.95	6.11883	42.5625	41.9612	37.7044	43.5492	38.3989	22662.2	4835.84	30.7493	6.56152
CAATTTACCCCCTTAATCTA	GGCTTTAATTTCCGGTGTGTATCTGAATGACGATATCGGGCGCCGCCATGCTTCCCGCTTATTCTTGC	1646	736	3425.93	3277.78	4514.6	4988.81	4381.17	4180.85	3907.94	4.65479	4.4535	6.13397	6.77827	5.95267	5.6805	5.3097	4096.72	229.632	5.5662	0.312
TGAGTCCCCCCGTGTTAAAA	TTGTTAAGTTAGCTCTCATCCTGTTCGCGGGATAGGGAATGGACTGTTATTAAGATTAGCGCACTGGGT	1645	736	490.741	256.705	272.337	432.836	345.291	404.255	333.333	0.666767	0.348784	0.370023	0.588092	0.469146	0.54926	0.452899	362.214	32.2212	0.492139	0.0437788
CAAGCAACCGAATTAAACAT	ATAACTATAACGGCTCTTTACGTTTCTGGAGCGGACGTTAGGAATGGGCGGCAGCTGTGAAGATATGTA	1648	735	324.074	390.805	560.997	656.716	532.511	510.638	509.524	0.440917	0.531707	0.763261	0.893492	0.724505	0.694746	0.69323	497.895	41.5142	0.677408	0.0564819
CGTAACTTCTGAAATATCAA	GATCAAACGGTCTCGGTTTTTACCGGCTGGGAACCCACCATTAAAGGTTACTCTGACTTATAGCCGTA	1649	735	1490.74	745.211	983.677	932.836	830.717	627.66	1300	2.02822	1.01389	1.33834	1.26916	1.13023	0.853959	1.76871	987.263	116.157	1.34322	0.158036
GCATAATTGTAAATCACAGT	CCGCGTTGTTAGAGCGCTCGCTGTTACGACATTGCTGACTTCGGTAATCGCGCGTCAACAAGTTGAACT	1650	734	858.796	668.582	339.347	477.612	701.794	553.191	739.683	1.17002	0.910875	0.462326	0.650697	0.956122	0.753667	1.00774	619.858	66.1711	0.844493	0.0901513
TCCGTAACCCCAGATCTCTA	GTGTCCGGATGTGGGTCGAATCCAGGAATCGCAAGTGAGCTAATGTTTCGGACGTGGTGAACAAGCTCA	1651	734	530.093	762.452	691.581	1149.25	282.511	702.128	222.222	0.722197	1.03876	0.942208	1.56574	0.384893	0.956577	0.302755	620.034	118.771	0.844733	0.161814
CATAAATCGCCCGACACTAA	GAGTTGTCTGAAGACCGACGACCGTTCATGCCGGGCGATAGCATATACTTCCCACAAGCCAATAAAGCA	1652	733	57.8704	76.6284	69.5876	156.716	53.8117	340.426	79.3651	0.07895	0.104541	0.0949354	0.213801	0.0734129	0.464428	0.108274	119.201	39.1109	0.16262	0.0533573
CGTACTCACTAGTGAAATTG	CGATTACCCAGAAGTCGAATGATCACTCGTCATAAGCGACTAGGGTTGCGATTTAGTTAACGGTCCGT	1653	733	1337.96	195.402	640.034	608.209	681.614	553.191	677.778	1.82532	0.266579	0.873171	0.829753	0.929897	0.754695	0.924663	670.599	128.171	0.914869	0.174858
CCTGCCACCCGCAGCTCCGG	CAATTCATGCAATCGTCACACCTTGTTAGTAATCCATGCTTCTTTCGTTGAGGGGCTGAGTGTGGAGG	1654	732	92.5926	214.559	144.33	302.239	179.372	265.957	138.095	0.126493	0.293114	0.197172	0.412895	0.245044	0.36333	0.188655	191.021	28.1763	0.260957	0.0384922
TATTCATCGCCATAATCTAT	TGTCCGTGTTACATAAGTGGTGCGGTGGAACGCCCTGTCTCTAACGGAATCTGACGTAAAAGACGTAT	1655	731	486.111	331.418	233.677	190.299	451.794	457.447	409.524	0.664995	0.453376	0.319668	0.260326	0.618049	0.625782	0.560224	365.753	44.0833	0.500346	0.0603054
CATGACATCGGCTTTAATTA	TGACACATTTGTACGCTCTCCCTGGGACGTGCCCGGCCTTTTTGTGCACGGGTACACGCGTGAAGTG	1656	730	335.648	235.632	269.759	208.955	200.673	138.298	212.698	0.459792	0.322784	0.369533	0.28624	0.274894	0.189449	0.291368	228.809	23.2869	0.313437	0.0318999
TATACCCAGGGGTTTATAAA	TAATAGATAATATGGATCCACTGGGGGGCATGGAGAAATTCACCACTGCGTTGGCCGTAACGTGTTAT	1658	730	162.037	337.165	433.849	369.403	372.197	531.915	369.841	0.221969	0.46187	0.594313	0.506031	0.509859	0.728651	0.506632	368.058	42.1445	0.504189	0.0577322
CACATTTTTCCCGATTACTG	CACACTCTAGCGCAGGATTGGTTCTCGGCCCGGTATGTGTACGTAAGGAATTCACAGGCTCATGGGTA	1660	727	601.852	729.885	1349.66	1388.06	1201.79	882.979	1192.06	0.827857	1.00397	1.85647	1.9093	1.65309	1.21455	1.6397	1049.47	117.362	1.44356	0.161434
CATTTCACCCAGAACCCTAT	AATAGTTCATCTAAGCGTAATGGCGTGTTAAGTGGAGTGCGTTGCAATCTGGACCTAGCGGCGACCG	1661	727	1196.76	1528.74	458.763	619.403	547.085	585.106	587.302	1.64616	2.1028	0.631036	0.851999	0.752524	0.804823	0.807843	789.022	153.691	1.08531	0.211404
CCTGATTCCTAGAGTTTATT	GAACAGTCAGTGGAGTCTGTATCCATTCGTGAGTGGAGGAGTTATTGACGAGGGACAATTTCAGTCAG	1662	726	261.574	379.31	316.151	264.925	282.511	308.511	300	0.360295	0.522466	0.43547	0.364911	0.389134	0.424946	0.413223	301.855	15.128	0.415778	0.0208375
TGAAGTCTGTGCATACCCGT	GCGGACTTGAACTCAGTAATAGAGGCGTCCGTCGATTTGAGCCTGACTCGGTTGCTCATTTTATGATG	1663	726	643.519	542.146	832.474	712.687	920.404	734.043	871.429	0.886389	0.746757	1.14666	0.981662	1.26777	1.01108	1.20031	750.957	50.4189	1.03438	0.0694475
CCTGACTTGCACGTTTCATT	GTTTGTGTGTGAGGTTCAAGAATGTCAGTGGAGGGAGAAGCGGAGGCCATGAATACTTACTCACGATA	1664	725	300.926	300.766	527.491	675.373	576.233	468.085	349.206	0.41507	0.41485	0.727574	0.931549	0.794804	0.645635	0.481664	456.869	55.072	0.630164	0.0759613
CCCAACCATGGCTAAAAATT	GTGGTCCGGAGCCTCGGGTTAGTGAAGCCGGAGTTCATGTCTGGGGAAAGCCCGGTTCCCTGATATTA	1665	724	715.278	333.333	393.471	309.701	303.812	287.234	447.619	0.987953	0.460405	0.543468	0.427764	0.419629	0.396732	0.618258	398.635	56.9594	0.550601	0.0786733
GCCACTCCTCCGAAAACTTA	GAGGGACCCTTTCGGACCGTTCGATTGTTTGTGGGGTGTGGGTGGTTCCAGTATGTTACCGTCTTTTG	1666	724	23.1481	28.7356	141.753	111.94	168.161	202.128	263.492	0.0319726	0.0396901	0.195791	0.154614	0.232267	0.279182	0.363939	134.194	33.2708	0.185351	0.0459542
GCAATAAATTACTATATAAA	TACTCCGTCCAGTGAATCCACGGTGGCCTCCTGAGGCGGGATAGCCCACTCGTTATGATGTTCATCGGAA	1669	723	196.759	402.299	479.381	414.179	895.74	914.894	1252.38	0.272143	0.55643	0.663045	0.572862	1.23892	1.26541	1.7322	650.805	141.835	0.900145	0.196176
TCCAACACCTGGGTCCTTGT	GTGACGTCTGTAGCGAGGGCACGACTGTACTCCTGTCCGTACGCGCCGTAAGTCTGCTTAGTTTTCGGG	1668	723	182.87	270.115	204.467	261.194	236.547	234.043	165.079	0.252933	0.373603	0.282804	0.361264	0.327174	0.32371	0.228326	222.045	14.8695	0.307116	0.0205664
CATTCAACGTACTACTATAA	GGGGTCGGACGCGTTCTCTCTTCTATGTGGGTATTCTTGGCTCAGTGGTTAATTTCCACGCTGGGAAA	1671	722	817.13	641.762	1478.52	1981.34	1013.45	1042.55	1250.79	1.13176	0.888868	2.04781	2.74424	1.40367	1.44398	1.7324	1175.08	169.32	1.62753	0.234516
CCAGATACCTGAGTAAAAGG	ATAAATAGGTGAAATCTGAAACGGGTCGCGTGTTAAGTCACTGGGGTCAATCTTCCGGTACAGAGCGT	1673	722	141.204	174.33	2050.69	1582.09	1002.24	1255.32	673.016	0.195573	0.241454	2.84029	2.19126	1.38815	1.73867	0.932155	982.698	268.685	1.36108	0.37214
GAATAAAAGGGCAAACTTTA	CTGGGGGTACGTCCTCGATTATGTAGACCGGGGCGAGGCTACTGGGCGAATAGGATTCACTACTCTCT	1672	722	597.222	409.962	717.354	723.881	334.081	946.809	558.73	0.827178	0.567814	0.993565	1.0026	0.462716	1.31137	0.773864	612.577	78.1978	0.848444	0.108307
CAAGACTTTCCGAACCCATT	TACCGACTTCGATATCCGCTAATGCAGGATAGATAGTAGAAATAAATCCCGGGACCGGCGTGGCTA	1675	721	416.667	201.149	347.938	291.045	258.969	329.787	268.254	0.577901	0.278987	0.482577	0.403668	0.35918	0.457403	0.372058	301.973	26.418	0.418825	0.0366408
CCAAAATCCCGGTGTTAATG	GAAGTGAGGGGGTTATCAGAATGCCATGCTCTCCTAGGCTTTGGTCGAAGTGGATCGCTGAAAATCGAG	1674	721	793.981	74.7126	171.821	175.373	486.547	351.064	252.381	1.10122	0.103624	0.23831	0.243236	0.674823	0.486912	0.350043	329.411	92.6274	0.456881	0.128471
GCAACAAAGGCCGTCATCTA	CTTTAATCCCTGTGTTTTCCTTGTCAGTCTGAATCCGCGATGGGCGTGAGCAATGAGGTCTCAGGTAGT	1676	720	293.981	360.153	322.165	421.642	371.076	340.426	230.159	0.408308	0.500213	0.447451	0.585614	0.515384	0.472813	0.319665	334.229	23.0451	0.464207	0.0320071
CCAAATAAGCACTTCCTAAG	CAGTGTTGTCCCAGGTTGTTTGTCAGTGACAGCCCTCCGAGCATTATTGACCTCGTGTATTGACAGTA	1677	719	912.037	197.318	412.371	380.597	346.413	234.043	339.683	1.26848	0.274434	0.573534	0.529342	0.481798	0.325511	0.472437	403.209	89.6781	0.560791	0.124726
GACGTTTATTCCTATTTTAT	GTAATTGGGGAGGTGTTCCAGGTGAATAGTGCGTGTCTTGCGGGGTCATAAACAAGGGCGCATTGTTG	1678	717	240.741	139.847	204.467	223.881	163.677	308.511	214.286	0.335761	0.195044	0.285171	0.312246	0.228281	0.43028	0.298864	213.63	20.6248	0.29795	0.0287654
CAAGAATTTGCGAATCCATA	CCCGCTGGGATTGTTTGTGAAGAAGTGGATAACAGGGCCTATCAGCTGTGGGGTGCATCATCATACGT	1681	716	1037.04	647.51	1087.63	1179.1	595.291	946.809	669.841	1.44838	0.904343	1.51903	1.64679	0.831413	1.32236	0.935532	880.46	90.1022	1.22969	0.125841
TACTATTCCGCGTATTTCAA	ACGATGTCATTTGGGTTCCGTCTATGATTCCCTGAGGATATGAAGCGCCGGTGTGGTGGTTTATTTGG	1679	716	648.148	758.621	841.924	873.134	1050.45	851.064	1101.59	0.905235	1.05953	1.17587	1.21946	1.46711	1.18864	1.53853	874.99	59.522	1.22205	0.0831312
TGAATATACTAAGTCCCCTA	TGGTTCAAGTAATTTAGGGTGACGCACTGGCAGGCAGATGCGGGTCGCTTCAACTACATGACAAAGTG	1680	716	682.87	82.3755	476.804	410.448	322.87	510.638	184.127	0.95373	0.11505	0.665928	0.573251	0.450936	0.713182	0.257161	381.448	77.0421	0.532748	0.107601
GCCTTCCCTTAATTACATAA	GGGAAACATGTTGCCTCAAGAGTTGCCTACCTGTCGGTCGGTGTAATGGGGCGCTACCAATTTA	1682	714	48.6111	1026.82	218.213	320.896	176.009	223.404	136.508	0.0680828	1.43812	0.305621	0.449434	0.246511	0.312891	0.191188	307.209	124.039	0.430264	0.173724
CAATATCCTCGCAGCTTATT	GGGTCGCGTACATTGTTGGGTTCGTCTCGGCATGGGTTAAATGGCTCTATGTTATGCAGGTCGGGCTT	1683	713	296.296	616.858	585.911	541.045	496.637	287.234	358.73	0.415563	0.865159	0.821754	0.758829	0.696545	0.402853	0.503128	454.673	52.3433	0.63769	0.0734127
CATTACAACCGGTTCCCTTT	AGGGGCTGGTCAAGGGGGGATTGGGGAAGTTACCTACATAGATTACACCAGCAACCTTAACGGTGTGC	1686	713	247.685	204.981	219.931	250	263.453	117.021	125.397	0.347385	0.287491	0.308459	0.350631	0.369499	0.164125	0.175872	204.067	22.6556	0.286209	0.031775
CCAGCCCTCCAAAACTCCAT	TCACCGTTATTGGTGCATCCTCCGACTCTGCTCTGCGTTGACTGTGGAACGTAGTATTGTTGAGCATG	1685	713	358.796	264.368	345.361	858.209	252.242	340.426	431.746	0.503221	0.370782	0.484377	1.20366	0.353776	0.477455	0.605534	407.307	78.5358	0.571258	0.110148
CGAACCACGTAAGATTTATT	ATGCGAAATGAATGAATAAGTAAATCTGGTAGAGGTGCTTACTACTTCTGCAATGGGTAAAGAAACGG	1684	713	185.185	630.268	340.206	384.328	365.471	776.596	387.302	0.259727	0.883967	0.477148	0.53903	0.512582	1.08919	0.5432	438.479	74.929	0.614978	0.10509
GCCACTTCCGGGAGAATCTA	TTGTTAAGTTAGCTCTCATCCTGTTCGCGGGATAGGGAATGGACTGTTATTAAGATTAGCGCACTGGGT	1688	712	1833.33	526.82	298.11	440.299	500	457.447	395.238	2.57491	0.739916	0.418694	0.618397	0.702247	0.642481	0.55511	635.892	201.562	0.893107	0.283092
CAAAACTCTTAGTTCTACAT	GTCGGAATCCGGTTTCGTCCGCTAAAAGTATGGGCTTGTTGAGTTGGTATCCCTTCAGTTTATGATGG	1689	710	1247.69	1386.97	969.072	1067.16	1084.08	989.362	1079.37	1.7573	1.95348	1.36489	1.50305	1.52687	1.39347	1.52023	1117.67	56.2983	1.57419	0.0792933
CATACAACGCAAAATACAGG	TTGAGGAGTACGCGTGTCTCGCTATTTTTCAGGATTGATGAGTCATTACTGCGACTCGCATCGCGTGA	1690	710	69074.1	63563.2	79725.1	86365.7	59632.3	62563.8	69298.4	97.2874	89.5257	112.289	121.642	83.9891	88.1181	97.6034	70031.8	3677.39	98.6363	5.17942
CATATACCTTAAAAACAAAG	CATCAAGCTGGTCGCCCGTAATCTGGAGTCTGGGAGGTGTATCATCGATAGCTTTACTTCCAACACGA	1691	710	344.907	501.916	931.271	850.746	816.143	436.17	828.571	0.485785	0.706924	1.31165	1.19823	1.1495	0.614324	1.167	672.818	89.4418	0.947631	0.125974
TCATACCCGTCATAAACAAA	GAGTCTCGGGCACTGCCGATCTGGGCTCACAATCTAGCCGTTTGGAATATCTATATCTCATCTCAG	1693	709	532.407	503.831	396.048	350.746	593.049	627.66	450.794	0.750927	0.710623	0.558601	0.494706	0.836459	0.885274	0.635816	493.505	38.1815	0.696058	0.0538526
TCCTTCATTGAAAGACAAAT	TGGGGCCTTTTGGCTGGTGTCGCAGGTGATCTCCGTCTTCAACTTAGAAACTGTGCACCAATAACTTT	1692	709	3692.13	4241.38	4957.9	5705.22	4291.48	4585.11	4823.81	5.20752	5.9822	6.99281	8.04686	6.05286	6.467	6.80368	4613.86	241.356	6.50756	0.340417
CCAATCTACCCCTTTATCGT	GCTAAAGGTTTGTATGGGACAGCATCGCCAAGGTATGTCCGCGGGGCCGGATTCGTAATATTTCTACG	1695	708	287.037	226.054	379.725	432.836	303.812	617.021	233.333	0.40542	0.319285	0.536335	0.61135	0.429113	0.871499	0.329567	354.26	52.0966	0.500367	0.0735827
CCCGACTTGTCATGTCTATG	AGAGCGGGATGTCCATTGCTTGCAATTTCTGTTCAAGGTCATGGTGTCGGAAAGATGCGCGTGCTTTA	1696	708	157.407	76.6284	186.426	208.955	164.798	191.489	63.4921	0.222327	0.108232	0.263314	0.295134	0.232766	0.270465	0.0896781	149.885	21.6381	0.211702	0.0305623
GATGATTTTGACTGAATAGT	TAATAGTCAACACTAGACGGTGTGCGTGTTTAGTGAGACCTGACTGTGAGCGTGTGCCTCCCGAGTCC	1694	708	391.204	716.475	623.711	597.015	587.444	319.149	425.397	0.552548	1.01197	0.880948	0.843241	0.829723	0.450775	0.600843	522.914	54.698	0.738578	0.077257
GAAAAACATTGGAACCCCAA	GTGGTTGCGGGAGAGTTCGTGTTTATGAATACGGGATCGCGAGACACCGCTTTAAACCGTCAGGCAGT	1698	706	319.444	206.897	444.158	350.746	387.892	319.149	353.968	0.452471	0.293055	0.629119	0.496808	0.549423	0.452052	0.501371	340.322	27.614	0.482043	0.0391132
TACTTTACTCAGTGCACATG	CCCAGGCCAGACTAGGTAGTATTATTAGGGCCTGCTCCTTAACTCTGGAAGTTCATCTCAAAATGCCA	1697	706	2391.2	2568.97	2307.56	2317.16	2292.6	2053.19	2047.62	3.38697	3.63876	3.2685	3.2821	3.24731	2.9082	2.90031	2282.61	69.6183	3.23317	0.0986096
CCCTAAAACTCAAATCCCGG	CAACGAACTTAACAGATTACTGCTCTGTCCGAGCAACTGTGATTCTAGCGGTTTACTGAAATCCTATG	1700	704	449.074	555.556	310.997	287.313	566.143	212.766	444.444	0.637889	0.789141	0.441756	0.408116	0.804181	0.302224	0.631313	403.756	51.585	0.573517	0.0732741
GCCAATTCCTGGTAAATATA	CGCTTGAGTTGAAACTATGCCGAGATGATGTCTGGACGGGTTGATCCTACCGTTGCCATCGTTTGTATGA	1701	704	333.333	293.103	359.966	477.612	404.709	319.149	271.429	0.473485	0.41634	0.511315	0.678426	0.57487	0.453337	0.385552	351.329	26.7284	0.499046	0.0379664
CACAAATTTCCCAGTTCAGG	TTACAGGGGTGACGTCACTTGATTTAGCCTGTAACCCGGGTGGGGGTCCATGGTGACTGTTTCATGAA	1703	703	340.278	302.682	795.533	824.627	883.408	574.468	700	0.484037	0.430558	1.13163	1.17301	1.25663	0.817167	0.995733	631.571	88.4441	0.898394	0.125809
CACTTCAATCCAAGTATAGG	GGTCGATTCAAGCGATTGTATTGCGAAACGGTTTGACGCGTTTAGTTTCCGATTGCGTCTGACATACT	1704	703	24310.2	38090	15593.6	19761.2	10728.7	9340.43	7822.22	34.5806	54.1821	22.1816	28.1098	15.2613	13.2865	11.1269	17949.5	4034.82	25.5327	5.73943
[truncated: 1,614 more rows]
