# Supplementary material for: Unbiased identification of signal-activated transcription factors by barcoded synthetic tandem repeat promoter screening (BC-STAR-PROM)
Source: Genes Dev. 2016 Aug 15;30(16):1895–907. doi: 10.1101/gad.284828.116 (PMC5024686; doi:10.1101/gad.284828.116)
Supplement: Supplemental Material [file supp_30.16.1895_Supplemental_Table_S6.xls]

## Sheet: all primers
Step	Primer name	ID	Sequence 5'-3'
RT	tailed-Oligo(dT)-VN	81	ACGGCTAGCACGTTTTTTTTTTTTTTTVN
qPCR1	forward indexing primers	TSBC01	GACGCTCTTCCGATCTATCACGCAAGATCGCCGTGTAATAAT
		TSBC02	GACGCTCTTCCGATCTCGATGTCAAGATCGCCGTGTAATAAT
		TSBC03	GACGCTCTTCCGATCTTTAGGCCAAGATCGCCGTGTAATAAT
		TSBC04	GACGCTCTTCCGATCTTGACCACAAGATCGCCGTGTAATAAT
		TSBC05	GACGCTCTTCCGATCTACAGTGCAAGATCGCCGTGTAATAAT
		TSBC06	GACGCTCTTCCGATCTGCCAATCAAGATCGCCGTGTAATAAT
		TSBC07	GACGCTCTTCCGATCTCAGATCCAAGATCGCCGTGTAATAAT
		TSBC08	GACGCTCTTCCGATCTACTTGACAAGATCGCCGTGTAATAAT
		TSBC09	GACGCTCTTCCGATCTGATCAGCAAGATCGCCGTGTAATAAT
		TSBC10	GACGCTCTTCCGATCTTAGCTTCAAGATCGCCGTGTAATAAT
		TSBC11	GACGCTCTTCCGATCTGGCTACCAAGATCGCCGTGTAATAAT
		TSBC12	GACGCTCTTCCGATCTCTTGTACAAGATCGCCGTGTAATAAT
		TSBC13	GACGCTCTTCCGATCTAGTCAACAAGATCGCCGTGTAATAAT
		TSBC14	GACGCTCTTCCGATCTAGTTCCCAAGATCGCCGTGTAATAAT
		TSBC15	GACGCTCTTCCGATCTATGTCACAAGATCGCCGTGTAATAAT
		TSBC16	GACGCTCTTCCGATCTCCGTCCCAAGATCGCCGTGTAATAAT
		TSBC17	GACGCTCTTCCGATCTGTAGAGCAAGATCGCCGTGTAATAAT
		TSBC18	GACGCTCTTCCGATCTGTCCGCCAAGATCGCCGTGTAATAAT
		TSBC19	GACGCTCTTCCGATCTGTGAAACAAGATCGCCGTGTAATAAT
		TSBC20	GACGCTCTTCCGATCTGTGGCCCAAGATCGCCGTGTAATAAT
		TSBC21	GACGCTCTTCCGATCTGTTTCGCAAGATCGCCGTGTAATAAT
		TSBC22	GACGCTCTTCCGATCTCGTACGCAAGATCGCCGTGTAATAAT
		TSBC23	GACGCTCTTCCGATCTGAGTGGCAAGATCGCCGTGTAATAAT
		TSBC24	GACGCTCTTCCGATCTGGTAGCCAAGATCGCCGTGTAATAAT
		TSBC25	GACGCTCTTCCGATCTACTGATCAAGATCGCCGTGTAATAAT
		TSBC26	GACGCTCTTCCGATCTATGAGCCAAGATCGCCGTGTAATAAT
		TSBC27	GACGCTCTTCCGATCTATTCCTCAAGATCGCCGTGTAATAAT
		TSBC28	GACGCTCTTCCGATCTCAAAAGCAAGATCGCCGTGTAATAAT
		TSBC29	GACGCTCTTCCGATCTCAACTACAAGATCGCCGTGTAATAAT
		TSBC30	GACGCTCTTCCGATCTCACCGGCAAGATCGCCGTGTAATAAT
		TSBC31	GACGCTCTTCCGATCTCACGATCAAGATCGCCGTGTAATAAT
		TSBC32	GACGCTCTTCCGATCTCACTCACAAGATCGCCGTGTAATAAT
		TSBC33	GACGCTCTTCCGATCTCAGGCGCAAGATCGCCGTGTAATAAT
		TSBC34	GACGCTCTTCCGATCTCATGGCCAAGATCGCCGTGTAATAAT
		TSBC35	GACGCTCTTCCGATCTCATTTTCAAGATCGCCGTGTAATAAT
		TSBC36	GACGCTCTTCCGATCTCCAACACAAGATCGCCGTGTAATAAT
qPCR1	reverse tail RACE	80	TGAGCGGCCGCACGGCTAGCACGTT
qPCR2	forward primers (see qPCR1)
qPCR2	reverse primer	42	TGCTGAACCGCTCTTCCGATGCCGCCCCGACTCTAGA
qPCR3	forward primer	44	AATGATACGGCGACCACCGAGATCTACACTCTTTCCCTACACGACGCTCTTCCGATCT
	feverse primer	45	CAAGCAGAAGACGGCATACGAGATCGGTCTCGGCATTCCTGCTGAACCGCTCTT
qPCR siRNA efficiency		Gapdh-F mouse	ATGGTTCCCAGGATAGGACTCA
		Gapdh-R mouse	TGGATGTCCTTGGTGCACACT
		MRTF-A-F mouse	CTTGTCCCAGCCTGGTTCT
		MRTF-A-R mouse	GCTGCTGGAGGTGACTTTTC
		MRTF-B-F mouse	CAGTCAGCAGATGGACGAC
		MRTF-B-R mouse	CAAGTCGTTCTGCAGATCCTC
		Srf-F mouse	CAGCGGGACAGTGACGTTGC
		Srf-R mouse	CCTGGCTGTGGGACACCTGC
		MRTF-A-F human	CTCCAGGCCAAGCAGCTG
		MRTF-A-R human	CCTTCAGGCTGGACTCCAC
		MRTF-B-F human	CTTCCTGTGGACTCCAGTG
		MRTF-B-R human	TGTGACTCCTGACTCGCAG
		Srf-F human	TCCAGGAGCCAGGTGGCGTC
		Srf-R human	GAGGTTGCTGCTGCTCCCGG
		C-fos-F human	CAAGCGGAGACAGACCAACT
		C-fos-R human	AGTCAGATCAAGGGAAGCCA
		Gapdh-F HUMAN	GAAGGTGAAGGTCGGAGTCA
		Gapdh-R HUMAN	AATGAAGGGGTCATTGATGG
		NFkB1(p105)-F human	TGCCAACAGATGGCCCATAC
		NFkB1(p105)-R human	TGTTCTTTTCACTAGAGGCACCA
		CNN1-F	AGCCTCGCATCCTATACAACC
		CNN1-R	TTCTTTCACAAGGCGGCACTC
		CNN2-F	GCGTGTGCACCGCCAAAGAT
		CNN2-R	CAGGGCTGGGCAGACGAACG

## Sheet: fastq primers
Primer	Index	sequence
	0	ACATCG
	1	GCCTAA
	2	CACTGT
	3	ATTGGC
	4	GATCTG	10?
TSBC01	5	ATCACG
TSBC02	6	CGATGT
TSBC03	7	TTAGGC
TSBC07	8	CAGATC
TSBC08	9	ACTTGA
Indexes used
Library	time 0 a	drug 30m	drug 1h	drug 2h	drug 4h	drug 8h	time 0 b	dmso 1h	dmso 2h	dmso 8h
Jasplakinolide 1	1	2	3	4	5	6	7	8	9	0
Latrunculin B 1	1	2	3	4	5	6	7	8	9	0
Paclitaxel 1	0	1	2	3	4	5	6	7	8	9
Vinblastine 1	0	1	2	3	4	5	6	7	8	9
Jasplakinolide 2
Vinblastine 2
