# Supplementary material for: Unbiased identification of signal-activated transcription factors by barcoded synthetic tandem repeat promoter screening (BC-STAR-PROM)
Source: Genes Dev. 2016 Aug 15;30(16):1895–907. doi: 10.1101/gad.284828.116 (PMC5024686; doi:10.1101/gad.284828.116)
Supplement: Supplemental Material [file supp_30.16.1895_Supplemental_Table_S4.xls]

## Sheet: Jasplakinolide1_FC
bc	j1.rank	j1.dmso.0h	j1.dmso.1h	j1.dmso.2h	j1.dmso.8h	j1.jas.0h	j1.jas.1h	j1.jas.2h	j1.jas.4h	j1.jas.8h
CGTTCTCTGTCAGACAAAAA	111.696787148594	0.6	0.78	0.98	1.8	0.82	57	150	160	78
CGTTTAACTGCGGATTTAAT	51.1363636363636	0.87	0.8	1.1	1.4	0.89	12	48	80	67
TATGACTCTCACATCAAATT	48.2107355864811	0.69	0.64	1.1	1.4	1.2	12	44	82	56
TCCTCATTTTCCGGTAACAT	9.4311377245509	0.97	1.1	1.1	0.84	1	3.8	8.9	16	9.1
GCAGACAAGCCGTACACATT	8.37525150905432	1	1	1	0.87	1.1	3.4	5.9	15	9
CGTAACATTGGATGTTACAA	7.99302788844622	1.2	0.58	1.5	1.3	0.44	2.7	5.2	15	9.2
CCTAACCTGTAGGGATCAGT	4.28286852589641	0.91	0.95	0.99	1.3	0.87	1.8	4.8	5.8	4.8
CCAAAAAATTGATAACCCAA	3.17520080321285	1.2	0.75	1.5	0.72	0.81	1.4	0.85	3.3	7.1
TCCAATTATCAGTAACATTA	3.16205533596838	1.1	0.98	1.1	0.68	1.2	3.2	4	4	1.6
CATTAAAACTAGTTACACAT	3.08168316831683	1.1	1	1.2	0.77	0.98	0.86	0.99	4.3	6.3
CCATCCCAGGCCGACAATAG	3.02923387096774	1	0.94	1.2	0.62	1.2	0.8	0.82	3.9	6.5
CGAAAATCCCAGAAACACAT	2.8420523138833	1.3	0.81	1	1.1	0.76	1.3	2.5	4	3.5
GGTACAATGGGCAACACCTG	2.57056451612903	0.78	1.3	1	0.97	0.91	1.1	3.2	3	2.9
CCAAGAACCGCATCCTATTA	2.04175152749491	1.1	0.89	1.1	0.72	1.1	0.96	0.76	1.7	4.6
CGCATCATGTGAAGTTCCTT	1.95390781563126	0.98	1.2	0.88	0.43	1.5	2	2.4	2.2	1.2
GATTATCACCGAGTAATAAG	1.92115768463074	0.86	0.88	1.2	1.1	0.97	1.2	1.4	3.5	1.6
TCTTTTCATTCCAAACACAT	1.91146881287726	1.1	1.1	1.2	1	0.57	1.1	3.9	1.3	1.3
TGAGATAACCGCTGCTCCGG	1.88866799204771	1.3	0.92	1.2	0.78	0.83	1.6	3.1	1.2	1.7
GCAACCCATTACTTCCTAAA	1.88516260162602	2.8	0.14	0.44	1.4	0.14	1.7	1.4	3.4	0.92
GGCAACTCCGCATTTCATTG	1.8438123752495	1.5	1.1	1	0.81	0.6	4.3	1.6	1	0.49
CACTCAAACCCAATCAACAT	1.83779761904762	1.8	1.6	0.53	0.83	0.28	0.51	2.1	2.3	2.5
GCAAACCCTTCCTAATACAA	1.79890219560878	0.86	1.1	1.1	0.85	1.1	0.94	0.57	2.2	3.5
CCCATATAGTAAGACTCTTA	1.75295857988166	1.4	0.31	0.12	2.9	0.34	2	0.81	1.9	2.4
CAATACCCTGAGAAATCCAA	1.69322709163347	0.9	1.3	0.62	1.3	0.9	1.4	2.9	1.2	1.3
TCCTTTCATCAGATCCCTAT	1.66919191919192	1	0.9	1	1.1	0.95	1.6	3	0.71	1.3
CAAATAAAGCACGAATTATT	1.65995975855131	0.92	0.96	1.4	0.88	0.81	1.7	1.3	2	1.6
CAAAACATGCCAAACTTTTT	1.655	1.1	0.94	0.97	0.99	1	2.7	0.92	2	1
CCAGCCACCCGCTAACTCGT	1.63187372708758	0.43	1.2	1	0.48	1.8	1	1.2	0.51	3.7
TATAATTTTTCATTCCATGT	1.6260162601626	1.9	1	0.5	0.97	0.55	1.6	1	2	1.8
CAAAATTTTCGAAACCCTAT	1.61530815109344	0.47	1.4	0.82	1.7	0.64	1.9	1.8	1.2	1.6
GACGCACCCCAATTAACAAG	1.615	0.8	0.91	0.59	1.1	1.6	0.56	2.8	1.1	2
GGAACCTCCTGATAAATCGG	1.60433070866142	1	0.97	1.4	1.3	0.41	0.92	2	2.3	1.3
CCCTTCAACTGCATACACTG	1.5973630831643	1.2	1	1.2	0.95	0.58	1	2.5	1.5	1.3
CAATTTTTTTAGTTCTCCAA	1.58953722334004	1.1	0.66	1	1.5	0.71	1.2	3.8	0.44	0.88
TCAATCCACCACATTATATT	1.58415841584158	1.4	0.98	1.1	0.69	0.88	1	1	1.3	3.1
CCCAACTTTTGATGCAACTT	1.57868525896414	1.1	1.3	0.69	0.97	0.96	0.78	0.96	1.1	3.5
TAATCATCTCCGAAATTATA	1.57185628742515	0.69	1.3	1.2	0.72	1.1	1.2	2.3	1.6	1.2
CCAGTTCTCTGATTATACTG	1.56062124248497	0.69	1.5	0.98	0.96	0.86	1.1	0.93	2.3	1.9
TCTAACCATTAGATCACAAG	1.55679513184584	1.6	0.71	0.6	1.7	0.32	2.3	1.4	1.8	0.64
GCAAACACCCGCGTATAAAT	1.55555555555556	1.2	0.72	0.83	1.2	1	0.98	1.7	2.6	0.88
GAAGCCTACTGCTGTTTCTG	1.55505952380952	0.95	1.1	0.96	0.93	1.1	2.1	0.97	1.6	1.6
TCAGAACATTGGTGAACAAA	1.55310621242485	1.2	0.83	0.66	1	1.3	1	1.2	2.9	1.1
CACTACACTCGAAAATACTA	1.54869477911647	0.85	2.3	0.39	0.75	0.69	0.96	0.71	1.3	3.2
CGTGAAACCTCCAAACCTTG	1.53729838709677	0.99	0.7	1.6	0.93	0.74	1.1	1.4	2.1	1.5
CAAATTACCTGAGGCCCCAA	1.53535353535354	0.67	0.92	1.7	0.66	1	1	1.1	0.98	3
CCAGACTATGGGATCTCTAT	1.53162055335968	0.73	0.83	1.5	1.1	0.9	1.4	1.2	2	1.6
GGATACTACCGATGCAAATA	1.53112449799197	1.6	0.87	0.91	0.88	0.72	1.1	1.3	2.1	1.6
TATAACAAGTCAATCAATAA	1.51627218934911	1.4	0.49	1.4	0.92	0.86	0.81	0.84	3.2	1.3
TCATTAAACGCATATACATA	1.51197604790419	0.92	1.1	1	1	0.99	0.96	1.2	2.2	1.7
CCTTTATTCGCAGTTACTGT	1.50905432595573	0.86	1.3	0.79	1.2	0.82	1.4	1.5	1.9	1.2
GATTCCATTCCCGGTTTTTG	1.50394477317554	0.68	1.2	1.4	1	0.79	1.9	1.4	1.3	1.5
GGAGTTACTTACAGTTAATT	1.50303643724696	1.3	0.92	1.3	0.72	0.7	0.94	2.8	1.1	1.1
CCCATTCTGTCCTAACATTG	1.50197628458498	0.88	0.8	0.98	1.3	1.1	0.88	2.3	1.1	1.8
CCCAAACTTGCGAGTTCATA	1.5	1.1	1.1	0.94	0.76	1.1	1.4	1.5	2	1.1
CCTATACTTTCCAAAAAATA	1.5	0.84	1.2	0.76	1.2	1	1.6	1.4	1.3	1.7
GAAAACTACCGGTGACTAAG	1.5	1	0.84	0.88	1.4	0.88	1.6	1.6	1.7	1.1
CGAACCTAGTCCTATACCGG	1.49594320486815	0.92	1.1	1.3	0.94	0.67	1.5	1.5	1.5	1.4
CATTCCACCTGGAGCCCTAA	1.49544534412955	0.86	0.98	1.1	1	1	0.62	0.99	1.4	2.9
GCCTTTAAGGAATGAAAATA	1.49291497975709	1	0.92	0.98	0.94	1.1	1.1	1.5	1.6	1.7
GCAACCCCTCGATATCCTAA	1.48989898989899	0.92	1	0.83	0.8	1.4	1.2	1.5	1.5	1.7
CCTACTATCCGCGACATATT	1.48893360160966	0.99	0.83	1.1	0.85	1.2	1.1	0.72	2.5	1.6
CCCACCTACCGGTTACCAAA	1.48809523809524	0.71	1.4	0.73	1.1	1.1	1.1	1.3	2.1	1.5
TCCTTAATTTACTGTTAATA	1.48797595190381	0.86	0.62	1.2	0.81	1.5	3.4	1.1	0.82	0.62
GAAACCCCCGGATAAAACAG	1.48655378486056	0.9	1.1	0.83	0.69	1.5	2.5	0.87	1.2	1.4
TATTCATCGCCATAATCTAT	1.48092369477912	1.1	0.62	1.2	1.2	0.86	2.5	1.1	1.3	1
TCCTCTCTCTCATGACTATA	1.47974308300395	0.57	1.1	1.2	1.2	0.99	2.8	0.76	1.6	0.83
TCTAACAATCCAGTCCCAAG	1.47795591182365	0.96	0.78	1.1	1.2	0.95	1.4	1.1	1.8	1.6
CCTGACAACCGGGTTTACAG	1.47590361445783	0.83	1	0.87	1.6	0.68	1.8	2.2	0.89	0.99
GCCATTCTCTCCTGTCCTTT	1.47590361445783	1.1	1	0.68	1.2	1	0.98	1.9	0.8	2.2
TACTCATCTCCGGAATAATG	1.47058823529412	0.95	1	0.86	0.92	1.2	1.3	1.7	1.8	1
GAATTAAACGCAAGTCAAAT	1.4662027833002	0.85	0.84	1.1	0.94	1.3	1.3	1.9	1.3	1.4
TCAATTCTGCAATGTCCCTA	1.45582329317269	0.89	1	1.3	0.98	0.81	1.7	1.1	1.1	1.9
TCCTACTAGCACTGAACATA	1.45413306451613	1.5	0.99	0.92	1	0.55	1.5	1.6	2	0.67
CCATACCATTGCGTTTTAAA	1.45161290322581	0.97	1.2	0.77	1.1	0.92	0.86	1.3	2.6	1
TGCATTCATGCAATATACAT	1.44539078156313	1	1.5	0.94	0.87	0.68	2.5	1.8	0.93	0.54
CCTACATCGTAATTCTTCAA	1.43939393939394	1	1	1.2	1	0.75	1.2	1.9	1	1.6
CCATACCAGTCGTGTCCATA	1.43360160965795	0.85	0.85	0.97	1.2	1.1	1	1.3	1.4	2
GGTTAAAATCGCAATATTGT	1.43072289156627	1.3	0.52	1.3	1.1	0.76	1.3	1.8	1.3	1.3
CCCTTTTTTCACATAATTAA	1.42785571142285	0.88	1.7	0.62	0.86	0.93	1.3	1.4	1.2	1.8
TGCTAAACCCCCTACAATTG	1.42712550607287	0.85	0.89	1	1.1	1.1	0.85	1.5	0.79	2.5
TCTTTATCTTACAGCAATAA	1.42570281124498	0.76	0.72	1.2	1.1	1.2	0.92	2.7	1.1	0.96
CGAGCAAAGCCATATCTAGG	1.42215568862275	1.1	0.78	0.88	0.95	1.3	1.7	1.3	1.3	1.4
TCATAATAGGGCTGAAATGT	1.42215568862275	0.59	1.5	0.85	0.97	1.1	1.7	1.2	1.3	1.5
TCCAACTTCGCCGGCAAATT	1.42215568862275	1.6	0.74	0.61	1.2	0.86	1.2	1.8	1.2	1.5
CCATTCTATTCGTGCCATAA	1.41966067864271	1.1	0.7	1.5	0.83	0.88	0.94	1.7	2.1	0.95
CCAATTAATCAAGACCAAGG	1.41932270916335	0.85	0.69	1.3	1.3	0.88	1.4	1	1.2	2.1
TCCGCTCAGTAAAACTTTAT	1.41650099403579	0.94	0.97	0.94	0.88	1.3	1.5	1.3	1.6	1.3
CATGAATCGGGCATTATCGG	1.41315261044177	1.1	1.1	1.2	1	0.58	1.7	0.73	1.1	2.1
TAAGACCCTGGATTCACATT	1.40562248995984	1	0.9	0.88	1.1	1.1	1.2	1.4	1.7	1.3
CCTTTCAATTCAATCTCCAG	1.40529531568228	1	0.76	1.7	1	0.45	0.76	0.96	2.4	1.4
CATAATCAGGGATTTTCTAA	1.39720558882236	0.74	1	1.2	1.1	0.97	1.2	1.2	1.8	1.4
TCTTCCTCGTGAATCCAAAA	1.3917004048583	1.1	0.95	1.1	0.89	0.9	1.2	0.87	2.5	0.93
CAAGATTCGCCATACCATAA	1.38888888888889	1.3	0.89	1	0.84	0.92	1.4	1.3	1.1	1.7
CGCTATATCTCCAAAAAAAA	1.38888888888889	1.1	1.4	1.2	0.7	0.64	1.3	1.6	1.5	1.2
CGTAAACTTCCCTGTACCTG	1.38888888888889	1.2	0.9	0.81	1.2	0.84	1.3	1.1	1.5	1.6
TCAAACAATGAGTAACCCAA	1.38888888888889	0.95	1.1	1.4	0.95	0.64	1	1.2	1.7	1.7
CCTTACCCTCAAAATACTTA	1.38446215139442	1.1	1.2	0.93	1.1	0.69	2.9	0.9	0.94	0.82
GCTGCTCATGGAATTAATAG	1.38329979879276	1.1	1	0.95	1.2	0.72	1.6	1.3	1.1	1.5
TACATATACCAAAGCCACGG	1.38329979879276	1.1	0.86	0.84	1.4	0.77	1.4	1.5	1.4	1.2
TCTGTTACGTGATGATCATA	1.38329979879276	0.91	1.1	0.94	1.3	0.72	1.2	1.4	1.5	1.4
CCAATAATCGACATTTCAAG	1.38067061143984	1.1	0.98	1.3	1.1	0.59	1.1	1.2	1.3	2
CATGCACTGTGCTACATCTG	1.37775551102204	1.1	0.87	1.1	1.1	0.82	1.2	2	1.1	1.2
CCAATAACGCAAAACCTCAA	1.37775551102204	0.93	0.98	0.84	0.94	1.3	1.4	1.4	1.4	1.3
TCATAACAGTCATAAATCTG	1.37699203187251	1.1	0.95	1.1	0.93	0.94	1	2.7	0.73	1.1
CCATTATACTAGAGAACCGT	1.37598814229249	1.1	0.9	1	0.86	1.2	1.2	2.1	0.87	1.4
TATGATTCTCCCTATCATTA	1.375	1.1	0.96	0.64	1.6	0.7	1.4	1.3	1.1	1.7
GCCTTAACGTAAAACATAAT	1.37373737373737	1.1	0.74	1.4	0.99	0.72	0.94	1.3	1.9	1.3
TAATATCCCCGAATCCCCAA	1.37373737373737	0.71	1.2	1	0.54	1.5	1.1	0.74	2.6	1
TGTAACTTTCCCTTTACTTA	1.3695219123506	0.8	1.2	1.3	0.99	0.73	1.1	1.7	1.3	1.4
TATTCCCAGGACATTATAAG	1.3675	0.88	0.98	0.99	1.5	0.65	1.9	0.87	1.4	1.3
CACTAAAAGCGAGGTCTCAA	1.3671875	0.79	1.1	1.3	1.5	0.43	1.7	1.5	1.1	1.3
GGAATCTATCACTTATTTAG	1.36703187250996	0.88	0.98	1.1	1.2	0.86	0.99	1.7	1.1	1.7
CCTGACCCTCAATGTAACGT	1.36679920477137	0.93	1.1	1.1	0.99	0.91	1.3	1.2	1.4	1.6
TATGACACTGACTTCCCCAT	1.36656746031746	1.1	0.94	1.2	0.7	1.1	0.71	1.1	2.7	1
TGCATTCTTCGCTGCTTCAT	1.3640873015873	1.3	0.89	1.1	0.78	0.97	1	1.2	1.4	1.9
TATTCTAACGCATATATTTA	1.36205179282869	0.93	1	1	1.1	0.99	0.97	1.3	1.9	1.3
TCTGATCCTGAAATTATTAG	1.36088709677419	1.1	0.89	1	0.87	1.1	1.9	1.2	1.2	1.1
TGAGTATTGCGAAAAACTAG	1.35869565217391	0.85	1.2	0.79	0.92	1.3	1.2	1.1	1.9	1.3
TACGCAACCGCGGACTTTAT	1.35836693548387	0.91	1.1	0.75	1.1	1.1	1	1.4	0.99	2
CAAAAATAGTACGTAAAAGT	1.35814889336016	1.8	0.31	0.66	1.1	1.1	1	2.3	1	1.1
CAAATTCTGTCATTAATTTG	1.35814889336016	1	0.99	0.88	1.1	1	1.3	1.2	1.5	1.4
CCATCATAGCCAAATCTAAT	1.35814889336016	1.1	0.94	0.9	0.63	1.4	1.2	1.6	1.4	1.2
GACAAATTGCACAACTCCTA	1.35542168674699	0.94	0.97	0.77	1	1.3	1.6	1	1.7	1.1
GCAGATAACTCCATCAACAG	1.35542168674699	1	0.79	1	0.99	1.2	1.3	1.6	1.4	1.1
TCTAAAACGCGCAAACCATT	1.35332661290323	0.72	1.2	1.2	0.95	0.89	1.4	1.5	1.6	0.87
TGCAACCAGGCAGTATTTAT	1.35270541082164	0.99	0.85	0.95	1.1	1.1	1.3	1.2	1.4	1.5
CCTAAATCTGAAAATCCAAG	1.34730538922156	1.1	1	0.88	1.1	0.93	1.4	1.8	1.1	1.1
CAAAACTTTTCCTTACCCTT	1.34596456692913	1.4	0.8	1.1	1.1	0.68	0.87	1.3	1.3	2
CACTAATCCTCCTTTTATTA	1.34519038076152	1	1	1.1	1.1	0.79	1.7	1.3	1.4	0.97
CATACATACCACAGTCCCAT	1.34481037924152	1	0.98	1.1	1.1	0.83	0.9	1.2	2.3	0.99
CGATATCCGCGGTGTCCTAG	1.34462151394422	1.1	1.5	0.89	0.64	0.89	1.2	1.4	1.1	1.7
TGAGCCTATCGGGTTATTGT	1.34462151394422	1	0.97	0.99	1.2	0.86	1.3	1.3	1.3	1.5
TCAAACAACCGCGACTTTGT	1.34400406504065	1.1	1	0.94	0.88	1	2	0.99	1.1	1.2
CCCAACTATCGCAATACCAA	1.34194831013917	1.1	1.2	1.1	0.63	1	1	1.1	1.7	1.6
TCCGATTCCGCGGTACTTGT	1.34194831013917	0.79	0.64	1.4	1.1	1.1	1.4	1.2	1.5	1.3
TCCTCTCACCCGAATACCTT	1.33964143426295	0.98	0.79	0.85	1.1	1.3	0.88	1	1	2.5
TATACCTTTTCAGACCAATA	1.33928571428571	0.96	0.93	1.2	0.99	0.96	1.2	1	2.1	1.1
TGCATCTACGAATGAAATAG	1.3376753507014	1.1	0.79	1.1	1	1	1.2	0.94	1.5	1.7
CCAAAATCCCGGTGTTAATG	1.33568548387097	1.1	1.1	1	0.66	1.1	1.5	1.3	1.3	1.2
TGAAACTCTCCCAATTTATT	1.33299798792757	1.7	0.74	1	0.64	0.89	1.2	1.3	1.6	1.2
GATTTTTCTGAAAACCCTAT	1.33080808080808	0.91	1.4	1.4	0.82	0.42	1.1	1.7	1.5	0.97
CATGCTATTCCAGGTAAATT	1.3296812749004	1.2	0.44	0.88	1.5	1	1.5	1.1	1.8	0.94
TCTGATTTTGCGATTTCTTG	1.32796780684105	1.1	1	0.73	1.4	0.74	1.3	1.5	1.5	0.98
CACGCTCACTACATATCTTA	1.32575757575758	0.96	0.92	1.3	0.91	0.86	1.4	0.75	1.4	1.7
GAAGTCAAGCACTTTACAAA	1.325	1	0.73	0.67	1.4	1.2	1.2	1.5	1.5	1.1
TGTATATTTTCCAATTCTTA	1.325	1.1	1.2	0.77	0.99	0.94	1.2	1.3	1.2	1.6
CATTTAAACTGGGGTATCAT	1.32367886178862	0.97	1	1.1	0.65	1.2	1.3	0.81	1.5	1.6
GCCATTTCGCAAGTCTCCTA	1.3225	0.99	0.87	0.88	1.3	0.96	1.4	1.1	0.89	1.9
GAAAATTCTCAAAAAAAAAT	1.32235528942116	0.98	1.2	0.94	0.99	0.9	1.3	1	1.1	1.9
CACTTTCATGAAAGCAACAT	1.31944444444444	0.99	0.82	1.2	1.1	0.93	0.92	1.9	1.1	1.4
CCCGCTACTTCGAATCCAAT	1.31578947368421	1	0.81	1.2	0.93	1	1.1	0.6	1.9	1.6
CATAACAACCGGGATCATTG	1.31448412698413	1.1	1.1	0.58	1.5	0.76	1.2	1.4	1.4	1.3
TACATACTGCTGGGTCCAAA	1.31313131313131	1.1	0.94	0.98	0.93	1	1.4	1.3	1.4	1.1
CCCTAATATCAGGACCATGT	1.312625250501	1.1	0.77	0.92	1.4	0.8	0.94	1.1	1.3	1.9
GACACATATGGATTACCTTG	1.31188118811881	0.8	1.7	0.74	0.71	1.1	1.1	1.5	1.6	1.1
TCAAACACTCACAGTCTCTA	1.3115157480315	1.1	1	0.8	1.4	0.78	1.1	0.93	1.8	1.5
CCAATATATGCGGTAAACGG	1.30867346938775	1.1	1.1	0.92	1.1	0.68	0.93	1.3	1.3	1.6
CAATCAACCTGATTCCATGG	1.30784708249497	0.92	1	1.1	1.2	0.75	1	1.8	1.2	1.2
TATGTTCCTCAAATCTATTG	1.30784708249497	0.91	0.75	1.2	0.81	1.3	1.6	0.8	1.2	1.6
CAAATTATGTAATGACCAAA	1.3054435483871	0.99	0.97	1	1.2	0.8	1	2.4	0.78	1
GCTTTATCGCGAATTTAAAA	1.30533199195171	0.82	1.1	1.2	0.95	0.9	1.2	1.7	0.89	1.4
TCCTTTAACCCAAAACTCTG	1.30260521042084	1.1	1.5	0.83	0.92	0.64	1	1.3	1	1.9
TAAATCAACCAGGACCTCAA	1.30208333333333	0.89	0.79	0.96	1.3	1.1	0.96	0.79	1.3	2.2
CACACACTGGCAAGATATGT	1.30050505050505	0.87	0.97	1	1.4	0.71	1.6	0.91	0.94	1.7
CACAAACTGCACTACATTAG	1.3	1.6	1.2	0.82	0.72	0.66	1.1	1.7	1.3	1.1
TACTCTTCTGGAGTCCACTG	1.29807692307692	1.1	1	0.86	1	0.98	1.3	1.9	0.93	1
CAATAAATGCAAAGATACTT	1.29759519038076	1.1	1.2	0.89	1	0.8	0.98	1.3	1.5	1.4
TAAAACTCTCGGTGCCACGT	1.29759519038076	0.88	0.71	1	1.3	1.1	0.88	1.2	1.4	1.7
GACAACATTCAATGATCAGG	1.29740518962076	0.99	0.77	2	0.78	0.47	1.1	1.3	1.3	1.5
GCCACTTCCGGGAGAATCTA	1.29740518962076	0.83	0.94	0.94	1.1	1.2	1.1	1.1	1.4	1.6
CCAGTAACGGACGGTATTTA	1.29482071713147	0.98	1.1	0.86	1.3	0.78	1.3	1.1	1.2	1.6
CGAAACAACCGCAACTCCAA	1.29310344827586	0.98	1.1	1.1	0.75	1	1.4	1.5	1	1.2
TCAACCAAGTAAAATTTCGG	1.29267068273092	1.3	0.72	0.65	0.91	1.4	1.4	1.3	0.85	1.6
GCCACTCCTCCGAAAACTTA	1.29258517034068	1.2	0.86	1.3	0.69	0.94	1.4	1.3	0.66	1.8
GAATCATCCGACTTTACCAA	1.2925	1.3	0.34	1.1	0.76	1.5	1.6	0.89	2.4	0.28
TATATTTAGCCCTTCAATAT	1.2921626984127	1.4	0.93	0.94	0.77	1	0.91	1.2	1.9	1.2
GGATTACTTTAATGTTTATT	1.29098360655738	0.9	1	1	1	0.98	0.94	1.6	1.1	1.4
CCCACCCATTAAGTTACAAT	1.29024144869215	0.99	0.84	0.94	1.1	1.1	1.3	0.93	1.3	1.6
GCAGTTTCTTCAAAAAAAGG	1.28960396039604	1.3	0.78	0.95	1.1	0.92	1.3	0.61	1.4	1.9
CCTGAACCTTGGAATTACAA	1.28787878787879	1.2	0.91	0.92	0.92	1	1.4	1.2	1.1	1.4
TCAATTAAGTCATGAACAAA	1.2875751503006	0.85	0.88	1.3	1.1	0.86	0.94	1.2	1.3	1.7
CAAACATTCCCGTGTAATTA	1.28735059760956	0.99	1	0.63	1.3	1.1	1	1.7	1.7	0.77
CATATCCACCCCTGCCTATT	1.28486055776892	0.76	0.93	0.96	0.47	1.9	1.4	0.97	1.8	0.99
CGTGAATCTCGAATACTATT	1.28458498023715	0.84	1.1	0.62	1.1	1.4	1	1.4	1.1	1.7
CCAACAAAGCCCTAACCTTA	1.28296146044625	0.92	0.98	0.93	1	1.1	0.96	1.2	1.2	1.7
TCAGCATTCGCGATACCCAA	1.28276209677419	0.91	1.4	0.97	1.1	0.58	0.87	1.5	1.8	0.92
TATGCAATTTACATTCCAAA	1.28269617706237	1.8	0.73	0.55	1.2	0.69	1	1.2	1.4	1.5
CACTCTATTGAGTACATAAG	1.28018108651911	0.98	0.85	1.2	1.2	0.74	0.99	1.1	1.5	1.5
TGAAATAACCCAGAACTAAA	1.28006012024048	0.69	0.89	0.91	1.4	1.1	1.1	2.4	0.84	0.77
GCCTTCCAGCACAACACCTA	1.27994011976048	1.3	0.73	0.78	1.1	1.1	0.83	1.6	1.4	1.3
CAAGATATCCCCATCACCAG	1.2754582484725	0.84	1.1	0.98	1	0.99	0.81	1.4	1.6	1.2
TACTACATCTGAGAAAATAA	1.2750501002004	1.4	1.1	0.77	0.94	0.78	1.1	1.1	0.99	1.9
GACATCACTTCAAGAACCGG	1.275	0.66	1.4	1.2	0.86	0.88	1.4	1.3	1.2	1.2
TAAGCAAACCACTGCCCTGT	1.27291242362525	1	0.97	1.1	0.84	1	1.3	1.1	1.4	1.2
GGTAATATCGCCAGAACCGT	1.27272727272727	0.73	0.92	1.3	1	1	1.3	1.9	1.2	0.64
TACAATTAGGGAGGAATTTG	1.27008032128514	1.1	1	0.95	0.93	1	0.86	1.2	1.8	1.2
CAAGTAAATCCGATCCTTGG	1.2699203187251	0.85	0.9	1	1.3	0.97	1.1	1.2	1.6	1.2
CACTACCTGCCAGATCCATA	1.26968503937008	1.6	0.85	0.79	1.2	0.64	1.7	0.98	1.6	0.88
CCCTTTTCGGCCTGTTTTTT	1.26774847870183	0.99	1	1.3	0.88	0.76	1	1.5	1.4	1.1
CCTGAAAAGGCGGGATTAAA	1.2675	0.94	0.92	1.2	0.84	1.1	1.1	1.1	1.9	0.97
TAAATTTCCGAATGTCATTA	1.26518218623482	1.1	1.1	1	0.82	0.92	1	1.7	1.2	1.1
CCATCCTCGCCCTACACAGG	1.2625250501002	1.2	1.1	1.1	0.96	0.63	1.4	1.3	0.94	1.4
CCATACATCTAGGGCTTTTG	1.2625	1	0.97	0.43	1.1	1.5	0.95	0.9	1.2	2
CCATAACCCCACTTCTTATA	1.2624254473161	0.88	1.1	1.1	1.2	0.75	0.98	1.2	1.1	1.8
CCAACCATGCGCTTACTTAA	1.26008064516129	0.89	0.8	1.1	1.2	0.97	1.1	1.2	1.5	1.2
CGAGCTAATTCCAAATAAGG	1.26008064516129	1	0.98	0.95	0.93	1.1	1.1	1.3	1.4	1.2
GGAATTAATCCCTATAATAA	1.26008064516129	0.94	0.95	1.1	1.1	0.87	1.1	1.1	1.1	1.7
TGAGCCTACCAGATATCTGG	1.26008064516129	0.81	0.95	1.1	1	1.1	1.4	1.2	1.3	1.1
CGAGCCTATCAATGATATGG	1.2598814229249	1.1	0.88	1.2	0.95	0.93	1.1	1.2	1.5	1.3
GGAGCAACCCAATGTAATAA	1.2598814229249	1	0.78	0.88	1.3	1.1	1.2	1.4	1.5	1
AACGAAAACTCATGTTTCTA	1.25974658869396	1.1	1.1	0.96	1.1	0.87	1.3	0.97	1.3	1.6
TATGTCCCGTCCTATCACGT	1.25762195121951	1.1	1.1	0.95	0.83	0.94	1.7	1.1	0.95	1.2
TCCGTCCTTTAGGATAACAG	1.25754527162978	0.84	1	1.2	1	0.93	0.9	1.2	1.2	1.7
TGTAACTTCTGCTATACAAT	1.25741106719368	1	1.3	1.2	0.99	0.57	1	0.99	1.1	2
CGTTCCTTCCCGTGATTCGT	1.25502008032129	1.3	0.76	0.81	0.91	1.2	1.2	1.2	1.2	1.4
CCAAAAAATCGCTACACCTT	1.25501002004008	0.89	0.96	0.84	1	1.3	1.5	1.2	1.4	0.91
TAATAACCGCAAGAACCCAA	1.25499001996008	0.73	0.48	1.5	1	1.3	1.3	1.5	0.93	1.3
TGTAATTAGCGAGATCCCTA	1.2549504950495	1	0.88	0.98	1.2	0.99	1.8	0.97	1.1	1.2
CAAAACTATTGAGACCTCTT	1.25250501002004	0.9	0.96	1.3	1	0.83	1.3	1.3	1.3	1.1
CCAATTTCCTGGAAATCATG	1.25250501002004	0.9	0.97	1.2	0.82	1.1	1.2	1.6	1.1	1.1
CGAAACCCTTACAGTACCGT	1.25250501002004	0.98	0.99	1.1	1	0.92	1.2	1	1.4	1.4
GCTGCAAATCACAATAATTG	1.25250501002004	1.3	0.96	0.87	1	0.86	1.3	1.4	1.2	1.1
CCAGCCTTTCGCATAAAAAT	1.25	0.87	0.48	1.2	1.4	1	0.65	1.1	1.1	2.1
CCTAATTATGCAGGATTTTA	1.25	0.82	1.3	1.1	1.1	0.72	1.4	1.8	0.85	0.99
TAAACATCCCCCAGTCACTA	1.25	0.88	1.6	0.82	0.82	0.88	1.1	1.1	1.1	1.7
TCAGACAACTGAAAAATATT	1.25	0.9	1	0.8	1	1.3	1.1	1.3	1.5	1.1
TCCTATAATTCAAATCACAG	1.25	0.97	0.83	1.1	1.1	1	1.1	1.4	1.4	1.1
TCTTTTCAGGAGGTCTTCGG	1.25	0.79	0.77	0.91	1.2	1.3	1.7	1.4	1.1	0.77
TGAGCCCACTGAATCATTAT	1.25	1.1	0.98	0.69	1.3	0.93	1.1	1.1	1.7	1.1
TGTTAAACTTCCGGTCTCAA	1.25	0.95	1.1	0.89	1.1	0.96	1	1.2	1.3	1.5
CCTTTTTCGCAGGGCTTAAT	1.24752475247525	1.1	0.95	0.8	1.1	1.1	1.4	1.9	1	0.74
CCCTTACAGCCAAAAACTAA	1.24750499001996	0.95	1.1	0.93	0.93	1.1	1.1	1.4	1.1	1.4
CCTACCATTCACAGTAATTT	1.24750499001996	1.3	0.85	0.85	1.1	0.91	1.1	1.4	1.1	1.4
CCAATACTCCCATAAAACAT	1.24745417515275	1.5	1	0.83	1.2	0.38	1.3	1.5	1.4	0.7
CCCTAAAACTCAAATCCCGG	1.24501992031873	1.1	0.98	0.86	1.1	0.98	1.2	1.2	1.3	1.3
CGAATAATCTCGTTCAACAT	1.24501992031873	1	1.3	0.75	0.87	1.1	1.1	1.2	1.4	1.3
CCAGCCTCTTAGAAACTTTG	1.24496981891348	0.98	0.89	1.1	1	1	1.1	0.95	1.4	1.5
TCAATACCCTAAATACAATT	1.24251497005988	1	0.74	0.94	1.4	0.93	1.5	1.3	1.3	0.88
TGCACCCCGTAGATATCTAA	1.2425	0.65	1	1.3	0.75	1.3	1.5	0.87	1.1	1.5
TCATCCCATTCGGAATCTTG	1.24239350912779	1.1	1	0.73	1.1	1	1	1.2	1.4	1.3
GATTCAATTTACAACACATA	1.24	0.89	0.98	0.86	0.87	1.4	1.2	0.89	0.87	2
TACACCAACTAAATACTTAG	1.23759920634921	0.82	0.74	1.4	0.88	1.2	0.99	1.1	1.1	1.8
TAATATATTGAGATAACTTA	1.2374749498998	1.2	0.92	1.2	1.1	0.57	1.7	1.1	1.2	0.94
TCAATCAATCCGTAATACAT	1.2374749498998	1	1.2	0.97	0.91	0.91	0.9	1.4	1.8	0.84
CGCACCCTGGCAAGCCCTTG	1.23739919354839	0.98	1	0.78	1	1.2	1.6	0.99	0.92	1.4
TAAGTCTCTCCGTTTTAATA	1.23737373737374	0.88	0.66	0.51	1.8	1.1	1.1	1	1.8	1
TATTCATTGCACTACCTCTT	1.23487903225806	1.1	1	0.77	1.1	0.99	1.3	1.2	1.2	1.2
TGCTTATAGCCATTCCTATG	1.23487903225806	1	1	1.2	0.97	0.79	1.3	1.5	1	1.1
CCCAAACTTGGAGTCTATAA	1.23260437375746	0.88	1	0.96	1.2	0.99	0.87	1.6	1.5	0.99
GAATCATCTGAAAATTTACG	1.23203285420945	1.2	0.91	1	1	0.76	1.5	1.2	1	1.1
CCCACATCTTCCAGTCCCAG	1.23003992015968	0.92	0.89	1	0.8	1.4	1.3	0.63	1.4	1.6
GCTACCCACCGGAGTCACAA	1.22971602434077	1.1	0.89	1.3	0.96	0.68	1.2	1.3	0.95	1.4
CCTGTTAATTCCTACAACGG	1.229633401222	1	0.99	0.92	1	1	0.78	0.95	1.2	1.9
TGAATAACCGAGGGACAAAT	1.22785433070866	0.85	1.2	0.74	1.8	0.49	1.7	1.4	1.3	0.59
GGAAAAAACTACGGAAAAAA	1.2275	0.91	1.1	0.92	1.1	0.97	0.79	0.82	1.5	1.8
CACAATTTCGCCAGTTAAGT	1.22745490981964	1.1	0.91	1.2	1.1	0.68	1	1.1	1.8	1
CCCATTCAGTGAGAAACCAT	1.22745490981964	0.9	1	1.2	0.96	0.93	1.2	1.4	1	1.3
GATAAAATCTCATTCTACTG	1.22745490981964	1.2	1.1	0.79	1	0.9	0.9	1.5	1	1.5
GGTATACACCGGTTAACTAA	1.22745490981964	1.2	0.95	0.94	1.3	0.6	1.1	1.3	1	1.5
CCCTCATATGAAAACTTTAA	1.2273185483871	1	0.98	0.88	1.1	1	1.3	0.97	1.4	1.2
CGAACCACGTAAGATTTATT	1.225	0.86	1	0.96	1.2	0.98	1.1	1.6	1.1	1.1
CCATTTCCCCAGAACATCAT	1.22479838709677	0.89	0.86	1.1	1.2	0.91	1.2	0.96	0.7	2
GCCTTCATCGAGAACAACAG	1.22474747474747	1.9	0.26	0.44	1.8	0.55	1.3	1.6	1.6	0.35
CACTACTTCTGAAGCTTATG	1.22282608695652	1	1.4	1.1	0.88	0.68	1.3	1.4	0.95	1.3
TCAAATCTCTACGGATCCAT	1.22255489021956	1.2	0.92	0.92	0.87	1.1	1	1.3	1.2	1.4
TGAAAAAATCGCTGTAAAGT	1.22255489021956	0.82	1.1	1.1	0.79	1.2	1.3	1.1	1.2	1.3
CGTATAACCTCCTATTCCGT	1.2225	0.91	1	0.89	1.1	1.1	1.2	1.1	0.99	1.6
CCCGAAAACCAAATCTAAAA	1.22210953346856	0.86	1	0.98	0.89	1.2	0.88	0.96	0.78	2.2
TCATCATTCCAGAATAACGT	1.22199592668024	1	0.96	1.2	0.75	1	1.2	1.1	1.2	1.3
TCCTACACTGCCAGAATCAG	1.22199592668024	1.1	0.85	1.2	1	0.76	1.8	0.94	0.86	1.2
TCCATAATTGAGGACACAAA	1.21969696969697	0.97	1	0.97	0.91	1.1	1.1	0.93	1.1	1.7
TGAAAAAAGTGAGATCAAGT	1.21710526315789	1	0.81	0.93	1	1.2	0.89	0.92	2	1
CCCACCATCCGAATCTCCAT	1.21506986027944	1.1	1.1	0.95	1.1	0.76	0.89	0.98	1.6	1.4
GCTTTAATTTGCTATTCCTA	1.21287128712871	1.4	0.86	1	0.49	1.3	1.1	1.5	1.3	1
CCTGTATCCCGGAAAAAATT	1.21039603960396	0.93	1.1	1.1	1.2	0.72	1.5	0.99	1.2	1.2
TAAGACACTGAAATTTACTT	1.20967741935484	1	1	0.86	1.1	1	1.2	1.4	1.2	1
TCCGTTCATTGATTCTCTAT	1.20967741935484	0.87	1.1	1.2	0.96	0.83	1	1.1	1.7	1
TGTGTACTCCACAAAAACAG	1.20967741935484	1.2	1.4	0.57	0.8	0.99	1.3	1.4	1	1.1
GCAACCTTCTAAGAAACCAT	1.20918367346939	0.85	1	1	0.85	1.2	0.9	0.94	1.5	1.4
GACGCTTAGCAAATTCTTAG	1.2078373015873	0.81	0.87	1.4	1.1	0.86	0.97	1.7	1.1	1.1
GATAAAAACGGGAACACATA	1.20766932270916	0.88	0.77	1.3	1.1	0.97	1	0.95	1.7	1.2
CACTATCATGGATTCACCGT	1.20724346076459	0.97	1.1	1	0.98	0.92	1.4	1.1	1	1.3
TAATACTAGCCAAATACAAA	1.20724346076459	1.1	1.1	0.78	0.99	1	1.3	1.1	1.2	1.2
TCATCCATCGGCAGCTTCAA	1.20724346076459	1.1	0.99	1	1.2	0.68	1.4	1	1.1	1.3
CCTTTTTTGCGCGTTTCTTG	1.20481927710843	1.5	1	0.58	1.2	0.7	1.1	1.6	1.1	1
CGTGTCTTCCCCGGAACCGT	1.20472837022133	1	1.4	1.1	0.6	0.87	1.3	0.59	1.3	1.6
CAAATACCGGAAGTCCCCAA	1.20240480961924	0.89	0.95	1.2	1	0.95	1.1	1.4	1	1.3
CAATAATCTCACTTATCAGT	1.20240480961924	1	1.2	0.96	1.1	0.73	0.9	1.3	1.3	1.3
CCCTATCAGTCCATCCCTTA	1.20240480961924	0.91	1.1	0.96	0.92	1.1	1.2	1.1	1.2	1.3
TGATCAACCGAGAACAACTT	1.20240480961924	0.91	1.1	0.86	1.2	0.92	0.83	1.3	1.9	0.77
GACACATACTGGATACATTT	1.20039682539683	1	0.65	1.4	1.2	0.79	1.6	0.84	1.3	1.1
TAAACCTCCTGCATAAACGT	1.2000998003992	0.69	1	1.3	1.1	0.92	1.2	1.4	1.4	0.81
GCCTTCATGTACTTAACCGG	1.2	0.86	1.3	1.3	0.62	0.92	1.4	1.1	1	1.3
CCCTATCTCCGCAGCATCAG	1.19897959183673	0.65	1	0.75	1.5	1	1.3	1.2	1.1	1.1
GAAAAATACGCAGGAAATTT	1.19760479041916	1.2	0.9	0.96	1	0.95	1.1	1	1.1	1.6
CACATCATCCAAATCTATAT	1.19739478957916	0.93	0.92	0.92	1.3	0.92	0.88	1.1	1.4	1.4
TCAGAACTTTCATACCTCTA	1.19728915662651	0.84	1.2	1	1.2	0.74	1.5	1.2	0.97	1.1
CAAATCATCCCCGTCTCTGG	1.19718309859155	1.3	1.2	0.62	0.65	1.2	0.81	0.75	1.6	1.6
CACATTACTGGAATAAAAAA	1.1969696969697	0.86	1.3	1.2	1	0.59	2.1	0.79	1.1	0.75
TAAGTCAAGTAGGTCAATTA	1.19521912350598	0.94	1.1	0.68	1.3	1	1.3	1.3	1.2	1
TATACCTCTTGGTGGAAAGG	1.19329388560158	1.3	0.81	1.2	0.97	0.79	0.84	1.2	1.7	1.1
TATACTTATTCAGTTCCAAG	1.19284294234592	1.1	0.8	0.91	1.3	0.92	1.4	1	1.4	1
CAAATACTCTACTTCCAAGG	1.19272908366534	0.95	1.3	0.91	1.1	0.76	0.99	1.2	1.1	1.5
GACTATACTCAGTACTCCAA	1.1925	0.63	0.82	0.75	1.6	1.2	0.81	0.78	2.2	0.98
CATGTACTCCCAATATTTTA	1.19238476953908	0.87	1.2	1	0.95	0.97	1.8	1.1	0.97	0.89
TACTTATTCCCGTTACTAAT	1.19168356997972	1	1	0.93	1	1	1.2	1.4	1	1.1
CCTGATTTCTACATCTTTAT	1.19144602851324	1	0.83	1.2	0.88	1	0.97	1.1	1.7	0.91
CATAAACTTTGGTGAATTAA	1.19047619047619	1.3	1.4	0.94	1	0.4	1.2	1.5	1.1	1
GCTTACTACCAAATAATAAT	1.19047619047619	0.97	0.99	1.3	0.99	0.79	1.3	1	1.2	1.3
GGTTTACAGGACAAATAAAT	1.19047619047619	0.79	1	0.82	0.93	1.5	1	1.4	1.4	1
CCCACCATCCACGTTAACAG	1.18927125506073	1	1.1	0.86	1	0.98	1.1	1.1	1.2	1.3
GACGACATTGAAGACAACGG	1.18927125506073	0.97	1.5	1	0.94	0.53	0.8	1	1	1.9
GCATTCATTTGCGTCCATTA	1.18811881188119	0.85	1.3	0.84	1.1	0.96	1.1	1.1	1.3	1.3
CAAGACATGCAAGTCCCCAA	1.18787276341948	1.1	0.97	0.97	0.79	1.2	2.1	0.83	0.98	0.87
TGAAATATCTGAATCCATAG	1.18686868686869	0.97	0.92	1.2	1	0.86	1.1	1	1.1	1.5
CGAAATTATTCCGAAATAAA	1.1864837398374	0.93	0.89	1	1.1	1	1.2	0.97	1.2	1.3
GAAGTTCCTTCATAAATCTG	1.18609406952965	1	1.1	0.82	0.87	1.1	0.94	1.2	1.2	1.3
CAAAAAAAGTCAGTATCAAG	1.18589743589744	1.3	0.63	1.1	1.1	0.94	1.1	1.2	1.6	0.91
CCAGTATATCGAGAACCAAA	1.18577075098814	1.2	0.93	0.84	0.99	1.1	1.5	1.2	1.1	1
CCCTAAAATCCAAAATTAAT	1.18577075098814	1.1	0.86	1.2	0.6	1.3	1	1.1	1.4	1.3
TACGAATATTACAATTTATA	1.18486973947896	1	1.4	0.85	0.88	0.86	1.4	0.9	0.93	1.5
CAATTTCATGGAAGTCCCGG	1.18473895582329	0.88	1.2	0.9	1	1	1	1.4	0.82	1.5
CCAGAAACGTAATATAACGG	1.18460764587525	0.98	1.1	0.92	1.2	0.77	0.91	1.3	1.2	1.3
CCAATCAACCAGAGCCTCAG	1.18447580645161	1	1.1	1.1	0.56	1.2	1	1	1.6	1.1
CGAACCTAGTCCATTAAATA	1.18316831683168	0.77	0.88	1.1	1.2	1.1	0.98	1.1	1.6	1.1
CCCATTATGCCCAGTTAAGT	1.1825	0.89	0.98	1	0.93	1.2	1.1	1.3	1.4	0.93
CATTAATCTCAAATAAATGT	1.18222891566265	0.95	0.93	0.86	1.4	0.84	0.91	1.6	1.1	1.1
TACTTCACTCAATTATCAAA	1.18181818181818	1.1	0.97	0.85	1.2	0.83	1.1	0.88	1.6	1.1
CCAATTTCTTGGAATCCCGG	1.18110236220472	0.79	0.59	1.1	1.2	1.4	1.1	1.1	1.3	1.3
CGTTTCCTGGAAAACATCAT	1.18027888446215	0.74	1.1	1.4	1	0.78	1	0.94	1	1.8
CATTACAACCGGTTCCCTTT	1.17971887550201	0.9	1.1	0.88	1.1	1	1.1	1	1.5	1.1
GAAAATAACGAAGAAACCAA	1.17971887550201	1.3	0.74	0.72	0.82	1.4	1.2	0.8	1.2	1.5
TATTTTATCTAAGTAATCAA	1.17871690427699	1.2	1	0.9	1	0.81	1.4	1.5	0.92	0.81
CCTGCCATCTACAGAAAAAA	1.17835968379447	1.1	0.89	0.94	0.83	1.3	0.98	0.99	1.2	1.6
TATGACAACTGGATTAAATT	1.17735470941884	1.1	0.95	0.84	1.1	1	1.1	1.4	1.1	1.1
TCAATAAAGCAATTTCACTG	1.17735470941884	0.9	1.3	0.91	1	0.88	1	1.2	0.9	1.6
TGAAAACCTGGAAATACAAA	1.17720883534137	1.1	0.82	0.86	1.1	1.1	1.5	0.89	1.1	1.2
CCTTTCTCGTGGTGTTTTTA	1.17661943319838	0.83	0.97	1.2	1	0.94	0.74	0.7	2.7	0.51
GCAACACCTTAATTCCTCAA	1.17588932806324	1.3	0.78	0.78	1.1	1.1	1.2	1.1	0.96	1.5
TATGTACTTCCAATAACCTA	1.1758691206544	1.1	0.81	1	0.88	1.1	1.2	1.1	1	1.3
CCCAAAAACCGCTTACACAT	1.17559523809524	1.1	0.88	0.89	0.97	1.2	1.2	1.6	0.97	0.97
GGTATAACGTGGTGACACAA	1.17544731610338	1	1.1	0.88	0.95	1.1	1.9	1.1	1.1	0.63
CCTGATAACCCCAAAATCAT	1.17529880478088	1.3	0.58	1.3	0.74	1.1	1.2	0.72	1.6	1.2
CAAACTATCTAGTGATTATG	1.175	0.92	1	1.1	0.88	1.1	1.3	1.1	1.3	1
CACTACTCCCAATAACCTAA	1.175	0.98	1.2	0.72	1	1.1	0.9	1.1	1.6	1.1
CCCAACCATGGCTAAAAATT	1.175	1.1	1.2	0.71	1.1	0.89	1.2	1	1	1.5
CCTATCATCCACAAACTAGT	1.175	0.99	0.82	1	1.2	0.99	1.4	0.9	1.1	1.3
TAAAACTAGCGCAATACCTG	1.175	1	1.2	0.92	1.2	0.68	1	1.2	1	1.5
TCTGACAAGCAAGGACAATG	1.1748496993988	0.68	0.71	1.1	1.2	1.3	1.9	1.1	1.1	0.59
CAAACAAACGAGTGTAAATT	1.17454728370221	1.1	0.85	1.1	0.93	0.99	1.4	1.2	1.2	0.87
CCTTTAAACGCAAGTACTAT	1.17431640625	1.1	1.1	0.97	1.1	0.85	0.81	1.4	1.3	1.3
GAATTCACTCCCTTTCCATT	1.17424242424242	0.79	1.1	1.1	0.86	1.1	0.85	1.1	1.1	1.6
TGAATACAGGAATACCCAAA	1.17311507936508	0.78	0.59	1.7	1.1	0.87	1.8	1.7	0.52	0.71
CAAAATAATTAAAGTCTCGG	1.17265469061876	1.2	0.98	0.79	1.1	0.94	1.1	1	1.5	1.1
TCCTATTACGCCTGTACATG	1.1725	0.88	0.9	0.92	1.1	1.2	1.2	1.2	0.99	1.3
CGATCATTGTCCATACCCAA	1.17203219315895	0.96	1.2	1	0.81	1	0.66	1.2	1.3	1.5
TAAGCATCGCCCTATATAAA	1.171875	0.76	1.1	1	1	1.1	0.91	0.89	0.85	2
TGAAATTACCGGTGAAAAAG	1.17141453831041	0.97	0.99	1.1	0.93	1.1	1.2	1.6	1	0.97
TCTTCTTACTACATCTAAAA	1.17139959432049	1.4	0.77	1.4	0.97	0.39	1.5	0.92	1.2	1
GACATCACCTACTTCAATTA	1.17107942973523	0.86	0.95	1	1	1.1	1	1.1	1.2	1.3
TATACCCCGTGAAACACTGG	1.17107942973523	0.92	1	1.1	0.69	1.2	1.4	1.1	1.1	1
GCAAACATCCCATGTCCAGG	1.17079207920792	0.94	1.6	0.75	0.95	0.81	1	1.7	1.1	0.93
CCTTCTACCTCCTTAACCTT	1.1703187250996	0.99	0.99	1.1	0.84	1.1	1.1	1	1.1	1.5
CGCATCCATGACGTTTTTTA	1.1703187250996	0.77	0.99	0.94	0.92	1.4	1.1	1.2	1.1	1.3
CATTCACCTGCCAGCCCTTG	1.17015968063872	0.92	0.74	1.1	0.95	1.3	0.79	1	1.3	1.6
CCAGAATCCCCAAAACCCGT	1.16967871485944	1.1	1.2	0.94	0.74	1	1.5	0.96	1.2	1
TGAGTAAACTAAAGAAAAAG	1.16766467065868	1	0.8	0.79	0.92	1.5	0.98	1.2	1.3	1.2
CCCAACTTTCGGGAATACTT	1.1656746031746	1	1.1	1.1	0.87	0.97	1.2	1.1	1.2	1.2
GCCAACCATCGGATCATCTG	1.16516966067864	1	0.94	1.1	0.87	1.1	1.2	1.2	0.97	1.3
TCAACATAGCGGGACCTATT	1.165	0.96	0.83	1.3	0.92	0.99	0.98	1.2	1.5	0.98
CCCATATTCGAAAGATCTAA	1.16448692152918	1	0.72	1.1	1.2	0.95	1.2	0.83	1.4	1.2
TCCAATCAGCAAAGCCCAGG	1.16396761133603	0.76	1	0.99	1.2	0.99	1.1	1	1.4	1.1
TATGTCCTTTCGTACTTCTA	1.16353754940711	1.2	1.1	1.1	0.68	0.98	1.2	0.76	1.8	0.95
CATGCTTTCGAATTACTCAA	1.16336633663366	1.1	0.68	1.2	1.1	0.97	1	1	1.4	1.3
TAAACATATTGAAAACTAAA	1.16336633663366	0.98	1	1.2	1.2	0.67	1.1	1	1.5	1.1
TCTACTTAGCACAGCCTAAA	1.16336633663366	1.1	0.91	1.1	1.2	0.74	1.2	1.1	1.1	1.3
TCTGAACTCTAGGGAACTAA	1.16319444444444	1.3	1	1.1	0.87	0.77	1.3	0.79	1.3	1.3
CCTGCATTCTCAAACACTTA	1.1626746506986	1.1	1.1	0.98	0.63	1.2	1.5	0.77	0.99	1.4
TCTAAAATTGCCTTCACATG	1.16214859437751	1.1	0.93	1	0.85	1.1	1.4	0.83	1.3	1.1
CCAATAAACCAATAAAATAA	1.16161616161616	0.84	1.1	1.1	1	0.91	1	1	1.4	1.2
GCATTAACGTACGGAAATAA	1.16161616161616	0.92	0.92	0.91	1.2	1	1	1.2	1.2	1.2
GCCTTAATGTACGAAACAAA	1.16161616161616	1	0.63	1.4	0.98	0.94	1.3	1.1	1.2	1
CCTTTACATGCAGGAATATA	1.15927419354839	0.86	1.1	0.8	1.2	1	1.2	1.1	1	1.3
GCAACCTTCTGAGGAAACAA	1.15927419354839	1	0.92	1	0.94	1.1	1.1	0.9	1.4	1.2
TCAGTACTCCACTATTCCGT	1.15927419354839	1.4	0.76	0.89	0.93	0.98	1	1.4	1.2	1
CCAACCCCTTCAGGTCCAAA	1.15877712031558	1.3	0.74	0.9	0.83	1.3	1.2	1.2	1.2	1.1
GGTGACTCGTGAGAATCCGT	1.15805168986084	0.8	1	0.83	1.3	1.1	1.1	0.66	1.3	1.6
CACAAATTTCCCAGTTCAGG	1.15768463073852	1	1.1	0.94	0.87	1.1	1.2	1.6	1.1	0.74
CCCAAATAGCCAATATCCTG	1.15768463073852	0.94	1.6	1.1	0.9	0.47	0.94	1.1	1.5	1.1
GATGTCCTCTAATGCCCTAG	1.15731462925852	1.2	0.59	1	1	1.2	1.2	0.82	1.4	1.2
TCCGTAACCTACTATACCTA	1.1569416498994	1	1	0.91	0.96	1.1	1.1	1.1	1.2	1.2
GCTGTCAATTAGTACATAAA	1.15637651821862	1	0.89	0.83	1.4	0.82	1.2	1.3	1.1	0.97
CCCTTATTTTCAATAATCAT	1.15631163708087	0.82	0.68	1.1	1.5	0.97	0.89	1.3	1.4	1.1
TCATCTATCGGAAGCATTTA	1.15556660039761	0.83	0.74	1.3	0.86	1.3	1.3	0.65	1.3	1.4
CCCTTAATTTCAGTTCTATA	1.155	1.4	1	0.29	1.8	0.51	1.5	1.3	0.72	1.1
GAAATACCGTAAGACACAAT	1.155	1.3	0.89	0.97	0.84	1	1.1	0.72	1.7	1.1
CGTTAAAATGACAAACCTGT	1.15480961923848	0.89	1.1	0.93	0.87	1.2	1.1	1.5	1.1	0.91
CCAACACTTCAGATTCTTTG	1.15461847389558	0.93	1.1	0.98	1.2	0.77	1.3	1	1.1	1.2
TCTGTCCTCGAATGACTTTA	1.15461847389558	0.9	1.1	1.3	0.74	0.94	1.1	1.3	1.1	1.1
TAATTCAAGGCAGGCCCAGT	1.15442655935614	0.49	0.96	0.92	1.2	1.4	0.69	1.4	1.1	1.4
CGCTACTATCAGGTCCCAAG	1.1540404040404	0.99	0.77	1.3	1	0.89	1.2	1.1	0.77	1.5
GGCAAAAACTCCAGCTACAG	1.15384615384615	1	0.98	1.2	0.66	1.1	0.86	1.2	1.4	1.1
GCTAAATTGTCCATCCTTAA	1.15346534653465	1	0.75	1	1.1	1.2	0.96	1.4	1	1.3
TGTGCCATTTGCATCACAAG	1.15345528455285	0.81	1.1	1.1	0.81	1.1	1.4	0.94	1	1.2
TGTTTAACGTACGGACACAT	1.15325865580448	0.85	1	0.96	1.1	1	1.2	1.3	0.93	1.1
CCAAACCCCCAATACAATTT	1.15308151093439	0.93	1.2	0.94	0.97	0.99	0.64	1.3	1.4	1.3
GCCTTCTCGGAATAATCTTT	1.15308151093439	0.97	1.2	1.1	0.76	1	1.4	1.1	0.94	1.2
GCAGAAACGTGCATCATAAT	1.15269461077844	0.97	1	1.1	0.84	1.1	0.82	1.5	1.2	1.1
GCTGATTACTGGAATTCAAA	1.15266393442623	1	1	1	0.78	1.1	1	1.2	1.5	0.8
GAAAAACATTGGAACCCCAA	1.15246406570842	1.1	0.87	1	1	0.9	1.3	0.96	0.93	1.3
CAAATCCAGTCGTGCCCTTA	1.15230460921844	0.96	0.83	1.1	1	1.1	0.8	1.5	1.2	1.1
CCCACCTTCTACATCCTCAA	1.15230460921844	0.96	1	0.84	0.89	1.3	1.1	1.1	1	1.4
CCTACTTTGGCCTATTCCAG	1.15230460921844	0.62	0.98	1.2	0.99	1.2	0.9	1.1	1.3	1.3
GACTAAACCCCAATCCCATT	1.15230460921844	0.92	0.87	1.1	1.1	1	1.1	1.2	1.2	1.1
GCAGTTTCCTGGATATCTTA	1.15230460921844	1.1	0.66	0.93	1.2	1.1	1.3	1	1.2	1.1
GCCTTCACTGACAAAACCAA	1.15230460921844	0.87	1.1	0.98	0.84	1.2	1.1	1.2	1.2	1.1
TGCTACCCTTACGAAAACGT	1.15230460921844	0.95	0.98	1.1	0.76	1.2	1.2	1.1	1.2	1.1
CCCGTATTTCGAGACAAAAA	1.15191146881288	0.96	0.71	1	1	1.3	0.97	0.91	1.2	1.5
TGCGTAACCTGAATCCTAAG	1.15111561866126	1.1	1.2	1.1	0.76	0.77	1.1	1.5	1	0.94
CCTACTCCTGAAAACAACAA	1.15	1.3	1.1	0.78	0.9	0.92	1.2	1	1.1	1.3
CGTTAAAAGTCAAGAAAATG	1.15	1.1	1.1	0.96	1	0.84	1.1	1.3	1	1.2
GGAGCCAAGGACTTCTCTTA	1.15	0.89	0.95	0.87	1.4	0.89	1	1	1	1.6
TAAGTAAAGCCAGGACTAAT	1.15	1.1	0.84	0.93	1.2	0.93	1.1	1.1	1.1	1.3
TCAGAATACCCCTGTTCCAT	1.15	0.86	0.94	1.1	1.1	1	0.9	1	1.3	1.4
CCAAACTCGTGGTTATACAA	1.1495983935743	1.3	0.89	1	0.92	0.87	0.98	1.1	1.1	1.4
GGTTATACCGCCTATTCATG	1.1495983935743	1.1	0.94	0.75	0.89	1.3	0.87	1.9	0.85	0.96
TCAATAACCGGATAACTATG	1.14939637826962	0.9	0.82	0.95	1	1.3	1	1.2	1.4	0.97
GCTGATTTTCAAGACAATTT	1.1491935483871	0.96	0.93	1	1.1	0.97	0.86	1.5	1.1	1.1
TACTTTTACCGCATATTTAA	1.1489898989899	0.62	1.1	1.1	0.93	1.2	0.95	1.1	1.4	1.1
GCATACCAGGCCAGATACTT	1.14878542510121	0.76	1.1	0.91	1.2	0.97	1.1	1.3	1.3	0.84
TGAACCATGCCCTGCCATAA	1.14837398373984	0.92	1.1	0.72	0.98	1.2	0.82	1.1	1	1.6
TGAGCACTTCCATTAACCAA	1.14811133200795	0.85	0.89	1	0.99	1.3	1.2	0.92	1.2	1.3
CCAGTCCTGTACGTCCTCGT	1.14770459081836	0.8	0.77	1.6	0.54	1.3	1.1	1.1	1.4	1
GACAACATTTCCGACAATGT	1.14770459081836	0.9	0.99	0.83	0.89	1.4	1	1.3	1.2	1.1
CAATAAAAGTCAAAACTTAA	1.14729458917836	1.1	1	1.1	0.9	0.89	0.98	1.1	1.3	1.2
TCTGTCAATCCAAATTTTGG	1.14708835341365	1.6	0.65	0.75	1.6	0.38	1.3	1.2	1.6	0.47
CCCAATATGTACGATTTCAA	1.14685658153242	0.8	0.92	1.2	1.2	0.97	0.87	1.3	1.1	1.4
GACATATTTCCATTTCCCGG	1.14667338709677	0.97	0.95	1	0.94	1.1	0.95	1.1	1.2	1.3
TGTATATACTAAGAACTAAG	1.14667338709677	0.9	0.93	0.82	1.5	0.81	0.75	0.9	1.8	1.1
GGATACCCGCGCTGATTAAA	1.14646464646465	0.83	1	1	1.2	0.92	0.97	0.97	1.3	1.3
CCTGTTTATTGCATCCTCTT	1.14541832669323	1	1.2	1.1	0.8	0.92	1.1	1.1	1.6	0.8
CCTTTATATGGAGGACCATA	1.14541832669323	1	1.1	0.78	1.2	0.94	1.1	1.4	1.1	1
GCAAATCTCGAAATCTAATT	1.14520958083832	0.95	1.2	0.98	0.78	1.1	1.2	0.89	1.5	1
TATATAATTCGGTTACAAAA	1.14520958083832	0.67	1.2	1.1	1.2	0.84	0.98	1.5	1.2	0.91
TCTACCATTCCGTGTCAAAT	1.145	1	0.92	0.98	1.1	1	1.1	1.3	1.2	0.98
TCAATATATCACTATAACGT	1.14478957915832	0.96	1.1	0.93	1	1	0.97	1.1	1	1.5
CCCGTTTTTGCCATTTATTA	1.14457831325301	0.94	1.2	0.95	1.1	0.79	1.5	1.1	0.96	1
CGAACATACGCAGAACTTAG	1.1443661971831	0.88	1.5	0.95	0.67	0.97	0.77	0.78	1.9	1.1
CATTCAAAGTACGGCTACAA	1.14393939393939	1	1	0.94	1.3	0.71	1	1.5	0.73	1.3
GAAACCTATGACATAATATA	1.14329268292683	1.2	0.98	0.95	1	0.79	1	1.2	1.1	1.2
GAATAAAAGGGCAAACTTTA	1.14329268292683	1	1	0.94	0.98	1	1	1.2	1.1	1.2
TCAATAAATTGGGACTTAGG	1.14314115308151	0.92	0.92	1.2	1	0.99	1.3	1.2	1.1	1
GAATAATCGGCATTCCCTAT	1.14228456913828	0.73	1	1.4	1.2	0.66	1.1	1.2	1.3	0.96
TACACTCAGTGGGTACTAGT	1.14206827309237	1	0.86	1.1	1.1	0.92	1.2	1	0.95	1.4
TGCTTCTCGGGGTATTTTTG	1.14185110663984	0.77	1.3	0.9	1	1	1.3	1.2	1.1	0.94
TCTGTATCCTGATATTTAAA	1.14151873767258	1	1.2	0.95	1.1	0.82	0.9	1.5	1.3	0.93
CCTGTACATGCAGAATATAA	1.14108910891089	1.1	0.93	1	1.1	0.92	1.2	1.2	1.3	0.91
CTATAATATTACAATACCTG	1.14087301587302	1	0.95	1.1	1.2	0.79	1	1	1.3	1.3
GAATCAAATGCGAGACCTTA	1.14087301587302	1	1.1	1.1	0.96	0.88	1	1.2	1.3	1.1
TCTGATCATTGAAATATTAA	1.14043824701195	1	0.74	1.1	1.2	0.98	1.5	0.98	0.8	1.3
TCATTCCCTCGGTACAACTT	1.13933601609658	1.1	0.79	1.2	1.1	0.78	1.2	0.83	1	1.5
TCAGAATTTCGGTAATCAAA	1.13866396761134	1.2	0.91	0.79	1.2	0.84	1.1	1	1.2	1.2
CCAACTACTTCCGACTTTAG	1.13839285714286	0.77	0.69	1.4	0.98	1.2	1.6	0.72	0.77	1.5
TGATCATAGTGAATTTTAAA	1.1377245508982	0.89	1.2	0.99	1	0.93	1.4	1.2	1.2	0.76
CAAAATAACGCAGACACCTG	1.1375	0.92	0.99	1	0.99	1.1	1.3	0.95	1.2	1.1
TCCTTATTCGGCTGCAATAT	1.1372745490982	1	1	1.1	0.99	0.9	1.2	1.1	0.94	1.3
TCTGTCTTCCAGGTAATTTT	1.13659274193548	0.85	0.86	1	0.85	1.4	0.76	1.2	1.8	0.75
GCAGAAAACTAATACACATT	1.13636363636364	1	0.98	0.8	1.2	0.97	0.9	1.2	1.3	1.1
GGAGATCAGTACTGACACAG	1.13590263691684	1.1	0.87	1.2	0.89	0.87	1.2	1.4	0.95	0.93
GACAGCTCCGCAATAATCTA	1.13568588469185	0.82	0.74	0.97	1.4	1.1	1.1	1.2	0.97	1.3
GCTTAAACCCAGAAAAAAAT	1.13522954091816	0.9	1.7	0.68	1.1	0.63	1.1	0.98	1.5	0.97
GAAGAAACGCGAAAACTATG	1.135	0.97	1.3	0.89	0.98	0.86	0.94	1.1	1.3	1.2
TAAACTACTCACTTCAATAA	1.13412228796844	1.3	0.91	0.85	1.1	0.91	1	1.2	1.1	1.3
TACAACAAGTACGACAATTA	1.13412228796844	0.68	0.86	1.3	0.83	1.4	0.9	1.1	1.3	1.3
CCAATTATCCCCTTCTCCAA	1.13407258064516	1.2	0.57	1.2	0.89	1.1	1.2	1.1	1.1	1.1
TAAACATTTGCCTGCCACTG	1.13407258064516	0.83	0.66	0.91	0.66	1.9	1	1.6	0.8	1.1
TGAGTTACGCGCATACCTAA	1.13389328063241	1	1.2	1.1	0.85	0.91	1.2	1.2	0.99	1.2
GAATCCCAGCACATATAATT	1.13366336633663	1.2	1.3	0.66	1.1	0.79	1.2	1.5	0.88	1
TGATCCACTCAAAGTAAATA	1.1336032388664	1.1	0.68	1.6	0.75	0.81	0.88	0.7	1.8	1.1
CGTAACTTCGAGTTACCCTA	1.13336713995943	0.77	0.92	1.1	0.94	1.2	1	1.2	0.97	1.3
CATATCCCGGGCATACAAGG	1.13313008130081	0.7	1.1	1	1.3	0.82	1	1.3	1.6	0.56
CGCTCATATGACAATCTCAA	1.13273453093812	1.3	0.83	0.98	0.7	1.2	0.84	1	1.4	1.3
GAAGAAATTCGCAGACTCTA	1.13273453093812	0.98	1	1.1	1.1	0.83	0.74	1.4	1.2	1.2
CATAAAAATTCAAAAATATA	1.13226452905812	0.92	1.3	0.94	0.94	0.89	0.92	1.1	1.1	1.4
GAAAAAAACTACATATCATA	1.13226452905812	0.95	0.69	1.2	1.3	0.85	1.1	1.1	0.92	1.4
CATACTATTCCGGTCCAAAA	1.1320281124498	0.87	0.84	0.87	1.3	1.1	0.97	1.3	0.84	1.4
CCAGCCTCCTGATTCCTCAA	1.13188976377953	1.1	0.76	1.3	1.1	0.82	1.1	1.1	1.2	1.2
CCTACTCCTCGCTTACTCTG	1.1317907444668	1	1.1	0.86	0.91	1.1	1.1	1.2	1	1.2
GAAATATATCCGGTTATAGT	1.1317907444668	1.2	1.1	0.64	0.93	1.1	1.2	1.2	1.1	1
CCTAATACCTCAAAGTACGG	1.13155241935484	0.9	0.89	1.3	0.94	0.93	1.1	1.5	0.89	1
CGAAAAATGTGAAGTCACAA	1.13107287449393	1	1.1	1	0.95	0.89	1.1	1.1	1.3	0.97
TACAAAAACCGAAGTTATGG	1.13034623217923	0.97	0.95	1.2	1.1	0.69	1.2	1.3	1.1	0.84
GCAAATAATTAAAGTTTTAT	1.13023952095808	0.99	1.1	1	1.3	0.62	1	1.4	1.3	0.83
TACAACAAGCCAAATTCAAT	1.13	0.97	0.87	1.2	0.96	1	1.2	0.72	1	1.6
CATTCACATGAATACTCCTT	1.12975951903808	1	0.99	1.1	0.97	0.93	0.81	1.1	1.2	1.4
CCTTACCAGCAAAGCATAAT	1.12951807228916	0.95	1.1	1.1	0.84	0.99	1.1	1	1.3	1.1
GCTTTCCATTACTAAACAAT	1.12951807228916	0.93	1.1	1.4	0.72	0.83	1	1.1	1.4	1
TGCTTTCCTTACTACATATA	1.12951807228916	0.91	1.1	1.1	0.87	1	1.3	1.1	1.1	1
CCTAATATTTACGACTTTAA	1.12903225806452	0.93	1.1	1.1	0.96	0.87	1.1	1.3	1.1	0.98
TATACTAAGCCCAGAATCAG	1.12829614604462	0.99	0.93	1.1	0.91	1	1.2	0.85	1.1	1.3
CAAGATAACTCATTCCAATA	1.12823061630219	1	0.93	1	1.1	1	1	1.3	0.94	1.3
TCCAATCAGTCAAGAACTTT	1.12798804780876	1.1	1.1	1.1	0.75	0.97	1.1	0.93	1.1	1.4
GAAGCCAATCAGATATCAAT	1.12774451097804	0.92	1.2	1.1	0.88	0.91	0.96	1.4	0.96	1.2
TAAACTCTTCCATACTTCAA	1.12774451097804	1.1	0.89	1	1.2	0.82	0.92	1.2	1.1	1.3
CCCAATTCCCACTAATATTT	1.12725450901804	1	1.2	1.1	0.79	0.9	1	1.3	1.1	1.1
CCCTTAACCTCAATACTCTT	1.12725450901804	1.1	0.77	1.2	0.98	0.94	1.8	0.67	1.1	0.93
CGCAACCTCCGCAACTACGT	1.12725450901804	1	0.69	1.1	1.2	1	1	1.1	1.2	1.2
TATGTAATTCCGGTTTTCAA	1.12725450901804	1.2	1	0.95	0.88	0.96	1.2	1	1.2	1.1
TGAAACATTTCAAACCTATA	1.12623762376238	1.1	1.2	0.91	0.98	0.86	1.1	1.4	0.95	1.1
CATTCATTCGCATGATATTA	1.12601214574899	0.84	1.2	1.1	0.8	1	1.1	1.3	1.1	0.95
CCATAATACTGATGAAACGG	1.12601214574899	0.94	0.9	1.3	1.1	0.7	0.95	1.3	1	1.2
CCCTTATACCGATAAATAAG	1.12601214574899	1	0.81	0.93	1.3	0.9	1.1	0.88	0.97	1.5
CATACACCCGCCTTAACTTT	1.12599206349206	1	0.86	0.98	1.1	1.1	1.1	0.84	1	1.6
GAATCTATGTGAGAAATTTA	1.12576064908722	0.83	1	1.1	1	1	1.2	0.94	1.1	1.2
CGTAATCATCCCAACCTTAT	1.1255081300813	0.85	1	1.2	1.1	0.77	1.1	1.1	0.93	1.3
CCAAAATAGCAGGTCTACAT	1.12525458248473	1	1	1	0.81	1.1	1.3	1	1.2	0.92
CATGTCCAGTACGTCACTTA	1.125	1	1	0.8	1.3	0.9	1	1.2	1.2	1.1
TAAACACACCACATTCATGG	1.125	1.1	1	0.97	0.83	1.1	1	1.2	1.2	1.1
TATAATCCTGCCTACCTATT	1.125	0.89	1.5	0.41	1.1	1.1	1.4	1.5	0.86	0.74
GATGATTTTGACTGAATAGT	1.12475442043222	1.1	0.89	1.1	1	1	0.95	1.2	1.6	0.83
CACAAATACGGAAACTCTTT	1.12424547283702	0.91	0.96	1	1.2	0.9	0.97	1.2	1	1.3
CACACCTAGTAAAACCACAG	1.12424547283702	1	1.1	0.88	0.99	1	0.95	0.82	1.2	1.5
CCATATAACCGGAGTCCCTT	1.12376237623762	0.98	0.77	1	1.1	1.2	0.94	1.2	1.2	1.2
CACTTACTCCAAAACCACTT	1.12300796812749	0.77	1.1	0.99	1.4	0.76	1.1	1	0.81	1.6
CGCATCACTTACGGATATAA	1.12270875763747	1	1	0.96	0.95	1	0.91	1.2	1.2	1.1
CATGATTCCCCATTAATATT	1.1225	0.97	1	0.98	1.1	0.95	1.1	1.3	1.2	0.89
CCAGTTAACTACATTAACAG	1.1225	1	0.97	1	0.83	1.2	1.2	1.1	1.3	0.89
TCCTCCTTTGAAAACCCCAG	1.12224448897796	0.96	1.3	0.96	0.77	1	1.2	1.1	0.98	1.2
CCAACATTCTCCGTTAAAAT	1.12198795180723	0.94	1.3	1.1	0.97	0.67	1.4	0.67	1.2	1.2
CCTAAACTCTAATTCTACAG	1.12198795180723	1.2	1.3	1.2	0.47	0.81	1.9	1.8	0.35	0.42
CATACACCCTGCAGCTCCAG	1.12173038229376	0.85	0.96	1.3	1	0.86	1.3	1.1	0.96	1.1
CGTAAACTTTAGTACATCTA	1.12147177419355	0.85	1.1	0.81	1.2	1	1.1	1.1	0.85	1.4
CCCAACAACGCAGTCACAGT	1.12051792828685	1.2	0.91	0.97	0.97	0.97	1	1.1	1.4	1
CCTGTTAAGCAGGACTCTTA	1.12042682926829	0.75	0.82	1.2	0.95	1.2	1.1	1.4	0.99	0.92
CCCAACCTTCCATTTCCTGT	1.12025948103792	1.1	0.99	0.96	0.97	0.99	0.99	1	1.1	1.4
CATGTTAAGTGCGTCCAAAG	1.12	0.99	1.2	0.9	1	0.91	1.6	0.79	0.79	1.3
CCCGAACATTGGTAAACAGT	1.12	1.3	0.8	1.1	0.8	1	1.1	0.98	1.3	1.1
TCAGATCAGCAAGTTCCTAA	1.11947791164659	1.2	1	0.7	0.78	1.3	1.2	1.2	1.2	0.86
TCTACCAATCGGGTTACATT	1.11947791164659	1.2	0.96	0.98	0.9	0.94	1.2	0.96	1.3	1
GCTTAATATTGGGACCCATA	1.1192152917505	0.81	1.1	1.1	1	0.96	0.85	1	1.3	1.3
TACGTTATTTAGGACCATTG	1.1192152917505	0.96	0.89	1.1	0.82	1.2	1.3	0.98	1.3	0.87
TATACTACCTAAGGTATATT	1.11907114624506	0.95	1.3	1.1	0.84	0.87	1.2	1.2	0.93	1.2
CCCTACATGCACTATCTTAT	1.11895161290323	1.2	0.97	1	0.94	0.85	1.1	0.97	0.87	1.5
TCTATACCTCAATGACATAT	1.11842105263158	0.87	0.82	0.95	1.3	1	1.1	0.92	1	1.4
TCAAAATTGTCCTAATAAAA	1.11815415821501	0.94	0.96	1	1.1	0.93	1.4	1.1	1.1	0.81
TAAGTACCTTACTTATAAAT	1.11802788844622	0.88	1.4	0.77	0.97	1	0.99	1.1	1.1	1.3
GCAACAAAGGCCGTCATCTA	1.11712598425197	0.78	1.1	1.1	1.1	1	0.8	0.99	1.8	0.95
CAAAACCCCCAAAATAATTA	1.11696787148594	1.1	1.2	0.98	0.87	0.83	1	0.95	1.2	1.3
TGCAACCATTAGAACCACAT	1.11670020120724	0.73	0.97	1.2	0.77	1.3	0.74	1.2	1.4	1.1
TCTGATTCTCGAGACTCCAT	1.1164314516129	0.98	1.1	0.98	0.9	1	1.3	0.94	0.99	1.2
GATAACTCTCCAGGTCCCAG	1.11607142857143	0.95	0.99	1	0.8	1.3	1.1	1	1.3	1.1
CACTATATTCCGGTAACAAA	1.11561866125761	0.82	1.2	0.85	0.86	1.2	1.4	0.94	0.86	1.2
TCAGTCATCCCAAGACAAAA	1.11507128309572	0.91	0.94	1	0.96	1.1	1.4	0.93	1.2	0.85
GCAGACCATCCCTATCATAT	1.11472945891784	1	1.2	0.97	0.97	0.85	1.1	1.1	0.85	1.4
TGTGACTACCCAGGAAAAGG	1.11472945891784	1.2	0.83	1.2	0.66	1.1	0.86	1.5	1.1	0.99
TCAGATCAGTGAAAAAAAGT	1.1144578313253	1.1	1.1	1.1	0.88	0.8	1.4	0.99	0.85	1.2
CCTTATTCTTCATGAAATAG	1.11439842209073	0.82	1.1	0.93	1.4	0.82	1.3	1.5	0.84	0.88
CCTGCTAAGCACGATTTAAA	1.11418511066398	0.86	1.5	0.87	1.1	0.64	0.85	1.5	1.1	0.98
GACTCTTTCTCCATTTCTTT	1.11386138613861	1.1	0.75	1	1.1	1.1	0.96	1.5	0.94	1.1
CAAGTACATTGAATACTTTG	1.11363636363636	1.1	1.1	1	0.94	0.81	0.91	0.9	1.4	1.2
CGTTAAAAGGAGAACTAATT	1.11359126984127	1.4	0.78	0.92	0.97	0.97	1.1	0.99	1.2	1.2
CCTGACAACCAGAGACCAAT	1.11332007952286	1.2	1.1	0.93	1.2	0.6	1.2	1.3	0.98	1
CGTGACTTCGAAAGTTCCGT	1.11332007952286	0.89	1.3	1	0.86	0.98	0.98	1	1.5	1
CCTGACCACTCAGACAAATT	1.11304780876494	1.5	0.78	0.85	0.92	0.97	1.1	1.3	0.77	1.3
CCTGTAATCTACGATTACAA	1.11304780876494	0.79	0.95	0.88	1.3	1.1	1.1	1.4	1	0.97
TCCATTATCCCAAAAAACTG	1.11304780876494	1.2	1	1.1	0.76	0.96	1	1.1	1.4	0.97
GGAATAAACTCGTACTATTT	1.11194779116466	0.74	0.8	0.64	1.4	1.4	0.73	1	1.1	1.6
CCTTCATTGTCCGTACTAAG	1.11166007905138	0.91	0.96	1.1	1.2	0.89	1.2	1.2	1	1.1
CATTTTCTCCACGTTACTAA	1.11111111111111	1.2	0.96	1	0.95	0.84	1.1	1.5	0.93	0.87
CCCTCTCATCCCAACTATGG	1.11111111111111	0.95	1	1.1	1.1	0.8	1.2	1.1	1.1	1
CGAAAAATGTGCTAAATATA	1.11111111111111	0.98	1.1	0.95	0.91	1.1	0.98	1.1	1.3	1.1
GATTTCCTCCAAAAAACATT	1.11111111111111	0.97	0.95	0.93	1	1.1	1	1.3	1.1	1
TACGTTAACTAAAAACCTAA	1.11111111111111	0.85	1.3	0.83	0.99	0.98	1	1.1	1.2	1.1
CATGACTCGTCGGATTTTGT	1.11083499005964	1.1	0.86	1.1	1	0.97	0.67	1.1	1.1	1.6
GACAGTTACCAAGAACCCTG	1.11082995951417	1	1	0.96	1.1	0.88	1.5	0.49	1.4	1
TATGACCCTCCAGAACATAA	1.1105675146771	0.81	1.1	1.1	1	1.1	1.1	1.3	0.94	1.2
CCTAACTCTGGAGGCACAAG	1.11027944111776	1.1	1.1	1.1	0.98	0.73	0.85	1.1	1	1.5
TGAGCCCCCTCCATTATTTT	1.10971943887776	0.65	0.84	1.3	1.1	1.1	2.1	0.89	0.62	0.82
CGCTATCAGCAATACAATAA	1.1094674556213	0.73	1.2	0.95	0.99	1.2	1.1	1.1	1.1	1.2
TAAGCTTCGCACGTCCAACA	1.10918972332016	1.1	0.85	1.2	0.99	0.92	1.2	1.2	1.1	0.99
CAAACATTCTGATGCAAATT	1.10915492957746	0.94	1.1	1.1	0.73	1.1	0.91	1	1.3	1.2
CCTAATAAGCCCAGCACAAA	1.10915492957746	1.1	1.1	1.1	0.82	0.85	1.1	1.1	0.81	1.4
TAAGTTATGGACTGTTAAGG	1.10891089108911	0.95	1.4	1.1	0.81	0.79	0.9	1.3	0.98	1.3
CGTTTTTCCCAATGCTACGG	1.10887096774194	0.87	0.94	1	1.2	0.95	1.5	1.2	0.82	0.88
TCTAACCAGCAAATTATTTA	1.10863095238095	0.9	0.93	1.3	0.92	0.99	1.5	0.91	0.96	1.1
CAAATATCGTGCTTTTATGG	1.10834990059642	0.94	0.81	1.3	0.88	1.1	1.2	0.88	1.4	0.98
CCAGACAACCGAGTTCACTG	1.1082995951417	0.8	0.83	1.2	1.3	0.81	1.1	1.1	0.98	1.2
CCCACCCTCCGGTATCCTAT	1.1082995951417	0.83	0.96	1.1	0.95	1.1	1.2	0.84	0.84	1.5
TAATCTAAGGAAGTAAATAG	1.1082995951417	1.2	0.8	1	1	0.94	1.3	0.98	1	1.1
TGTGAAAACCAGGGTTCATA	1.1082995951417	1.1	1	0.9	1	0.94	0.98	1.2	1.1	1.1
GATTCCTTTGCGTTCCTCTT	1.10778443113772	1.3	0.72	1.1	0.99	0.9	1.2	1	0.74	1.5
GAAACCCCGCAAGGCCAATA	1.1075	0.92	0.6	0.88	1.5	1.1	0.53	1.2	1.3	1.4
GCTATACCTCGAAGAAATAA	1.10728346456693	1.2	1	1.1	0.85	0.93	1.1	1.1	1.2	1.1
CGTAAAAACCAGAGTAAATA	1.10721442885772	0.84	1	1.1	1.1	0.95	0.88	0.84	1.2	1.5
TCAACTATTCAGTACATCAA	1.10721442885772	0.95	0.97	1	0.97	1.1	0.92	1	1.3	1.2
GATTCACCTTCCATATCAAT	1.10663983903421	0.98	1.1	1.1	0.89	0.9	1.4	1.1	0.92	0.98
TCTGATAAGGGATTTCTAAG	1.10663983903421	1	0.9	0.99	0.88	1.2	1	1.2	1.2	1
CCATCTAACGCGGACCCAAG	1.10635080645161	0.6	0.88	0.79	0.79	1.9	1.2	1.4	0.87	0.92
CGCACCCATCACTGAAACAT	1.10615079365079	0.93	0.91	0.92	0.88	1.4	1.2	0.86	1.1	1.3
GGAGTTCATTAATAACTAGT	1.10557768924303	1.1	1.1	0.94	0.88	1	0.88	1.1	1.6	0.86
TGATAACCTGCATATAACAA	1.10510805500982	1.3	1.1	0.83	0.9	0.96	0.94	0.86	1.5	1.2
TAAAACACGTAATGACAATA	1.105	1.2	0.97	0.98	0.88	0.97	1.2	1.1	1.2	0.92
GACAAATCCTAATGAACAAA	1.10470941883768	0.78	1	0.91	1	1.3	0.92	0.99	1.3	1.2
CACAACATCTAGGATTCATA	1.10441767068273	0.92	1.2	1	1	0.86	1	0.9	1.2	1.3
CGATTAAATTAATTAATAAT	1.10441767068273	1.2	1.2	1.1	0.92	0.56	1.2	0.7	1.2	1.3
TGAACCCCCGAATACTACTT	1.10441767068273	1.2	0.97	0.61	1	1.2	1.1	0.8	1.2	1.3
TACTTACATTCATGCCTAGT	1.10424901185771	1.1	1	0.78	0.98	1.2	0.97	1.2	1	1.3
CCCTATAATTACTACCCAAA	1.10412474849095	0.96	0.88	1.1	1.2	0.83	1.1	1.2	0.89	1.2
CGTTAACCCCAGGATCCCTA	1.1039603960396	0.96	1.1	1.3	0.88	0.81	0.96	1.1	1.1	1.3
CCCTTTAACTGCAATCATGT	1.10383064516129	1	1.2	0.9	1.1	0.76	0.78	1.1	1.5	1
TGAGTTTCCCACTGCAAAAA	1.10353535353535	0.96	1	0.89	1	1.1	0.73	1.2	0.94	1.5
GATACATAGTAAAAACAATT	1.10337972166998	1.1	1.2	0.84	0.91	0.98	0.94	1.1	1.2	1.2
TCTAATACCTGCAGTAACTT	1.10308764940239	0.73	1.1	1.5	1	0.69	1.4	1.1	0.93	1
CCAACAAAGTAGATCCCTAA	1.10294117647059	1.1	0.99	0.95	1.3	0.76	1.1	1	1.2	1.2
CCATCTATGTACGACTTTGT	1.10294117647059	1	0.94	0.93	0.96	1.1	0.8	0.85	1.2	1.5
CATACTATCGAGGGTAAATT	1.10264227642276	1	1	1.1	0.82	1	0.91	1.1	1.4	0.93
CATAGAAAGGGAAAATATAA	1.10220440881764	0.97	1.2	0.9	1.1	0.82	1.1	1.1	1.1	1.1
CGAATAACGCAATTCTTCTG	1.10190763052209	0.81	1.2	1.2	1.1	0.67	1.2	1.3	0.97	0.92
GAAACCCACTACTGTAACAG	1.10190763052209	1.5	1.3	0.77	0.8	0.61	1	0.83	0.76	1.8
CAAATTTTCCCATGTCCCTT	1.10143442622951	0.94	1.1	1	0.44	1.4	0.9	1.3	1	1.1
TGCACCTTGTCAATAAACTA	1.10131048387097	0.84	0.93	0.69	1.3	1.2	0.94	0.73	1.2	1.5
CCCATAATCTCGTATCCTAA	1.1010101010101	1	1	0.85	1	1.1	1.2	0.76	1.4	1
CAATATCATGGAAATTACGG	1.10089463220676	0.73	0.93	1	0.97	1.4	0.89	1.1	0.84	1.6
TAATACACTGAAAATTCAGG	1.10070850202429	1.2	1.1	1	0.95	0.69	1.1	0.96	0.99	1.3
CCAACTCCCTCCATCAACTA	1.10059760956175	1	1.1	1.2	0.89	0.83	1.2	0.66	0.96	1.6
TCTGTTTTTTCCTTCCTTAA	1.10040567951318	0.7	1.2	1.3	0.74	0.99	0.88	1	1.5	0.96
CCCAATAACCACGGAACATG	1.1	0.85	1	1.2	0.95	1	1	1.2	1.2	1
TAATTAATGCGGAATACCTA	1.1	1.1	1.2	0.83	0.99	0.88	1.1	1	1.1	1.2
TCATAAACGCAATGCAAAAT	1.1	0.94	0.86	1.1	1.3	0.8	1.1	1.1	1.2	1
TCCACCCTCTAAAATCTAGT	1.1	1	1.1	1.1	1	0.8	1	1.2	0.9	1.3
TCTTCAAAGGCAAAACCAAA	1.1	0.85	1.3	1.1	0.92	0.83	1.1	1	1.1	1.2
GCCTCCTAGTCGGTAAAAAA	1.09939759036145	1.1	0.94	0.81	0.63	1.5	1.1	1.2	0.88	1.2
TAATCCCAGCAGTAACTATA	1.09909456740443	1	0.79	1.1	0.88	1.2	1.3	1.3	0.9	0.87
TACATTTCCTAAAGCCCCTG	1.0990099009901	0.69	1.3	1.2	0.76	1.1	1.3	0.84	1	1.3
CACATATATTGAAGCCCTGT	1.09879032258065	0.89	0.99	0.99	1.1	0.99	0.86	1.4	1	1.1
CCCACCCTTTCAGAAACAAT	1.09879032258065	1	1.1	0.64	0.92	1.3	0.89	0.93	0.74	1.8
CCTGTAAATGACTTCATATA	1.09879032258065	1.1	0.83	1	0.93	1.1	0.86	1.2	1.4	0.9
GCTTTCTCCTGAGAATTTAG	1.09879032258065	1.1	0.58	1.1	1.4	0.78	0.87	1	0.99	1.5
TGAGTCCCCGCCTTTTACAT	1.09871031746032	0.89	0.8	0.85	1.3	1.2	1.4	0.63	1.2	1.2
TACGCTACCTACGAACTTGT	1.09840954274354	0.99	1	1.1	0.84	1.1	0.92	1.1	1.1	1.3
TATTACCCGCAAGGAATAAT	1.09840954274354	0.81	1.1	0.8	0.92	1.4	0.96	1.4	1.1	0.96
CCTGACTTTCGAGTCTAATA	1.09787018255578	0.76	1.2	0.9	0.87	1.2	1.5	1.2	0.96	0.67
GACTAATAGTGAAATAATGG	1.09780439121757	1.1	0.95	1.1	0.91	0.95	1.1	1.1	1.1	1.1
TCCTATCATCCAAAACCCTG	1.09780439121757	0.9	1.2	1	0.99	0.92	0.98	1.2	0.92	1.3
CAAACTCACCGGTTTTCAAG	1.0975	0.96	0.95	1	1.1	0.99	0.89	1.1	1.3	1.1
CATATTATCTCAAACTACTA	1.0975	1	1.2	1.2	0.94	0.66	1	1.4	1	0.99
GAAAACTTCTGGATTTCCGT	1.0975	0.95	0.84	1	0.91	1.3	1.1	1.1	0.99	1.2
GCCTTTTTGTCCAACCTCTA	1.0975	0.97	1.2	0.78	0.95	1.1	1.1	1.3	1	0.99
TAATATTACCACTAACTAGG	1.0975	0.95	0.91	1.2	1	0.94	0.98	0.81	1.4	1.2
GCAGCTATGCACATCATTTG	1.09714003944773	0.86	0.94	0.97	1.2	1.1	0.95	1.1	1.1	1.3
TAAACTTTGTGGAGTCTCGT	1.09657947686117	0.96	1.4	0.65	1.3	0.66	1.6	0.8	0.86	1.1
TACGTATACGAGTACCCTAT	1.09657947686117	1	0.84	0.93	1.4	0.8	0.85	1.6	0.81	1.1
TCTATTTATCCATGTTTCAT	1.09657947686117	1	1.1	0.87	1	1	0.99	0.57	1.5	1.3
GCATTAAACTCCGTCAAATT	1.09627016129032	0.84	1.1	1.4	0.98	0.64	0.81	1.5	1.2	0.84
TCCTACACCTCATGAACTTA	1.09627016129032	0.92	1.1	1	0.94	1	1.1	1.1	0.95	1.2
TAAAACCCTCGAATATCTAA	1.09623015873016	0.94	1.2	0.8	1	1.1	0.92	1.2	1.3	1
GCTAATCCTTACTGACAAAA	1.09592445328032	0.99	0.98	0.98	1.1	0.98	0.71	1.1	1.5	1.1
CAAAAATCCCAATTACAATA	1.09561752988048	0.96	0.87	1.1	1.1	0.99	1.2	1.2	1	1
CCCTAATACCGAAATTACAG	1.09561752988048	1	0.94	0.95	0.83	1.3	1	1	1.2	1.2
CGTACTATTGAGGTATCCGG	1.09533468559838	0.65	0.88	1.2	1.2	1	1.3	1.2	0.82	1
CCTATTAATTCCATCCAATT	1.09530938123753	0.83	1.4	0.91	0.87	1	0.69	1.5	1.1	1.1
TACTTAACTTCGAGTCCCAG	1.095	1.1	0.81	0.98	1.2	0.91	0.98	1	1	1.4
TCTACTAATGGATTTTTATT	1.09498031496063	0.98	1.1	0.91	1.2	0.89	0.85	1	1.1	1.5
CGCATCCACCAAGTCTCTTA	1.09470468431772	1.2	1	1	0.96	0.75	1.4	0.94	0.86	1.1
GCATCAACCCCCTGCATTTT	1.09470468431772	0.82	1.2	1	0.97	0.92	1.1	1	1.1	1.1
CAATTAATGCCAAACCCAGG	1.09468937875752	0.95	1.3	1.1	0.9	0.74	1.2	1	0.97	1.2
CATACACATTCAAACCCCAG	1.09468937875752	1.1	0.84	1	0.75	1.3	1.3	1.2	0.77	1.1
CCAGAACATCAATGACTAAA	1.09468937875752	1	1.1	0.99	1	0.9	0.97	1.1	1.2	1.1
CAAGTAAATGCCAACCCTTT	1.09437751004016	1	0.81	0.97	1.1	1.1	0.96	1.1	1	1.3
CAATAATATCCAGACTTAAA	1.09437751004016	0.67	0.96	0.95	1.2	1.2	0.8	1.1	1.5	0.96
GGTGATTAGTCAATACACAA	1.09437751004016	1.1	1	0.87	1.2	0.81	0.79	1.1	0.97	1.5
TCTAATACCTCAAGTCACGT	1.09437751004016	0.94	1	0.94	1.1	1	1.1	0.86	1.3	1.1
TCTTAAATTCAGAATAAAAA	1.09437751004016	0.7	1.2	1	1.1	0.98	1	1.5	0.9	0.96
TCCGTCTAGCACATTCCCTA	1.0934393638171	0.93	0.97	0.83	1.2	1.1	1.1	1.2	1	1.1
TCCTCACACTGAAGCAACAT	1.0934393638171	0.94	1.2	0.95	1.2	0.74	1.1	1.1	1	1.2
CCAGCCCTCTGGATTTATTA	1.09343434343434	0.96	0.98	1	1.1	0.91	0.93	1.1	1	1.3
CCATAATCCTCCTTCTCCAA	1.09279918864097	1	1	0.84	1.2	0.89	0.71	1.3	1.2	1.1
TGCAAAAATCGGGTATCCAA	1.0925	1.1	0.98	1	0.97	0.95	1	1.2	1.3	0.87
TAAACCAACTGGAGTCACTA	1.09247967479675	0.93	1.1	0.69	1.2	1	1	1.1	1.1	1.1
CAAGATCACGGAATACCAAT	1.0922090729783	1.1	0.94	0.97	1.1	0.96	1.2	1.2	1.1	0.93
TGCGCACCCCAGATTAAAGG	1.09218436873748	0.85	0.86	0.82	0.96	1.5	1	1.1	0.66	1.6
TCTTCACCCCACAATTTATT	1.09183673469388	0.88	1.2	1.1	0.73	0.99	1.1	0.98	1.1	1.1
CAAGACTTTCCGAACCCATT	1.09154929577465	1.1	1	0.86	1.1	0.91	1.1	1.2	0.94	1.1
TCTGCCTCCCAATACACAAG	1.09151329243354	1	0.86	1.1	1.2	0.73	1	1.2	1.2	0.87
CGAAAAATTTCAGAAAAAAT	1.09126984126984	0.97	1.3	1	0.8	0.97	1.1	0.97	1.4	0.93
TGCAACACCTACAGTAAAGG	1.09090909090909	0.93	1.1	0.92	1	1	0.91	0.91	1.2	1.3
CGAGCCAATGCCAATACCAA	1.09	1.2	0.85	1.1	0.65	1.2	0.81	1.1	0.95	1.5
GAATCCAAGCCGGATAAAGG	1.08993902439024	1	1.1	1.1	0.78	0.94	0.89	1	1.1	1.3
CCTATCATTTCAGGTTCTTA	1.08942687747036	1.2	0.96	1.3	0.7	0.9	1.1	0.91	1.1	1.3
GCAGTCTAGCACAGAAAATA	1.08935742971888	0.9	0.92	0.66	1	1.5	0.97	0.88	0.99	1.5
GACTCACAGTAGTTTAAATA	1.08903420523139	0.84	0.93	1.1	1	1.1	1	0.93	1.1	1.3
GCTACTCCTCCCAGCCCAAT	1.08878968253968	1	0.83	0.91	1.2	1.1	1.1	1	0.99	1.3
CCAAAACTCTCATAACAAAA	1.08846918489066	0.91	1.1	0.92	1.2	0.9	0.98	1.2	1.1	1.1
TCTTCTCCTTGAGACAAAAA	1.08846918489066	1.2	1.1	1	0.98	0.75	0.83	1.1	0.95	1.5
GACACTATCCCGTATAAAAA	1.08838383838384	0.95	1.1	1.1	0.88	0.92	1.1	0.91	1.1	1.2
CACGATTTCCAAAACTCATT	1.08814741035857	0.87	1.2	1.1	0.85	1	1.1	1	1.3	0.97
GCAACTAATTGGGGCATTAA	1.08814741035857	1.2	1	0.91	1	0.91	0.97	1	1.2	1.2
GGAAACATGTGGAGTTTTTT	1.08805668016194	1	1.1	1.2	0.77	0.87	1.2	1	0.9	1.2
GGAACTATCTCCTGACCCGG	1.08805668016194	1.5	0.76	1	0.88	0.8	0.8	1	1.6	0.9
CCCGTATCCTACTACCCTAG	1.08782435129741	1.1	1.1	1	0.97	0.84	1.3	0.76	1.3	1
TCCTTCCACTGGTTCCACAG	1.08772819472617	1	0.99	1.1	1	0.84	1.1	0.99	1.2	1
GAAGCCACTGCAAAAAACTA	1.08759842519685	0.91	1.7	1.2	0.84	0.43	1.3	1.2	0.82	1.1
CGTACTTTCTCCAGTACCTG	1.08695652173913	1.6	0.44	1.5	0.98	0.54	1.7	0.66	0.84	1.2
GAGGTAACTTCCGTCAACAG	1.08695652173913	1.3	1	1.1	0.72	0.94	1.1	1.3	0.9	1.1
CAAAACAACTACTACTCTGT	1.08684738955823	1.2	1.2	0.78	0.99	0.81	0.83	1.3	1.1	1.1
CCCACCCACGAAGAAAATGT	1.08673469387755	1	1.1	0.88	0.82	1.1	1.2	1	1.1	0.96
TCAAACATCGCATAACACGT	1.08651911468813	1.1	0.98	1	0.99	0.9	0.93	1.1	1.3	0.99
GGCATCACTTAAATTTACAT	1.08630952380952	0.93	1.2	0.76	1.2	0.95	1	1.1	1.3	0.98
TAATACCTTCCGAGTACAAG	1.08630952380952	1.4	0.86	0.87	0.81	1.1	1.2	0.94	0.94	1.3
TACAACCACCCAAAAACAAA	1.08610567514677	1.3	0.57	1.2	1.2	0.84	1.2	1.2	1.1	0.94
CCTTTCAACTCAGTAACATA	1.08598409542744	0.93	0.9	1.1	1	1.1	0.97	1.1	1	1.3
GCCACCAATCCGAACCATTT	1.08552631578947	1.2	0.92	1	0.72	1.1	1.2	0.87	0.92	1.3
CCCAATCACCACATCATCAA	1.08532934131737	0.88	0.94	1.1	0.99	1.1	1.1	0.88	0.87	1.5
CGCAAACTCCACGTAATTAA	1.08532934131737	0.95	0.97	1.1	0.99	1	1.3	1	1.1	0.95
CCCGATTTCTCATTCTCTGT	1.08519269776876	1	0.73	1.3	0.95	0.95	0.98	1.1	1.1	1.1
CCTGTCTCCGAAAATATAGT	1.08481262327416	0.9	1.1	1.1	0.87	1.1	1.2	1.2	1	1
CCAGTACTCCGAGGACCAAG	1.08466933867735	1	1	0.83	0.96	1.2	1	0.93	1.3	1.1
CAAAAAAAGTACAACACCTA	1.08433734939759	0.81	0.83	1.1	1.3	0.94	0.82	1.1	1.3	1.1
TCCGTATAGCGCTACTTCTA	1.08418367346939	1.1	1	0.91	0.89	1	0.94	0.91	1.3	1.1
CGTGTCAAGCACTGACATAG	1.08415841584158	1.4	1	1.1	0.91	0.64	1.2	1.3	0.93	0.95
CCCTTAACTGACTTCTTCAA	1.08366935483871	0.93	1.1	1	1.1	0.83	1.2	0.89	0.91	1.3
TCTAACACCGCGGTTAAATG	1.08366935483871	1.4	1	0.96	0.83	0.77	1.1	1	1.1	1.1
TGAGAATTTCCCTTTTTCTA	1.08366935483871	1	1.2	0.96	1.3	0.5	1.1	1.1	1.1	1
TGCAATAACTGAATTTAAAA	1.08349900596421	1.2	0.77	0.86	1.1	1.1	0.81	0.95	1.4	1.2
CCTTCTAATTAGGTCAACAG	1.08333333333333	1.1	0.83	1	1.1	0.92	1.2	1.1	1	0.99
CGAATCCCTTAGAGCACAAT	1.08333333333333	0.98	0.99	1	0.88	1.1	1	1.4	0.89	1
TGATTACATGAGGTACCATA	1.08300589390963	1.1	1.2	0.77	1.1	0.92	1.1	0.9	0.91	1.5
CCTGCTTAGCACAGAACAGT	1.08283433133733	0.96	0.71	0.89	0.85	1.6	0.9	0.74	1.4	1.3
TCCGTTAACTGGAACATTTA	1.0825	0.88	1.1	0.93	0.99	1.1	0.93	1.2	1.1	1.1
CGAAACAATCAAAAAACATT	1.08182730923695	0.84	1.1	1.5	0.91	0.63	1.1	0.81	1.2	1.2
GACGAAAACGGAGTTAATGT	1.08148893360161	0.81	1.2	0.81	0.75	1.4	1.4	1.2	0.9	0.8
GAAATACCTGAGTGCTCCAT	1.08114919354839	1.1	1	1.1	0.76	1	1	0.79	1.3	1.2
GACGGACTTCCGGGCTAATT	1.08114919354839	0.76	1	1.1	1	1.1	0.87	0.92	1.4	1.1
TCCACTTTGGGAATATAAAA	1.08114919354839	0.92	0.84	1.1	1.1	1	1.2	1	1.2	0.89
CCCACACTCCGGTAACCCAT	1.08080808080808	0.93	0.98	0.97	0.77	1.3	0.9	0.8	0.98	1.6
TCCTCCCTCTCATTCAACAG	1.08080808080808	1	0.92	0.97	0.86	1.2	0.91	0.87	1.1	1.4
TCTGACTCCGAGAGTTCTAT	1.08080808080808	1	1	0.92	0.93	1.1	0.95	0.93	1.2	1.2
GGAATTCATCCCAATATCTA	1.08067729083665	0.67	1	0.78	1.9	0.67	0.85	0.99	1.2	1.3
TAATACCTGCACAATTAAAA	1.08067729083665	1.1	1.1	1	0.93	0.89	1	1.2	0.84	1.3
CAAGATCCCTCGTGCATCGG	1.08055009823183	1.4	0.81	0.93	1.1	0.85	1.2	1	1.1	1.1
CCTGATACCGAGAACAAAAG	1.08046558704453	1	1	0.99	0.95	1	1	0.97	1	1.3
GGAGTCCACCGGGACCTCGT	1.08	0.92	0.91	1.1	1.1	0.97	1.1	0.92	1.2	1.1
GAATATAATTGCGGATAAAT	1.07965931863727	0.58	1.2	0.84	1.7	0.67	0.54	0.67	2	1.1
TAAGATCCTCAAAGCCCCAT	1.07942973523422	0.91	0.7	0.7	1.2	1.4	1	0.94	1.2	1.1
CCCATAAACCGCTGCAACTG	1.07828282828283	1.1	0.93	0.9	0.92	1.1	1.3	0.87	1	1.1
CAATATTTGTCGTACTTATT	1.07818725099602	0.86	1.2	1.1	0.95	0.91	0.95	1.1	1.3	0.98
TAAGATTCTGGATGTACCAT	1.07818725099602	0.95	1.1	0.77	1.1	1.1	1	1.3	1.3	0.73
CCATTCAAGGAGAATAATGT	1.07809430255403	1.2	0.89	0.97	1.1	0.93	1.1	1.3	1.1	0.89
CCCTATTACTAGTATACAAG	1.07793522267206	1	1.2	0.99	0.89	0.86	1.1	1.1	1.1	0.96
TCATTTCTCTAATATTCAGT	1.07793522267206	1	0.89	1.3	0.96	0.79	1.1	1.1	0.96	1.1
GCCTCCCTCGAAATATCCAA	1.07784431137725	0.92	0.98	0.98	0.93	1.2	1	1.1	0.62	1.6
GCATAATTGTAAATCACAGT	1.07715430861723	0.84	1.2	0.81	0.94	1.2	0.92	1.6	0.88	0.9
TAAAACAATTGAGTACCTTA	1.07715430861723	1	0.86	0.89	1.4	0.84	0.99	1.3	0.91	1.1
TAATTCTCGGAGATTAAATA	1.07707509881423	0.95	0.94	1.2	1.1	0.87	1	1.2	0.96	1.2
CAAACTTAGGGATTAACCTT	1.07680722891566	0.91	0.87	1.1	1.1	1	0.93	1.3	1.1	0.96
CATACCTTCTCCTATTCCGG	1.07680722891566	1.1	0.98	0.98	1	0.92	1.1	1.2	0.99	1
TACTATTCCGCGTATTTCAA	1.07680722891566	0.95	0.94	1.1	1	0.99	0.99	1.2	1	1.1
GACACTAATCCAAGACCAAT	1.07673267326733	1.1	1.1	0.9	0.98	0.97	0.95	1.2	1.1	1.1
TAAAATTAGCGGAAATTCAT	1.0765306122449	0.9	1	1	1	1	1.1	0.92	1.1	1.1
GCTATTCATGACATTATAAT	1.07645875251509	0.89	1.3	0.82	1	0.96	0.78	0.6	0.7	2.2
TATTCTCCTCAGAACCAAAG	1.07645875251509	0.87	0.85	0.95	1.3	1	1.2	1.1	0.98	1
CCTTCATCCCAGGTTAAAGT	1.07610887096774	1.2	1	0.93	0.91	0.92	0.93	0.94	1.1	1.3
CCAGTCTATCAAATCACCTG	1.07569721115538	1.1	1	1.1	1.1	0.72	1.1	0.92	1.2	1.1
CGTAATTCCCAAAAAATCTG	1.0754048582996	0.99	1	1	0.95	1	1.1	1.1	0.95	1.1
GAAAAACCTGCGTGTTCATT	1.07534930139721	1.4	0.97	0.96	0.83	0.85	1.7	0.9	0.83	0.88
GCAATTCTCTACATAATATT	1.07534930139721	1	1.1	1.1	0.96	0.85	0.99	1.2	0.92	1.2
GCATTAACCGGAAAAACAAT	1.07534930139721	0.95	1.1	0.99	1	0.97	0.81	1	1.3	1.2
TCCTTACATGAGAATAATTA	1.07505070993915	0.86	1.2	1	0.95	0.92	1.3	0.84	1.1	1
CCCTACCTCGAAAACATATT	1.075	1	0.95	1.1	0.95	1	0.97	0.83	1.4	1.1
CCTACCTAGTGAGCTCACAT	1.075	1.1	1.2	0.82	0.88	1	1	1.1	1	1.2
GACTTTCACCGCAGTAAATA	1.075	0.95	1.2	0.89	0.86	1.1	1.2	1.1	0.9	1.1
CCCATAATCCAGAGAACAGT	1.07469512195122	1.1	1	0.93	0.59	1.3	1.1	0.83	1	1.3
CCAGAATTCCAAATCCCAAA	1.07464929859719	1	0.76	0.91	0.92	1.4	1.1	0.79	1.1	1.3
CCCGAAATTTCATGAAAAAA	1.07464929859719	0.85	0.92	1.2	0.82	1.2	0.99	0.9	1.4	1
TCAAATACTTAATGACATGT	1.07429718875502	0.87	0.94	1.4	1	0.77	1	1.2	1.1	0.98
CCTGTAAACCGAGGACTCGT	1.07425742574257	0.88	0.91	0.97	0.79	1.5	1.2	1.1	1.2	0.84
CCCTTCTCTGACAGACAAAT	1.07394366197183	1.5	0.71	0.65	1.7	0.41	1.8	0.94	1	0.53
TCCAAAATGTAATTCAAAGT	1.07394366197183	0.77	1.1	1.3	0.8	1	1.1	1	0.97	1.2
TGTGTACCTGGGATTTATTT	1.07394366197183	1	0.94	1	0.93	1.1	0.84	1.6	1	0.83
TGCACTTACTAAATAACAAA	1.07390873015873	0.79	0.95	1.2	1	1.1	0.93	1.1	1.1	1.2
CAATCAATCCAAAAAACCGT	1.07323232323232	0.88	1	1	0.97	1.1	1.1	1.1	1.1	0.95
CACTACTATTCCATAAATAT	1.07323232323232	1.2	0.94	0.73	0.88	1.2	1.1	1.1	0.95	1.1
TGTTGTAACCCAAGCAAAAA	1.07323232323232	1.2	1.1	0.91	0.84	0.9	1.1	1.1	1.1	0.95
CGTTAAATCCCAAATATCAA	1.07283464566929	1.2	0.63	0.85	1.3	1.1	1.4	0.95	1.1	0.91
GATAACTAGTCATATTTCAA	1.07214428857715	0.87	0.91	1.3	1.1	0.81	0.97	1.2	0.91	1.2
CACGCAATGCGCGGTTTAAT	1.07178714859438	0.92	0.84	0.86	1.4	0.96	0.99	1.3	1.1	0.88
CGTATAAACTGAGATACCAA	1.07178714859438	1.2	0.88	0.85	1.2	0.85	1	0.67	1.3	1.3
TAAGTCCAGCAGGAATCCGG	1.07178714859438	0.93	0.97	0.93	0.95	1.2	1.1	1.4	0.77	1
TCCGTACTCGAAAAAAAAGG	1.07178217821782	0.57	1.3	1.3	0.78	1.1	0.77	1.5	1.2	0.86
CCCTCTTACGAGTAACTCAA	1.07107355864811	1.1	0.8	1.2	0.83	1.1	0.88	0.83	1.2	1.4
TCAAGATTCTGAAGCCTAAA	1.07107355864811	0.99	0.77	1.5	1.1	0.67	1.2	1	1.2	0.91
TACGTTCCTCGGTATACCAT	1.07035928143713	1	0.83	1	0.98	1.2	1	0.99	1.2	1.1
CACATCATCGCCTATATCTA	1.07	0.99	0.78	1.1	1.2	0.93	0.96	1.3	0.92	1.1
TCAAACTCTTACAGTACCAA	1.06997971602434	1	1	0.93	1	1	0.82	1.1	1.1	1.2
GAAATCCATCGCAGCTCCAA	1.06963927855711	1.1	1.3	1.1	0.79	0.7	1	1.4	0.92	0.95
GGTTTCCCCCAAAATCAATG	1.06963927855711	1.1	1.1	0.9	0.91	0.98	1.2	1	1.1	0.97
CACTAAATCTACTGTCTAAG	1.06927710843373	1.1	1	0.9	1.2	0.78	1.1	0.86	1.1	1.2
CCCGCTTTGGCATAATAATA	1.06927710843373	0.88	1.1	1	1	1	0.86	1.1	1.2	1.1
CATAATTATCAATACTATTT	1.06891348088531	0.88	0.83	0.99	0.97	1.3	1.1	0.95	1.1	1.1
CCAACCAACCGAAAACAATG	1.06891348088531	0.98	0.96	1.1	1	0.93	0.95	1.2	1.1	1
GCAGTTCCTTGGATTACCGT	1.06891348088531	1.1	1	0.98	0.98	0.91	1.1	0.85	1.1	1.2
TATGTTCACCCATTACATTT	1.06891348088531	0.74	1.2	1	0.73	1.3	0.75	1.4	1.1	1
TCATCACTGCACATATTAAT	1.06891348088531	0.77	0.8	1.1	1.2	1.1	0.95	0.9	1	1.4
GCAGTAAAGCCAAGTTCAAT	1.06827111984283	0.97	1.1	0.85	0.97	1.2	1	0.95	1.3	1.1
CCTATATATCCCTACCACAT	1.06822709163347	1	0.89	1.2	0.83	1.1	0.99	1	1	1.3
TATAAACAGGCATTTAATAG	1.06818181818182	1	0.88	1	1.1	0.97	1	1.3	1.1	0.83
TCTGATACCCCGGAATTAAT	1.06786427145709	1.2	0.86	1	0.99	0.96	1.2	0.78	1	1.3
CACTATTTCTGGTTTAATGT	1.06781376518219	0.89	1.1	0.97	1	0.98	1.3	0.94	1.1	0.88
CCCATTATTGAAGAAAACTA	1.06755424063116	1.2	0.69	0.88	1.1	1.2	1.1	1.1	1.2	0.93
CAAGTCTCCGCGTATCAATA	1.06646825396825	1.3	0.92	0.92	0.94	0.96	0.88	1.2	0.82	1.4
CATTACAACCAGGGTTATAT	1.06646825396825	1.2	0.86	0.72	0.96	1.3	0.94	1.6	0.94	0.82
CCAGTACCCTGGATAATTGG	1.06646825396825	0.96	0.86	1.2	1.1	0.92	1	1.1	1.1	1.1
CCCAAAAAGCCAGAAACCAG	1.06646825396825	1.1	0.91	0.93	1	1.1	1	1.1	1.1	1.1
TACATACTCTCCTTCAATAG	1.06646825396825	1.1	0.91	1.1	1.2	0.73	1.1	1.1	1	1.1
CCATTTAATGAGTGCATTAT	1.06639839034205	0.96	0.83	1	0.98	1.2	1.1	1.3	0.97	0.87
CCTGTCACCTGGTTCAATTA	1.06610337972167	1	1.2	0.78	1.2	0.85	0.98	0.95	0.96	1.4
CGCTTTTACTGAGGATCAAA	1.06610337972167	0.7	0.85	1.3	1.2	0.98	1.2	1.1	0.69	1.3
TATTATTTGTCCTTCTCTTT	1.06602822580645	1	0.99	1.2	0.89	0.88	1.3	0.99	1	0.94
CAAACACACTACATCCTATA	1.06573705179283	0.97	1.1	0.96	1.1	0.89	0.78	1.2	1.1	1.2
CCCTTACCTCCAAATATCTT	1.06565656565657	0.97	1.4	1.1	0.69	0.79	1.1	1.4	0.79	0.93
TCTAAACCGGGATTCTATTA	1.06565656565657	0.98	1	0.87	1.1	1	1.6	0.8	0.94	0.88
TGCAAACTCTCCGTCACTTT	1.06565656565657	0.83	1.1	1.1	0.93	0.99	1.1	0.92	1.1	1.1
GCAAATTACGGAAATTACTA	1.06536926147705	0.94	1.1	0.89	1.2	0.88	1.2	1.1	1	0.97
GAAAATATGCAAATCCACAA	1.06528340080972	1	0.87	0.97	1	1.1	0.94	1.1	0.97	1.2
GAAATCAATCGCGAAAACAT	1.065	1.1	0.84	1.1	1	0.96	1.1	1.2	1.1	0.86
GCCTTTCCGGGCATTTCTTA	1.06490872210953	0.9	1.5	0.68	0.85	1	1.1	1	1	1.1
CGATTAATGGACAGTCAATT	1.06462925851703	0.97	0.9	1.1	1.1	0.92	0.97	0.88	1.2	1.2
GACTTTCCCTGGAGTACCTT	1.06462925851703	1	0.99	0.92	0.98	1.1	1.2	0.95	1.2	0.9
TCCTACCTGCCGAACCCCTT	1.06462925851703	0.87	0.69	1.1	0.73	1.6	1.1	1.3	0.85	1
GGCATTATCGGGTACTCAAG	1.0645325203252	0.94	1	1	1.1	0.88	0.99	1	1	1.2
CCCAAATCTCCAAACATAAA	1.06435643564356	0.91	0.78	1.3	1.4	0.66	1.3	1.1	0.93	0.97
CACACATAGTAAAAACATAG	1.06425702811245	1.2	1.3	1	0.73	0.75	1.3	0.9	0.94	1.1
CCCTATTCCTAATAATTTAA	1.06388329979879	0.82	0.97	1.1	0.88	1.2	0.84	1.4	1	0.99
CACATTTCGGAGGATTTTTG	1.06324701195219	0.77	1.1	1.1	1.2	0.85	1.1	1.2	1.1	0.87
TCTACCATTTCCAGCCACAG	1.06324701195219	1.1	1.2	0.9	0.87	0.95	1.1	1.1	0.87	1.2
CAAAAAAACCAGTTACATGG	1.06313131313131	0.66	0.99	1	1.1	1.2	0.81	0.7	1.1	1.6
CGTAAAATCGAGGTCACCAG	1.06313131313131	1.1	1	1	0.89	0.96	1	0.92	0.89	1.4
CACAACTATGCCATACAATA	1.06275303643725	1	1	0.85	1.2	0.89	1.4	0.77	1.1	0.93
CGAAACCACCGGAAATATTT	1.0625	0.99	1.1	0.91	0.8	1.2	1	0.75	1.1	1.4
CCCAACCATTAGAGACCTAT	1.06237322515213	0.76	1.2	0.91	0.86	1.2	1.5	0.72	0.87	1.1
GCTTATAACGACTGCACCAG	1.06237322515213	0.91	0.87	1.3	1	0.85	1.1	1.1	0.69	1.3
CACAATTTCCGAATACAAAA	1.06225296442688	1.1	1.1	0.95	0.99	0.92	1	1.1	1	1.2
CAAGACCATCCCATTTCCTT	1.06212424849699	0.87	0.99	0.93	1.1	1.1	1.2	1.1	0.94	1
GAATACAACTAGGTACCCGG	1.06212424849699	0.94	1.3	1.1	0.88	0.77	0.96	1.3	1.1	0.88
GCATACTCTGAATTCTAAAA	1.06212424849699	0.81	0.81	1.1	0.87	1.4	1.1	1.1	1.1	0.94
TAATCTAACTCCAATTTCAA	1.06212424849699	0.95	0.92	0.7	1.5	0.92	0.99	0.95	1.2	1.1
TCAAACCACTGAAAAACAAA	1.06212424849699	0.84	1.1	1	1.2	0.85	0.94	1.2	1.2	0.9
CAAGACTTCTACTGTCTAAT	1.0619918699187	0.94	1.1	1	0.98	0.9	1.2	1.1	0.88	1
CCCTCCTCCCGCGAATTATA	1.06188118811881	0.83	0.87	0.85	1.2	1.3	0.83	0.96	1.1	1.4
TAAGCTAACTCCGGATACAA	1.06188118811881	1.1	1.1	0.98	0.96	0.91	1.3	0.91	1.2	0.88
TGAGCTCATTACAAACACAA	1.06188118811881	1.3	0.66	1.1	1.1	0.89	0.96	1.3	0.83	1.2
TACTCCTCCTCCTTTATCAG	1.06174698795181	0.83	1.1	0.85	0.8	1.4	0.99	0.84	1.2	1.2
TATGACCACTAGGGAAATAG	1.06174698795181	1	1	1.1	0.88	1	1.2	0.93	1.1	1
TCCTCTTATTACTGATATAA	1.06174698795181	1.3	0.96	0.65	1.2	0.87	1	1.4	0.97	0.86
TCCGTTTCTTCGTTCTCTTT	1.06150793650794	1	0.97	0.99	1.5	0.58	0.84	0.94	1.2	1.3
CCCAAACTCTAATACATTGG	1.06075697211155	1.1	0.95	0.78	0.79	1.4	1.5	0.8	0.86	1.1
CCAGCCTATTAGGTCAAAAG	1.06060606060606	1	1	1.1	0.86	0.99	1.1	1	1.1	1
CAATACTACTAGTTAATAAA	1.06037924151697	1	1	0.95	1.2	0.86	0.95	1.1	1.1	1.1
TACTTCTACCCATGTCCCTG	1.06037924151697	1	0.96	1.2	0.97	0.88	0.95	1.1	1	1.2
CACTTCATTTAAAAAAATAG	1.06015779092702	1.2	0.81	1.1	1.4	0.56	1.3	0.95	0.85	1.2
CGTGCATTTCCGTGACCCGG	1.06015779092702	0.93	1.2	0.82	0.92	1.2	1.3	1.2	0.82	0.98
TCTGCAAACTAATTAACTAA	1.06	1.1	1.2	0.73	1.1	0.87	1.2	0.99	0.95	1.1
CAAGTCAAGCGAAAATACTT	1.05983772819473	0.98	1.1	1	0.85	1	1	1.4	0.88	0.9
TCTAAACTGGCCTTCTATTT	1.05983772819473	0.85	0.89	1.1	1.1	0.99	0.98	1	1	1.2
CCTATTCCTCGCATAAAAAA	1.05961923847695	1.1	1.3	0.79	1.1	0.7	1	1.3	0.83	1.1
GGCAATAATGCAGTAACAAG	1.05961923847695	1.1	0.89	0.9	1.1	1	1.1	1.1	1.1	0.93
TCATCTCATCCAGGAAACTA	1.0594512195122	1	0.72	1.1	1.1	1	0.97	1	1.1	1.1
TACTACATCGGATTATTTTA	1.05923694779116	0.89	0.95	0.84	1.2	1.1	0.9	1.2	0.92	1.2
GCAGTTAATCGAGAATTTTA	1.05885311871227	1.1	1	0.77	1.1	1	0.81	1.1	1.2	1.1
TAAAACTCTCCATAACCTTA	1.05885311871227	0.81	0.7	1.2	1.4	0.86	0.93	1.6	0.89	0.79
TCTTCATATGACGGATAATA	1.05864811133201	0.77	0.83	1.1	1.4	0.93	0.91	1.1	0.85	1.4
CAAAATCCTCGCGAAACCTT	1.05846774193548	1.1	0.99	0.87	1	1	1	1.1	1.2	0.9
CAAATCACTTAATGCTTTAA	1.05846774193548	0.9	0.82	1.2	1.1	0.94	1.1	1.1	1	1
TCTAACCACTGGGGCACAGG	1.05846774193548	0.83	0.93	0.9	1.2	1.1	1.1	1	1	1.1
CCAATCTACCCCTTTATCGT	1.05826693227092	1.1	0.77	0.95	1	1.2	1.4	0.96	0.93	0.96
GCAGAACTGGGAGACAATTG	1.05808080808081	1.1	1	0.88	0.87	1.1	0.94	1.2	1.2	0.85
GCATACCAGCCATTCCTCTA	1.05808080808081	1	0.82	0.93	1.1	1.1	1.1	1	0.99	1.1
GACTATCTCTACTTCTAAGT	1.05807086614173	1.3	0.89	1.1	0.93	0.86	1.2	1.3	1	0.8
TACGACCAGCAGTTAACCAA	1.05788423153693	0.98	0.93	1	1.1	1	0.89	1.3	0.95	1.1
CCAAATAACCGATATTATGT	1.05769230769231	1	0.92	0.96	0.96	1.1	0.99	0.99	1.1	1.1
CCAGACCCTCACATATTCAT	1.05769230769231	0.74	1.1	1	1	1.1	0.78	1	1.3	1.1
CCCGCTAATTGATATATATT	1.05769230769231	0.99	0.99	1.1	0.89	1.1	1.2	1	1.1	0.99
CCTTTTCTTCGCTTCTAAGG	1.05769230769231	1.1	1.1	1.1	0.91	0.86	1.1	1.1	1.2	0.89
GCCTTCCTTCGCGTCTATTG	1.05750487329435	1.2	0.97	0.76	1.1	1.1	1.6	0.82	0.82	1.1
CCTAACTTCGAGTGTATAAA	1.0575	1.1	0.92	0.99	0.89	1.1	0.89	1.2	1.3	0.84
GCTGTTATTCAGATCCTAAA	1.05731225296443	0.95	1.3	1.3	0.82	0.69	0.68	1.2	1.7	0.7
CCAGATAATTCGGTTCTTAT	1.05730223123732	0.87	0.87	1.1	1.1	0.99	1	1.1	1.1	0.97
GAAGATATGCGGAGTATTGT	1.05730223123732	1.1	1.1	0.86	1.1	0.77	1	1.2	0.87	1.1
CGCTAAAACCGATGACCTGG	1.05711422845691	1.2	0.83	1	1	0.96	0.92	1.2	1	1.1
CCTGCTACCGCGGTCAAATG	1.05693069306931	0.98	1.1	0.87	1.3	0.8	1.2	0.96	0.91	1.2
GCCTTCCTCCCGTGCAAAAA	1.05691056910569	0.95	1	1	0.87	1.1	1.1	0.99	0.67	1.4
TCCATAATCTCCGTTTATAG	1.05672690763052	1.2	0.74	1.2	1.1	0.74	0.81	1.2	1.1	1.1
TGCAACCCCCAAGAACCATT	1.05672690763052	0.96	1.3	0.91	0.93	0.88	0.96	1	0.95	1.3
CCCACTCTGGACAATTTAAA	1.05654761904762	0.9	0.93	0.93	0.98	1.3	1.1	0.56	1.4	1.2
TCTAACCTTTCGAAATTTTG	1.05654761904762	0.89	1.1	0.97	0.98	1.1	1.1	1	0.96	1.2
TAAACCCCGTAATGCATCGG	1.05633802816901	1	1.1	0.77	1	1.1	1	0.8	1.1	1.3
TCATAAATCCCGAATATCAT	1.05633802816901	1	0.96	0.93	1.1	0.98	1	1	1.1	1.1
CAAGACACCTACTGCCTTTA	1.05594758064516	0.79	0.87	1.4	0.98	0.92	1.2	1	0.89	1.1
GGAGGTTATGACATTAAAAA	1.05555555555556	1	1.1	1.1	0.82	0.93	1	1.3	0.94	0.94
TCAACATCTCAGGTCATAAA	1.05555555555556	0.83	1.1	1.2	0.91	0.91	0.95	1.3	1.1	0.83
TCTGATACCCCATTCACCTT	1.05555555555556	1.1	0.9	1.1	0.86	0.99	1	1.1	0.98	1.1
CATGACCCTGACTGTACATT	1.05516194331984	0.86	1	0.62	0.96	1.5	1.2	0.78	1.2	0.99
GCCTCTCTTCCATGAATCGT	1.055	1	0.9	1.2	0.97	0.93	1.3	1.2	0.8	0.92
CAATAATCCGGGTTATAATA	1.05460921843687	1	1.1	1.1	0.79	1	0.86	1.3	0.95	1.1
TCCACCCTTTCCAGTCTCAA	1.05436991869919	0.86	1.1	0.86	1.1	1	0.95	0.8	1	1.4
TCAATCCATGACGAAATCAT	1.05421686746988	0.96	0.98	0.84	1.3	0.9	1.3	0.93	1	0.97
CATTTAAAGTCCTGAACCTA	1.05406746031746	0.8	1.4	1.3	0.8	0.74	1.1	1.2	0.65	1.3
GATGTTTTCCCATTCACCGG	1.05406746031746	0.85	1.1	1	1.1	0.99	1.2	1	1.1	0.95
GGATTCTACTGCATCCTAAA	1.05397148676171	0.93	1	1	1.1	0.88	0.95	1.1	1.1	0.99
TGTGCCATTCAATAAATCGG	1.05382293762575	1	0.88	1	1.3	0.79	0.94	0.97	1.3	0.98
CCATTAAAGGAGTACCGAAA	1.05367793240557	1.4	1	0.83	0.83	0.97	1.2	0.89	0.95	1.2
CGAACTATCGGGTTCACTTA	1.05367793240557	1.2	1.1	1.1	0.89	0.74	0.96	1.1	0.88	1.3
TGATTCCTCCGCTTTTTTTT	1.05342741935484	0.69	0.77	1.1	1.3	1.1	1.1	0.98	1	1.1
TATTCAATTGAGAGACCAGG	1.05289421157685	0.93	1.2	0.8	1.2	0.88	1.1	1.2	0.94	0.98
TCCGATCAGTAAAATATCGT	1.05289421157685	1	0.86	0.95	1	1.2	1.2	0.93	0.99	1.1
TATGAAACTGAGAACTAATA	1.05276134122288	1.2	1.2	0.82	0.95	0.9	1.1	1.5	0.92	0.75
TCAACAACTGGCATAATATA	1.05276134122288	1.1	0.81	0.86	1.2	1.1	0.92	1.1	0.85	1.4
CGCAATCCGGAAAGCTCCGG	1.05263157894737	1.1	0.79	0.75	0.8	1.5	1.2	1	0.96	1
CGTTAAATTCGGGAACATAG	1.0525	0.97	1.1	1	1.1	0.83	1.4	0.84	1	0.97
CAAACATCTCAAATCACCAG	1.05210420841683	0.96	0.86	0.97	1.2	1	1	1	1.1	1.1
CAAACCTATCAGAATCCCTA	1.05210420841683	1	1	1.1	0.92	0.97	1.1	1.1	0.9	1.1
GACGTATATGCGTTTATTTA	1.05210420841683	1.1	0.9	1.1	0.98	0.91	1	1.2	1.1	0.9
TCAATTCTGTAAGATACAGG	1.05210420841683	0.97	1.1	1	1.1	0.82	1.1	1	1.1	1
TGAACTACCGAATTCAACGT	1.05210420841683	1.2	1.1	1.1	0.94	0.65	1.1	1.1	1.1	0.9
CCCGTATTGTGGAGTACAAT	1.0519801980198	0.94	1.1	1.1	0.81	1.1	1.1	0.92	0.93	1.3
TAAACAAATGGAAGCCTTGG	1.05182926829268	1	0.92	1.1	1.1	0.8	0.96	0.93	0.95	1.3
TATACCTTCGCAATTCAATA	1.05182926829268	0.92	1.4	0.64	1.3	0.66	1.1	0.74	1.4	0.9
GAAAATCACCAATACAACAA	1.0515873015873	0.85	1.2	1.1	0.91	0.98	0.74	1.2	1.2	1.1
CAATATTTCCAGTACAAATG	1.05142566191446	0.79	0.92	1.1	1.1	1	0.91	0.82	1.3	1.1
CCAAATACGGGCTATAACTG	1.05119284294235	0.92	1	0.77	1.5	0.84	0.81	0.92	1	1.5
GCTAATTAGTAGTACATAAT	1.05090725806452	1.2	0.86	1.1	1.1	0.7	1.2	0.97	1.1	0.9
TCAGACCTCCGATGTATTAA	1.05090725806452	1.2	1	1	0.82	0.94	0.83	1.2	1.2	0.94
TACTACCAGCCCAGAAAATT	1.050796812749	0.91	1.3	1	0.83	0.98	1.1	1.1	0.92	1.1
TGCTTTCAGCAATAACTCAG	1.050796812749	1.1	1.2	1.1	0.82	0.8	1.1	0.99	1.2	0.93
TACATATTTCCAGACCACAT	1.05068897637795	1.3	1.1	0.72	1.3	0.66	1.3	0.87	1.1	1
TATACCACCTCCAAAATTAA	1.05068897637795	0.84	1.1	0.9	1.4	0.84	0.88	0.91	1.5	0.98
CATGCCATTTGATATTCTGT	1.05029585798817	1.1	0.98	0.97	1.3	0.72	1.1	1	1.3	0.86
TCCACCTTGGGGAACATTAT	1.0501012145749	1	0.76	1	0.88	1.3	1.2	0.85	0.8	1.3
TGAATTTACCAATTTTCTGT	1.05	0.91	1.2	1	0.96	0.93	1.1	1.3	1.1	0.7
CCTACTCCCTCAAAACAAAA	1.04990118577075	1.1	1.1	0.88	1	0.98	1.2	0.85	1.1	1.1
TGCATACTTCGAGATTTCAA	1.04969574036511	1	0.93	1.2	1	0.8	0.87	1.1	1.2	0.97
CATAACCCTCAAATACTCAG	1.04959919839679	1.3	0.87	0.95	0.94	0.93	1	1.1	1.1	0.99
GAAAATCTTTACTAATACAT	1.04959919839679	1.1	1	0.79	1.1	1	1.1	1.1	1.2	0.79
TGAACACAGTACAAACTAAT	1.04919678714859	1	1	0.9	1.1	0.98	1.1	1	1.2	0.88
CGAAACACCTAGTTAATTGT	1.04887983706721	1.2	0.79	1	0.92	1	0.92	0.97	0.93	1.3
TACTTTAACCACATAATAAA	1.04879275653924	0.94	1	1.2	0.85	0.98	0.99	1.1	1.1	0.98
GCAGCAACCTACGGGTCATA	1.04870775347913	1.1	0.81	1.3	0.92	0.9	1.2	1.1	0.82	1.1
GCTGTTCTTCCCTTCCTATG	1.04870775347913	0.93	0.85	0.85	1.3	1.1	0.84	1.1	0.98	1.3
TCAAATAACCACTGTAAAAA	1.04830677290837	1.3	0.87	0.87	1.2	0.78	1.1	1.1	1.2	0.81
CCAAATAAGCACTTCCTAAG	1.0479797979798	1.3	0.93	0.84	0.68	1.2	1.1	1.3	1.1	0.65
GCTTACCTCTGCTAACTAAA	1.0479797979798	0.75	1.1	1.1	0.7	1.3	1.3	1	0.86	0.99
GAATTTCACCACAAACAAAT	1.04790419161677	0.98	1.1	1	1.1	0.83	1.2	0.95	1.2	0.85
GGAAACTCTCCATGCAAATA	1.04790419161677	0.96	1.1	1.1	0.85	1	1.1	1	1.2	0.9
TCAGCTCACGAGACTTCAGG	1.04783037475345	1.1	0.77	1.2	0.9	1.1	0.95	1	1.1	1.2
CGCATCTTCTCCGATTTAAA	1.04757085020243	1.3	0.74	0.69	0.61	1.6	1.2	0.64	1.1	1.2
TAATTCCAGCCGTATATTAA	1.0475	1.2	1.1	0.89	0.91	0.9	1.2	1	1.1	0.89
TATACAATCCACGATACCTG	1.0475	1.1	1.1	0.85	0.98	0.97	1	0.69	1.4	1.1
TCCTATCTCCAGTTATTCGG	1.0475	0.93	1.2	1.3	0.77	0.8	0.89	1	1.1	1.2
TGAACCCACCCCAGATACAA	1.04716024340771	1.1	0.81	0.98	1.1	0.94	0.98	1.2	0.85	1.1
CCTAACCCTTAATAAATTGT	1.04709418837675	0.65	1.4	1.1	1	0.84	1	1.1	0.98	1.1
TAAGCCAAGCAGGTCACCTT	1.04709418837675	1.1	0.89	1	1	1	1	1	1.3	0.88
TGCAAACCCCACATTACCTA	1.04709418837675	0.91	1	0.83	0.95	1.3	0.88	1.1	1.1	1.1
CACATTAACTAAAACATAAG	1.04674796747967	0.99	1	1	0.93	1	0.88	1.2	0.94	1.1
CATACAATCCAGAACAAATA	1.04668674698795	0.9	0.82	1.3	0.98	0.98	1.1	1.4	0.94	0.73
TAATAACCCGAGAACCAAGT	1.04662698412698	0.75	0.89	0.99	1.5	0.91	1.1	0.72	1.3	1.1
TACTCCATTCGAGACTTTAA	1.04586693548387	0.92	0.64	1.3	1.1	1	1.2	1	0.97	0.98
TATACTCATGCCGTTATCGT	1.04545454545455	0.78	1.6	0.98	0.64	0.95	1.2	1.2	0.87	0.87
TATTAACATCCGAGTATTAT	1.04545454545455	0.75	0.94	0.86	1.3	1.1	0.91	1.3	0.83	1.1
CCCTAAAACGAAATTCCCTT	1.04540918163673	0.88	1.3	0.82	1.1	0.91	1	1.5	0.59	1.1
CCAGATCTTTGCATTAATAT	1.04536489151874	0.97	0.85	1.1	1.2	0.95	1.1	0.94	1.1	1.1
GCAAACATCTAGGAATACGT	1.04508196721311	1	1.3	0.86	1	0.72	1.1	1	1.1	0.88
TCATAAACTTCGAGATCCAA	1.04504048582996	1.1	1.1	1	0.87	0.87	1.1	0.96	1.1	0.97
GAAACCCTCGAAAGCTAAAT	1.045	0.88	0.99	1.1	0.83	1.2	0.94	0.84	1.4	1
GCCTTCTTGTGAATCCCCTA	1.045	1.1	0.98	1	0.82	1.1	1.1	1.1	1.1	0.88
CAAACATCCTCCTTCCCTTA	1.0449604743083	1.1	1.4	1.1	0.71	0.75	1	0.86	1.4	0.97
CCTATTATGCAAGTCCACAA	1.0449604743083	0.98	0.98	1.1	1.1	0.9	1.2	0.98	0.95	1.1
CAAAACTACTGCTTTCATTG	1.0446247464503	1	0.81	1	0.92	1.2	0.52	1.4	1.1	1.1
TGTACAACTGGCAGACTCGG	1.0446247464503	1	0.95	0.89	0.99	1.1	0.72	1.1	1	1.3
CAAGCTCCGGGATTATACGG	1.04458917835671	1.2	0.88	0.87	1.1	0.94	1.1	0.97	1	1.1
CGCATTAATCAAGACACAAT	1.04458917835671	0.67	1.2	0.72	1.2	1.2	0.95	0.89	0.93	1.4
CGTGATTCCGAATGTCATAG	1.04458917835671	0.84	1.3	0.9	1	0.95	0.96	1.2	0.91	1.1
CCAGTTCCCCAGTACACATA	1.04452054794521	1.1	1.2	0.83	1.1	0.88	1.2	0.85	0.92	1.3
CGTACTCAACCCTGTACATA	1.04420731707317	1	1	0.94	1	0.98	0.94	1.2	0.97	1
CCAACCTACTGAAAACCAAG	1.04417670682731	0.98	1.1	0.86	0.94	1.1	1.1	1.2	1	0.86
TACTACCATCCCAGAAAAAT	1.04417670682731	0.88	0.85	0.95	1.2	1.1	1.1	0.92	0.94	1.2
TATACTATCTCCTGAATATT	1.04417670682731	0.97	1.6	0.96	0.46	0.99	0.78	0.78	1.2	1.4
CAAGTTTCTGCGGTTTCCGT	1.04414682539683	0.94	1	1.2	0.8	1.1	0.91	1.2	1	1.1
TATAACATCCAAGTCCTATG	1.04414682539683	0.91	1.3	0.73	1.1	1	0.85	1.3	1.1	0.96
TGAGTTCCCTCGAACATAAA	1.04414682539683	0.95	0.98	1.1	1.1	0.91	0.97	0.84	1.1	1.3
CCCACCTAGCCGAACAAATA	1.04378818737271	0.98	0.77	1	0.86	1.3	1.1	0.78	0.82	1.4
TCTGCTACTGAATTATCCTA	1.04378818737271	1	1.1	1	0.92	0.89	1	1.3	0.86	0.94
TGTTACCAGTCAGATACAAT	1.04376257545272	0.76	1.2	1.5	1	0.51	0.83	0.65	1.8	0.87
GGAATCCTCCGAGGCAAAAA	1.04373757455268	1	0.81	0.82	1.3	1.1	1	1.2	1	1
TCCTTATATTAGGAAACCTG	1.04373757455268	1.1	0.98	0.87	1.1	0.98	1.1	1.1	1.1	0.9
GCTTAATCTCCAATATTCAG	1.04336734693878	1.1	0.85	1.1	1	0.85	1	0.99	1.1	1
GCCTCCCCCTACAGATTATT	1.04332669322709	0.85	0.89	0.95	0.63	1.7	0.93	1.1	0.56	1.6
TAAATATACCGCTACATATT	1.04292929292929	0.85	1.4	0.86	1	0.84	0.84	0.87	1.5	0.92
CAAGCCACGTGAAGAACGTT	1.04291417165669	0.99	0.77	0.95	1	1.3	0.88	1	1	1.3
TCATTAATGGACGGTACCAT	1.04251012145749	0.99	0.99	0.86	1.1	1	1	1.3	0.85	0.97
GATTCACCGTACAAACCCAA	1.04207920792079	1.5	0.85	0.89	0.88	0.93	1.4	0.96	0.89	0.96
GACGCTACGGAATGCTCCTA	1.04166666666667	0.83	0.93	1.3	1.1	0.82	0.98	0.77	1.1	1.3
TATGTCTCTCCATGTTCAAT	1.04166666666667	1.1	1	1.1	1	0.78	1	1.3	1.1	0.75
TCAGAATACTACAAATTCGG	1.04166666666667	0.7	1.6	1.2	0.89	0.65	0.9	1.1	1.1	1.1
TAAGCCCTGTAGATTCTATT	1.04125736738703	0.51	1.2	1.8	0.7	0.88	1.2	0.64	1.2	1.2
CCAGCTCATTCGAGCTCATG	1.04124748490946	1.3	0.62	0.64	1.7	0.71	1.3	0.98	0.9	0.96
TCAGTTTACCGCAAACAATT	1.04124748490946	0.9	0.86	1.2	0.91	1.1	1.1	0.97	0.97	1.1
CCCTATCTCCCAGGTATCAG	1.04083665338645	1.1	0.92	1	1.1	0.9	0.98	0.8	1.3	1.1
TAATATCTGCAATTCCTTGG	1.04083665338645	0.9	1.1	0.97	1.2	0.85	0.79	1.4	0.89	1.1
TCCTATCACGACAGACAAAA	1.04083665338645	1.1	1.1	0.99	0.89	0.94	1.1	1	1.2	0.88
CCCTCTAATGGCAAATACAA	1.04082661290323	0.95	1	1.1	0.98	0.93	0.93	1.1	1.1	1
TCAGTATCCGAGTAAACCAA	1.04081632653061	1	0.93	1	1	0.97	1.1	0.78	1.1	1.1
TCCTCTTCCGACGGATTCAG	1.04081632653061	1	0.9	1	1	1	0.91	1	0.97	1.2
CGTACAATCGGAATATCCTG	1.04041916167665	1.1	1.1	0.98	1	0.83	0.93	0.97	1.3	0.97
TCAAAATCGCAAAGAACAAA	1.04041916167665	1.1	0.9	0.95	0.96	1.1	1.1	0.93	1.2	0.94
CGCACTTCCCGGGGTCCTAA	1.04040404040404	1.1	0.98	0.86	0.91	1.1	1.2	0.72	1.1	1.1
GCATCAATTTGAAGATAATA	1.04040404040404	0.95	0.93	1.2	1	0.87	1.2	0.97	0.98	0.97
CCATACATGTACTTATCATT	1.04001976284585	1	1.2	1.1	1.1	0.66	0.84	1.1	1.3	0.97
CACTATTCGCCAAGCTAAAA	1.03997975708502	1	1	0.98	1.2	0.76	1	0.93	0.98	1.2
CGTATTTCCCAGGGATACAA	1.03960396039604	1	0.86	1.1	0.99	1.1	1.2	1	1	1
GAAAAAATGTGATACAAAAA	1.03957915831663	0.94	0.95	1.2	0.9	1	1	0.95	1	1.2
CGTGTCAAGGGCGTCCATAT	1.03918650793651	0.98	1.2	0.93	1	0.93	0.99	1.1	1	1.1
CAAGTCCCGCCAGAACTAAA	1.03876739562624	1	0.93	0.72	0.98	1.4	1	1	0.98	1.2
TGAGCAACCCCAGTACAATG	1.0387323943662	0.61	0.63	2	0.73	1	1.1	0.83	1.1	1.1
CAAATTTAGCACTTCCCTGG	1.0383064516129	0.66	0.85	1.6	0.97	0.88	1	1.2	0.72	1.2
CAAGTCTATGACAACCTCAA	1.0379684418146	0.98	1.1	1.2	0.87	0.92	1	0.96	0.95	1.3
CCCAAACCTGGCGGCTAATA	1.03787878787879	1	0.99	0.97	1	0.99	1	1.2	1	0.91
GCTAAATCTGAAAGTACTAA	1.03787878787879	1	1	0.89	1.1	0.96	1.2	0.93	0.88	1.1
TGCGTTTACGCCAACCAAAT	1.03787878787879	0.87	1.3	1.1	0.95	0.73	1.4	0.9	0.96	0.85
CCCAACTAGCCCTAATCATT	1.0375	1.1	0.98	1.1	0.62	1.2	0.99	1.2	0.86	1.1
CAATTTTACTAATGCTTATA	1.03701825557809	1	1.1	0.83	1	1	0.96	1.2	1.1	0.83
GAAATACTGTCATGCCTAAG	1.03670634920635	0.78	1.1	1.2	1.2	0.76	1	0.98	1.2	1
CCTTACTATCCCTTCCTCAT	1.03664658634538	1.1	1.1	0.81	0.97	1	0.97	0.82	0.94	1.4
GGAGACAATGCCAACACCAT	1.03628230616302	1.1	0.73	1.1	1.1	1	1.3	0.87	0.8	1.2
GATTTCTACGCGAGATAAAT	1.03621730382294	1.1	0.99	1	1	0.88	1.2	1.1	1	0.82
CATGAATCTCAGAATCCCTA	1.03592519685039	0.91	0.87	1.1	1.1	1.1	1.1	0.96	0.75	1.4
CCTTAACACTCAATCCCCCA	1.03585657370518	0.91	1.2	0.92	1.2	0.79	0.97	1.2	0.89	1.1
CACAAATTTGACGGTCAAAT	1.03578629032258	1	1	1.1	0.94	0.92	1	0.98	1.2	0.93
TATAACAACGCATGACACAG	1.03571428571429	0.89	1	1.2	1	0.81	1.1	1.2	0.91	0.85
CCTGTTAACCCCTTCCCAAT	1.03542914171657	1	1.2	0.86	0.95	1	0.95	1	1.1	1.1
GGAATTTTTGACGAACATTT	1.03542914171657	0.87	1.4	0.85	1.1	0.79	1.1	0.99	1.1	0.96
TCCTCCTATTAATGAAAAAA	1.03542914171657	0.54	1.2	1.1	1.3	0.87	1.1	1.1	1	0.95
TAAAAAATGCAAAGATTAGG	1.0350790513834	0.99	0.93	0.84	1.1	1.2	1	1.1	0.99	1.1
CAAGCCAACCCCAAACTAAG	1.03422619047619	0.91	1.4	0.83	0.8	1.1	0.93	0.94	1.1	1.2
GGTAACCATCAAGAACTAAA	1.03422619047619	0.96	1.1	1.1	0.78	1.1	1	1.2	0.87	1.1
TAAACTCCTTCAGGCTACAA	1.03422619047619	0.87	0.88	0.94	1.5	0.85	0.92	1.4	0.91	0.94
CCTGCTATTCGAGGACTCAG	1.03413654618474	1.1	0.83	1.1	1.1	0.85	0.97	0.95	1.1	1.1
GAATTTAATCGCTTAACCTG	1.03413654618474	1.1	1.1	0.97	1	0.81	1.1	1	0.92	1.1
GGTGCCTTCTCCTTAATCAA	1.03413654618474	0.89	1.1	0.98	0.91	1.1	0.92	1.1	0.9	1.2
TCATTCCCGCAAAACATTAT	1.03413654618474	1	0.92	1.2	0.96	0.9	1	0.93	0.89	1.3
CGCAAAATTCAATGACTAGG	1.03360488798371	1.1	1	0.94	1	0.87	0.89	1	1.2	0.97
TCTAAAACCTCGTTATTCTA	1.03336653386454	1.1	0.95	1	1.3	0.67	1	1.3	1.1	0.75
TCTAATATGTGATGCTAAGG	1.03336653386454	1.3	0.81	0.82	1.3	0.79	0.9	0.96	1.4	0.89
CCTACAATTCCGTAAAACGT	1.03326612903226	0.93	0.84	1.2	1	0.99	1.1	1	1	1
CCTAAACCGCCCAGTAAATG	1.03303747534517	0.66	0.77	0.64	1.4	1.6	1	1.3	0.79	1.1
TACAAAATCGAGATTCATTG	1.03303747534517	0.86	1.1	1.4	0.78	0.93	1.2	1	1	0.99
GAAGTTCCGCGGATTTCCTA	1.03293413173653	1.2	1.1	0.65	0.96	1.1	1.1	1.1	1.2	0.74
TAAGAACACCCATGTACTAA	1.03293413173653	0.99	1.1	0.94	1.1	0.88	1.1	1.1	0.94	1
TCTTCCTTTCAATAACTCTG	1.03282828282828	0.89	0.76	1.4	1.4	0.5	0.93	0.98	0.78	1.4
TGCACCTCTCGCTTATTAAG	1.0325	1.1	1	0.91	0.69	1.3	1	0.93	1.2	1
CCAACACTTGACATACTAAA	1.03238866396761	1	0.74	1.1	1.1	1	0.94	1.2	0.99	0.95
TGAAAACATTGAAAATACAT	1.03217821782178	1.1	1.3	0.89	1	0.76	0.88	1.1	1.2	0.99
GCAACCTACCCGAGACAAAA	1.03206412825651	1.3	0.79	1.1	0.7	1.1	1	0.62	1.2	1.3
GCCAATAACCACTTTATCAA	1.03206412825651	0.91	1.1	0.95	0.93	1.1	0.92	1	0.9	1.3
CCTTAAACCGAGTTCACAAT	1.0316265060241	1	0.95	1.1	0.83	1.1	1.1	1.2	0.97	0.84
TCATAACATGCCTTTAATGG	1.0316265060241	0.98	1	0.98	1.1	0.92	1.2	1	1	0.91
TGTTTATCCGGATGACAAAA	1.0308764940239	1	0.82	1.1	1.1	1	1.2	0.98	1.1	0.86
TCCGTTTCCCCCATCACCGT	1.03057199211045	0.68	1.3	0.89	1.1	1.1	1.1	0.58	0.8	1.7
TGCAATTCTCCGAAAACCAA	1.03043912175649	0.93	0.98	1	1.1	1	1	1.1	0.93	1.1
CACTATATGCGGGATTTCTG	1.03030303030303	1.1	0.94	0.93	1	0.98	1	0.99	1.2	0.89
CCAGATTCGCAGAGAAAATA	1.03030303030303	0.96	1	1	1	0.99	0.99	0.89	1	1.2
TGAGTCCTATAGTGCATTTT	1.03	0.87	1	1.1	1.1	0.93	0.91	1.2	0.91	1.1
CCTTCAATGCCATAAACTTA	1.02985829959514	0.76	0.96	1.1	0.82	1.3	1.2	1.5	0.61	0.76
CAAGTATCTCACATAACAGG	1.02970297029703	0.92	0.97	1.2	0.99	0.97	1.2	0.98	0.99	0.99
GGATTCTCCTGAAGCAAAAT	1.02970297029703	1.2	1.1	1.3	0.84	0.61	0.86	1.2	1	1.1
TCATTTAACCCCATCTTTAT	1.02970297029703	0.61	1.3	1.2	1	0.94	1.2	0.85	1.3	0.81
CAAGAACCTCGCATACTAAA	1.02955911823647	0.98	1.3	0.79	0.94	0.98	1.1	0.94	1.2	0.87
CAAGCCCATGCCATTAACAT	1.02955911823647	0.91	0.99	1.1	0.99	1	0.97	1.3	0.84	1
TCTAATCACTACGTAACAGG	1.02955911823647	1.1	0.95	0.83	1.3	0.81	0.93	1	1.3	0.88
CCCTAAACTTGATAACAAAT	1.02941176470588	0.97	1	1	0.96	1	1	1.1	1.1	0.86
TCTGATACCTCGTACTTAAA	1.02941176470588	1.4	1	0.89	0.87	0.77	1.4	0.99	0.77	0.9
GAATTCAATCACAAATAAAA	1.02911646586345	1	1.3	0.82	0.89	0.97	1	1	1	1.1
TCCAAAATGTCCATTTTTAA	1.02911646586345	1.1	1	1.2	0.85	0.83	1.1	1.2	0.97	0.83
CAAAAACCGTACTTTTTAAA	1.02882703777336	0.98	1.1	1.2	0.92	0.83	0.77	1.3	1.3	0.77
CGAAATTAGCAGAACAACAG	1.02867203219316	0.9	1	1.1	1	0.97	1.2	1	1	0.89
TCAGCAATTTAATTTAACAA	1.02867203219316	1.4	0.96	0.7	1.1	0.81	1.1	0.93	0.96	1.1
CCTTAACCTCGGGGTCACGG	1.02854330708661	0.97	1.1	0.98	1.2	0.83	1.2	0.99	1.1	0.89
CAAGAAAACTGAAATATTAG	1.02838645418327	1.3	0.96	0.97	0.93	0.86	1.2	1.2	0.94	0.79
TCAATTTCCGCCTGCATAGT	1.0280612244898	0.75	1	1	0.85	1.3	0.9	1	1.2	0.93
CATTTTACCCCCTTAACCAA	1.02777777777778	1	0.85	1.1	0.8	1.2	1.1	1	0.98	0.99
CCCACAATTCCCAAATCCAG	1.02766798418972	0.72	1.2	1	1.2	0.94	1	0.96	1.1	1.1
CCTTCTCATCCATAAACAGG	1.0275	1.3	1.3	0.8	1	0.6	0.99	0.97	1.2	0.95
TATAAATTGCGCTTAACATG	1.0275	1.2	0.81	1.1	1	0.89	1	1	1.2	0.91
TAATAACCGGGGATATCCTT	1.02732793522267	0.9	1.5	0.8	1.2	0.54	1.2	1.1	1	0.76
TCTAAAACCCCAATTCAAAG	1.02732793522267	1	0.96	0.88	1	1.1	0.98	0.88	1.2	1
TAAAATTCTTAAAGCATCAA	1.02705410821643	0.99	1	0.9	1	1.1	1.1	0.9	1	1.1
TAAGTAATCGCATAACTTTA	1.02705410821643	1.5	0.78	0.69	1.4	0.62	1	0.89	1.4	0.81
CCTATATCCCACATATAAAA	1.02678571428571	1.1	1.1	1.1	0.98	0.76	0.85	1.1	0.89	1.3
TAAACCACCTCCAGACCCTA	1.02678571428571	0.97	1	0.71	0.96	1.4	0.96	0.78	1.1	1.3
CACACTCATGCGGACTATAG	1.02660642570281	1.1	0.85	1	1.1	0.93	0.99	1.1	0.9	1.1
CCCAAACCCCAGTACTTCTA	1.02660642570281	0.86	1.5	0.97	0.73	0.92	0.93	0.85	0.81	1.5
CGTGACCTTTAAAGTTACTG	1.02660642570281	0.88	0.89	1.4	0.89	0.92	0.86	1	1.3	0.93
GCATAAACGCCCAATATTTA	1.02642276422764	0.86	0.86	1	1.1	1.1	1	1.4	0.72	0.92
CACTTTAATCACTAACCCTG	1.02634194831014	1.2	0.92	1.1	0.81	1	1.3	1.1	0.87	0.86
CCAGAAACCTCGAAAACCAG	1.02634194831014	1	0.99	1.2	0.85	0.99	0.88	0.95	1.1	1.2
GCTAAAATTCGCAGTATATT	1.02634194831014	0.87	1.2	1.1	1.1	0.76	1	1.4	0.73	1
GCAATAATTTCCTTATAAGG	1.0261569416499	0.97	1.1	0.95	0.85	1.1	0.99	1	1.1	0.99
TAATACATCTAGTGTTCCAG	1.02608267716535	0.84	1.1	0.74	1.2	1.2	1.5	1.1	0.77	0.8
CATTCAACCCGGGGTTTTAT	1.02589641434263	1	1.2	1	0.95	0.87	1.3	1	0.93	0.89
CCATACCCCGCAATTTCCAT	1.02570564516129	0.92	0.57	1.4	0.87	1.2	0.94	0.43	1.4	1.3
CCATATACCCACTAATTATA	1.02570564516129	1.1	1	0.79	1.2	0.87	1.1	0.97	1	1
GACACAATTCGAGGCCATGG	1.02570564516129	0.75	0.91	1	1.1	1.2	0.78	0.86	0.93	1.5
CACTATTCTCCCTTTTTTTA	1.02551020408163	1	1	1.1	0.95	0.85	1.1	1.1	0.95	0.87
CAAAACCCCGGGGATTAAAT	1.02525252525253	0.97	1	0.94	1.1	0.94	0.98	0.86	1.3	0.92
CCTGATTCGCGGTATACTTT	1.02525252525253	0.79	1.1	1.1	0.86	1.1	0.89	1.1	1.1	0.97
GACACATAGCCCAAAACTAA	1.02505112474438	1.1	0.87	0.82	1.1	1	0.8	0.68	1.7	0.83
CGTGATACCTGGAATACAAG	1.025	0.7	1	1.1	1.1	1.1	1.1	0.94	1.1	0.96
GAAGCCTATTGGATATTTAT	1.025	0.91	1	1.1	1	0.99	1.1	0.97	1.1	0.93
TATTTCTTCCCCGACCATAA	1.025	1	0.8	0.8	1.2	1.2	0.99	0.71	1.2	1.2
TCAGACATCCGAAGCTATAA	1.025	1.1	1.1	1.1	0.6	1.1	1.1	0.9	1.1	1
CAAAAACTCGACTTAACAAT	1.02454909819639	0.68	1.3	0.81	1.1	1.1	0.95	1.5	0.99	0.65
CATTCCACTCAAGTTAACAG	1.02454909819639	1.1	0.81	0.98	1	1.1	1.1	0.99	1	1
TAATATCTCGGATACTAAGG	1.02454909819639	1	0.95	0.96	0.98	1.1	1.1	0.96	1.1	0.93
CACTATCCTCGGTGTACATA	1.02450980392157	1.1	0.8	1.1	1.1	1	1.1	1	0.88	1.2
TAAATTTATCCAGATATCAG	1.02430555555556	1	0.98	1.2	1.1	0.76	1.1	0.85	1.3	0.88
CAAACTTCGTGGGTATTCTA	1.02409638554217	1.2	0.98	0.8	1	1	0.93	1.2	1.1	0.85
CAAATCACCTAATGCACTTG	1.02409638554217	0.91	0.9	0.89	0.88	1.4	1.1	0.99	1.1	0.89
CACAAATTGCAAAGCCAAGG	1.02388211382114	0.79	1.2	1.1	0.83	1	0.94	1.2	0.95	0.94
GGCTTAAATCCCATACTTGT	1.02385685884692	1	1.1	1.1	0.84	0.99	0.96	1.1	1.1	0.96
CACTTTCTCCGGTTCATTAG	1.02364185110664	1	0.95	0.97	1.1	0.95	0.98	0.89	1.1	1.1
CGAACATTTTCGATCCTAAG	1.02340637450199	1.2	1.1	0.88	1.1	0.74	1.1	1.1	1	0.91
CGAAACCCTTCCTTAAACTG	1.02295409181637	1	0.83	1.3	1	0.88	1	0.9	1.1	1.1
CGAATATTCGCATACATATT	1.02295409181637	0.98	1.2	0.89	1.1	0.84	0.9	1	1	1.2
TCCGCTACGCCGGTTTATTT	1.02295409181637	1	0.71	1.7	0.78	0.82	1.2	0.8	1.1	1
GACAAACTGTAAATCATAGG	1.02272727272727	0.91	1.1	0.98	1	0.96	1.1	1.1	0.95	0.9
CCAACCTTCCCCTACCAAAG	1.02226720647773	1	0.76	0.99	0.89	1.3	1.1	0.84	0.9	1.2
GGTATTTATCCCATTTCAAT	1.02226720647773	0.97	1	0.99	1	0.98	0.88	0.86	1.2	1.1
CCCTACAATTAATTTATCAA	1.02180527383367	0.86	1	0.88	1.3	0.89	1.1	1.1	1	0.83
CGAATACAGCCGATTCCAAT	1.02180527383367	1	0.98	0.96	1	0.99	0.9	0.73	1.3	1.1
GGCACATACCGATACTCTTA	1.02180527383367	0.97	1.1	0.86	1	1	0.95	1	1.1	0.98
CCTGTATCCTCATGTCCAAG	1.0213717693837	1.1	0.93	1.1	1	0.9	1	1	1.2	0.91
GATAAAAACTCAGGCATCAG	1.02134146341463	0.74	0.78	1.2	1.2	1	0.93	1	1.1	0.99
TAATATCTTTGCAGCTCATA	1.02134146341463	0.92	0.96	1.1	0.94	1	0.92	1.3	0.88	0.92
GCATCACCTCCGGTACTCTG	1.02116141732283	0.86	0.73	1.1	0.79	1.6	0.94	0.86	0.95	1.4
CGCAATATCCGAATCCATTA	1.02091633466135	0.94	0.92	1.3	1.1	0.76	0.95	0.64	0.91	1.6
TCCAATCCCCAATAAAACTT	1.02091633466135	1	1.2	1.1	0.96	0.76	0.86	0.94	1.1	1.2
TCTACCCCTGAAAGAACAAG	1.02091633466135	0.95	0.97	1	1	1.1	1	0.98	0.92	1.2
TCCTAAACCTAGAGCATAAA	1.0207100591716	0.89	0.91	0.97	1.2	1.1	1	1.1	1.2	0.84
TCCGCATACCACGTAATATG	1.02066532258065	1.1	0.98	0.88	1	1	1	1	0.95	1.1
CCAAATACCGGATACCACAG	1.02020202020202	1.3	0.86	0.86	0.93	1	1.1	0.93	0.91	1.1
TCAGAAACGTACGTTACCAT	1.02020202020202	0.82	0.62	0.96	2.1	0.45	0.83	0.93	1.4	0.88
CCCAACCTTGACGTCAAATG	1.02	1.1	1	0.86	1.1	0.94	1	0.88	1	1.2
TAAGTCAATTAATGTTAAAT	1.01980198019802	1.1	0.87	0.88	1.2	1	1.1	1.2	1	0.82
CCCTCCACTGGGGACTTTAT	1.01953907815631	1.2	0.86	0.97	0.66	1.3	0.97	0.8	1.1	1.2
GGTATACATCCCAACACATA	1.01953907815631	0.99	1.1	0.84	0.96	1.1	1.1	0.88	0.99	1.1
CATGTCTTTCAGAGCTTTAT	1.01934523809524	1.2	1.1	0.85	0.93	0.96	1.1	1.1	1.1	0.81
TGCAACCTTGACAATTCTAA	1.01926977687627	0.74	1	1.3	1.5	0.39	0.89	1.6	0.84	0.69
GGAGATTATGACTGCAACAA	1.01907630522088	1.2	0.8	1.1	0.91	0.97	0.94	1.2	1	0.92
CCAACCTTGTAAGTCCCTGT	1.01888667992048	1.1	0.92	0.93	1.1	0.98	1	1	1.1	1
CGATCTCCTCCATTTCTTAA	1.01888667992048	0.91	1	0.95	1.2	0.97	0.99	1	1.2	0.91
GACATACCCTAAAAATAGTA	1.01880081300813	0.93	1	0.79	1.2	1	1.1	1	0.91	1
CACTAATCCTACATATCAAG	1.01870078740157	0.85	1.1	1.2	1.1	0.83	0.94	1.1	1	1.1
CGTTTAAACCGCAGCCATAT	1.01861167002012	0.81	1	0.91	0.95	1.3	1.1	1.2	0.97	0.78
GACAATTTCCCGATACCCAT	1.01814516129032	1.3	0.81	1	1	0.85	0.99	0.99	0.86	1.2
TATGCTTTTGAGAACCTAAT	1.01814516129032	0.97	1.1	1	0.99	0.9	1.1	1.1	1	0.84
TCCACTTCTTCGTGTAATAA	1.01778656126482	0.96	0.87	1.2	1.1	0.93	0.92	1	1.1	1.1
CCCTCAACCCCCTAATCTGG	1.01767676767677	1	0.95	1	0.9	1.1	1.1	1	0.95	0.98
CCTGCATCCCCATGCCCCAT	1.0175	0.79	0.97	0.97	0.97	1.3	0.74	0.93	1.2	1.2
GATTAAAATTGAGGACCCTA	1.01732673267327	0.95	0.84	1.3	0.86	1.1	1.2	0.85	0.96	1.1
GACATAACCCAGTGATAAAT	1.01720647773279	1.1	0.75	1.1	1	0.99	0.93	0.97	0.92	1.2
TCAGAAACTTACTAATTCAA	1.01720647773279	0.96	1.1	0.85	1.2	0.83	1	1.1	1	0.92
TCAGATTCCTACAACTCTGG	1.01720647773279	1	1.1	0.96	0.78	1.1	1.3	1.1	0.71	0.91
CCTTCCCTCGCCAGTCCCAG	1.01703406813627	0.81	0.82	0.56	1.1	1.7	1.1	0.91	0.95	1.1
GCAAAAAACCAGTGATAAAA	1.01703406813627	0.9	1.2	0.95	1	0.94	1.1	1	1.1	0.86
TGTATCCATCCGGTACCCTA	1.01703406813627	1	0.85	0.94	1.2	1	1.1	0.95	0.91	1.1
GCCAACATCCAAAGAAACTG	1.01690573770492	1	1.1	0.93	0.85	1	1.3	1	0.82	0.85
TCCTCTTATGCCGATAATTA	1.01686507936508	0.95	1.2	0.8	0.89	1.2	0.99	1.2	0.81	1.1
CGTTTATACCCCATTTCCAA	1.01656626506024	0.98	0.91	1.1	0.89	1.1	1.1	0.89	0.96	1.1
GCTATTAAGTCAGGCCTATA	1.01656626506024	1	0.99	0.92	1.1	0.97	1	1.3	0.96	0.79
TGAGATACTCCATACACCTT	1.01656626506024	1	0.78	1.3	1	0.9	0.74	0.96	0.95	1.4
CAAGCCCCTCCCTTACCATG	1.01640159045726	0.78	0.95	1.1	1	1.2	1.2	0.96	0.63	1.3
CCTAACCACCCCTACCCATA	1.01640159045726	1	0.72	0.77	0.84	1.7	0.81	1.1	0.78	1.4
GCAAACCTGGAAAATATTAG	1.01640159045726	0.99	0.96	1.1	1.1	0.88	1	1	0.79	1.3
TCTGCTATGCCCAAATTTAG	1.01624015748031	1.2	0.82	1.1	1.1	0.86	0.89	1.1	0.94	1.2
CCTTTTATCGGAGAAAAAAA	1.01593625498008	0.97	1.4	0.73	1.2	0.72	1	1.4	0.77	0.91
GACTAAACGCAGTAAAAATT	1.01593625498008	0.77	0.98	0.77	1.2	1.3	0.85	1.1	1.4	0.73
GATAAATTCCAAATAACCTG	1.01593625498008	0.99	1	1.1	1.1	0.83	1	1.1	1	0.98
GGTTACCATGCGATTTTTTG	1.01577909270217	1.2	1.1	0.93	0.87	0.97	1	1.1	0.92	1.1
CAAAAACATTGCGTTCACAA	1.015625	0.74	0.9	0.92	1.3	1.1	0.93	1.2	0.9	1
CAATAAATGGCCTATTCTTG	1.01546906187625	1	0.99	0.95	1.2	0.87	0.89	1.1	1.2	0.88
GCCGTAATCCAGATCATCTA	1.0153162055336	0.58	1.1	1.8	0.93	0.65	0.74	0.78	0.69	1.9
GAATTTACGTGCATCACTGT	1.015	0.88	0.96	1.1	1.1	0.96	1.1	1.1	0.89	0.97
TCCAAACCCGAAGTAATATA	1.015	1.6	1.1	1	0.5	0.8	1.1	1.2	0.94	0.82
TCCACACACGCATGATACAT	1.015	1.1	1.1	0.92	0.93	0.95	0.86	1.1	1	1.1
GACTTTTTTCAATGAACCGG	1.01485148514851	1.2	1.2	1.1	0.91	0.64	1	1.4	0.85	0.85
CAAAAAATGCGCATCCCAAG	1.01470588235294	1.1	0.98	0.93	0.99	1.1	0.94	1.2	1	1
TCAAACAACCCAAATTCCAA	1.01467611336032	0.91	0.91	1.4	0.72	1	0.9	1.2	1.2	0.71
CCCTATTTGCCAGATTCCTG	1.01452905811623	1.1	0.75	1.2	0.94	1	1.3	0.82	0.93	1
TACTCCTATTCATACCAATA	1.01452905811623	1.1	1.1	0.97	1	0.82	1	0.98	1.1	0.97
TGAGACCAGGCCTTTCAATA	1.01452905811623	1	0.98	1	1.1	0.91	1.1	1	1.1	0.85
CACTAAAACTACTTTAACAA	1.01424361493124	1.1	0.97	0.98	1.1	0.94	0.93	1.1	0.9	1.2
CAAACATTGGACAATCCCAA	1.01419878296146	1.3	0.81	1	1	0.82	1.1	0.99	1.1	0.81
CCAGTACCCCACTTCTTCTG	1.01419878296146	0.83	1	1	1	1.1	1.1	1	0.8	1.1
GCCTTACTCTCGGGTATTTT	1.01419878296146	0.78	0.85	1.1	1.1	1.1	1.2	1	0.7	1.1
CATAACTCGCCATAACTTAA	1.0140562248996	0.66	1.1	1.1	0.62	1.5	1.2	0.87	0.87	1.1
CCCTTAAAGCCGAGTCTAAA	1.01391650099404	1.2	0.92	0.99	0.95	0.97	0.87	0.64	0.87	1.7
CGAATCAACCGGAAATTCAG	1.01344621513944	0.9	1.1	1	0.92	1.1	0.94	1.2	0.96	0.97
TGTGAATTGTCCGGCTAAAA	1.01331360946746	1.5	0.82	1.1	0.89	0.76	0.95	1.1	0.96	1.1
GAATTTTATGGATACCTTTA	1.0132382892057	1.1	1	1.1	0.8	0.91	1.1	0.94	0.95	0.99
CGTACTTACCGCTGCACTTT	1.01310483870968	1.1	0.98	1	0.93	0.95	0.96	1	0.96	1.1
CCAATCATTGACAGCTCCAG	1.01297405189621	0.8	0.74	1.3	1.5	0.67	0.94	0.96	1.2	0.96
GGAGACTATCCAGATTCCAA	1.01297405189621	0.92	0.9	1.1	0.99	1.1	0.98	1.1	1	0.98
CGCAATTAGTAGTATTCATA	1.01284584980237	1.1	0.94	0.93	1.4	0.69	0.97	1.5	0.87	0.76
TATATATCCCAAGGAAACAG	1.01275510204082	1	1.2	1.1	0.88	0.72	1.1	0.84	0.83	1.2
CCCTCCTATCGATATCACAA	1.01262626262626	0.92	0.87	1.3	1.1	0.76	0.87	1.1	0.94	1.1
TCTTCTCCTTCCTTATCAAA	1.01262626262626	1	0.97	0.92	0.96	1.1	1	1.1	0.96	0.95
CAAACTTCTGACGAATACGT	1.0125	1.3	1.1	1	0.83	0.77	1.1	0.85	1.2	0.9
CACAACTACGCCAAAAAAAA	1.0125	1.2	1.3	0.89	0.91	0.7	1.1	0.75	1.1	1.1
TCCTTCCCTCCAAATAAATT	1.0125	0.98	0.91	1.2	0.81	1.1	0.92	1.2	1.2	0.73
TATTATAAGGGCAAATAATT	1.01237623762376	1.2	1.1	0.87	1.1	0.78	0.85	1.3	1.1	0.84
CAATTACCTTGGAGCCTTAA	1.01214574898785	0.98	1.1	0.76	1	1.1	0.83	1	1.2	0.97
CGCGCAATTCAAGACAAATA	1.01214574898785	1	1	1	0.98	0.96	0.95	1.2	0.85	1
GCTACATTGTGAGATAATTA	1.01214574898785	1	1	0.99	0.85	1.1	1.2	0.9	1.1	0.8
CAAAAAACGTCGTTACAAAT	1.01190476190476	1.2	0.91	0.89	1.1	0.94	0.85	0.83	1.2	1.2
CGCAAAAAGGAGTTTTCTTT	1.01190476190476	0.96	1.1	0.89	1.2	0.89	1	1.1	1	0.98
TCCGTTTCTCCAAACTCTAT	1.01166328600406	1.1	0.67	1.3	0.86	1	1.1	0.72	0.97	1.2
CAAACTTACCGAAACTATTA	1.01154618473896	0.99	0.97	1	0.92	1.1	0.88	1	1.2	0.95
GCTTAAATTGCGTATCACAA	1.01143141153082	1.1	1	1.2	1	0.73	0.92	1.2	0.95	1
GCCTTCCATTACTTTAATAA	1.01117886178862	0.97	0.96	0.89	1	1.1	0.88	1	1	1.1
CCCGACTTGTCATGTCTATG	1.01106639839034	1.2	0.69	0.96	0.82	1.3	1.2	0.52	1.2	1.1
TCTAAATTTTGCAAAATAAG	1.01106639839034	0.89	0.92	1	1.2	0.96	1.2	1	1.1	0.72
CCAGACATTCAGAATATTTA	1.0109561752988	0.91	0.94	1.1	1.5	0.57	0.91	0.85	1.1	1.2
CCAGACAAGGCAAATATCAG	1.01058467741935	0.95	0.97	1.1	0.98	0.96	1.1	0.93	0.98	1
CCAGATTTTCGGGAACTTTT	1.01058467741935	1	0.99	1	1.1	0.87	1	1.1	1	0.91
CCAATATCGTCGTACATTAA	1.01047904191617	1	1	0.93	0.88	1.2	0.92	0.85	0.88	1.4
TACGATAAGTACAATTTCTT	1.01047904191617	0.89	0.99	1.1	0.83	1.2	1	1.1	0.95	1
GAATCCAACTCAGGTACCTT	1.01010101010101	1	0.75	1	1.1	1.1	1.1	0.84	0.96	1.1
GCCGGTTTCCCGTATATATT	1.01010101010101	0.98	0.95	0.99	0.83	1.2	1.1	1.1	0.7	1.1
CACATTTCCTCAAACAAATA	1.01	0.84	1	0.96	1.2	1	0.98	0.98	0.98	1.1
CATTATCCTGAAAGATTTTT	1.01	0.89	1	0.91	1.1	1.1	1	1.2	1	0.84
TACGCATACGAGTGTCATTA	1.01	1	1	1	1.2	0.8	1.1	0.93	1.1	0.91
TGCTTATACTCATATAAAAT	1.01	0.94	1.1	1	1	0.96	0.95	1.1	1.1	0.89
CCAATCTCGTGGATCCCTTT	1.00990099009901	1.1	0.97	1.2	0.99	0.79	1.1	0.91	0.97	1.1
TGATCAAAGTAGAAACACAA	1.00961538461538	0.86	0.88	1.1	0.9	1.2	1.1	1	0.9	0.99
CCTTCCAATCCCAGACATGT	1.00951903807615	1	0.99	1.1	0.8	1.1	0.89	1.2	0.97	0.97
GCCTTCCCGCAAATAATAAA	1.00951903807615	0.99	0.86	1.3	0.89	0.95	1.1	0.82	0.81	1.3
CCCGTAAAGCCAGACAACGT	1.0094246031746	1.1	0.96	0.92	0.96	1.1	0.84	0.93	0.8	1.5
GCCTACCATCAGAAAATAAG	1.00933202357564	0.98	0.81	1.1	1.1	1.1	1	0.95	0.96	1.2
CACACAAATGGATTCCCAGT	1.00903614457831	0.86	0.56	1.4	0.86	1.3	1.1	0.82	1	1.1
CCAGAATTCGAAAGTTCTTT	1.00903614457831	1.6	1.2	0.86	0.98	0.34	0.82	1	1.1	1.1
TATTCCATTCACTACTACTT	1.00903614457831	1	0.86	1.3	0.91	0.91	1.1	1.1	1.1	0.72
CAAACATAGGACAGAATAAA	1.00894632206759	1.1	1.1	0.96	0.92	0.95	1	1.1	0.96	1
CGTAACATTTAAAATTTCGG	1.00894632206759	1	0.62	0.88	0.73	1.8	1.1	1.1	1.1	0.76
GATAATCACCGATTTAATTT	1.00894632206759	0.91	1.1	1.1	1.1	0.82	1.4	1.2	0.79	0.67
TCTACAAACGGAATAACCAG	1.00855130784708	1.1	1	0.98	0.69	1.2	0.87	0.8	1.4	0.94
CATGACAAGCCGTTTCACTT	1.00846613545817	1.1	1.5	0.64	0.81	0.97	1.1	0.85	1	1.1
CCCAACCATCGAAAGAAAAA	1.00765306122449	0.95	1	1	0.85	1.1	0.98	1.1	0.87	1
CCCAACCAGTCGGGCATTAG	1.00757575757576	1	1	0.95	1.1	0.9	0.99	0.8	1	1.2
CCCGCTAACCGCTATAAAGG	1.00757575757576	0.86	1.1	1	1	0.99	0.62	0.87	1.3	1.2
CCTTTCTACTAAATAACTGT	1.00757575757576	0.95	1	1	1.1	0.9	1.1	1	0.93	0.96
TACTTTACGTGCATTATAAA	1.00757575757576	0.99	0.88	0.88	1.2	1	1.1	0.98	1.1	0.81
CGTTCTCCTGACTGAAATAA	1.0075	1	0.91	1	1.3	0.79	1.1	1	0.98	0.95
TAATTTCTCCAATGCTAATA	1.00708502024291	0.86	0.99	1.1	0.99	1	1	0.98	1	1
CCAGCCAACTCCTATTCTAG	1.00701402805611	1.2	0.84	1.1	1	0.85	1.1	1.1	0.72	1.1
CCCAACATTTCATACTCATG	1.00701402805611	0.98	0.97	0.93	1.3	0.81	1	1.1	0.82	1.1
CCCTACCTTCCGGTTACATT	1.00701402805611	0.78	1.3	1	1.1	0.81	1.1	0.88	0.84	1.2
GACTACTCGTAATGAACAAA	1.00694444444444	0.97	1.1	1.2	0.92	0.85	1.1	0.97	1	0.99
CCATTCCCCGGGTTACCCGG	1.00687622789784	0.83	0.78	0.88	1.2	1.4	1.3	0.7	1	1.1
TCTTTAAATTCAAAATCTAT	1.00687622789784	0.85	1.4	1.1	0.96	0.78	1.1	1	1	1
CGTGTATAGCGGTATCCTGG	1.00659229208925	1.1	1.1	0.8	0.94	0.99	0.98	0.74	0.85	1.4
TCCTTAATCTGCTTCAAGTA	1.00652610441767	0.85	0.84	0.54	0.75	2	1	1.1	1	0.91
TATTATCTCCACTATCTATA	1.00646123260437	0.89	0.93	0.87	1.4	0.94	0.86	1.4	0.95	0.84
CCAAATCCCTGAAACTCCTT	1.00603621730382	1.1	1	1.1	0.85	0.92	1	0.96	0.94	1.1
CCATCAACCTCAATTCAATT	1.00603621730382	1.5	1	0.79	0.92	0.76	0.8	1.4	0.98	0.82
TACATTTATCCATGTCCCAA	1.00603621730382	0.96	0.97	1	1.1	0.94	0.86	0.93	0.91	1.3
TCCGTCACCCCCTAACCATT	1.00603621730382	1	0.89	0.96	0.92	1.2	1.3	0.78	0.82	1.1
CATAACTTCTACTGTATAAT	1.00597609561753	1.2	1	0.9	1.1	0.82	1.1	1.1	1	0.84
CGCATTCAGCCAATTTCAAT	1.00554435483871	1	1.1	0.87	0.89	1.1	0.9	1	0.99	1.1
CAAACCTTCTACGTCCTTAA	1.00548902195609	0.91	0.97	1.2	1.1	0.83	1.2	0.76	1.1	0.97
CCAGCCATTTCGGGCTTCAA	1.00548902195609	0.89	1	1.3	1	0.82	1	0.83	1.1	1.1
TACTATATCCGCTATTAAAA	1.00548902195609	1.1	0.91	1.1	0.9	1	1.1	0.98	0.85	1.1
TGAACAAACTCGTTATTAAG	1.00548902195609	1.1	0.74	1.2	1.1	0.87	0.96	1.4	0.82	0.85
TGATCCTACGCATATTCCAA	1.0054347826087	1.1	0.9	1.3	0.85	0.91	1.1	1	1	0.97
CGTGCTAACCACTTTCCATT	1.005	0.86	0.94	1.1	1	1.1	1.1	0.87	0.95	1.1
GCCTATTATTCCAGAATCTT	1.0049504950495	0.78	0.87	1.2	1.3	0.9	1	0.58	0.98	1.5
TGTGCTAATGACTACCTTGG	1.0049504950495	0.93	1.4	1.1	0.85	0.77	0.85	1.2	0.81	1.2
CAAACTACCCACAGTCAAAT	1.00455465587045	1.2	1	1	1.1	0.64	0.92	1	1.1	0.95
CCAGGTACCTCGGTTTAAGG	1.00450901803607	0.72	1.1	1.2	0.97	1	0.75	0.76	1.1	1.4
TATACATATCAAATCCTTTA	1.00446428571429	0.73	1.5	0.91	1.2	0.7	0.89	1.1	1.1	0.96
TGAAACCAGCCCAATTCATG	1.00405679513185	0.83	0.9	1	1	1.2	0.94	1	1.1	0.92
CCTTAAAAGGAAGACCACAA	1.00401606425703	1	0.85	1.6	0.7	0.83	1.2	1.4	0.77	0.63
TGATATCCGGGGAGAATAAT	1.00401606425703	0.9	0.98	1.2	1.1	0.8	0.87	1.1	1.1	0.93
CAAAAAATCTGATAATCCTA	1.00352112676056	0.98	1	1.1	0.99	0.9	1.1	0.98	0.91	1
CCAAACTTCGGATAACAAAA	1.00348605577689	0.87	0.98	0.99	0.98	1.2	0.85	0.88	1.1	1.2
TCCGACTTTTCGGTAATTAA	1.00348605577689	0.91	1.1	0.79	0.92	1.3	0.8	1.2	1.1	0.93
CGAAACCAGGAATGCATTAA	1.00302419354839	0.96	0.88	1.1	0.92	1.1	1	1	1	0.98
GCTAAATCCTGCTAATAATA	1.00302419354839	0.94	1.1	0.89	1.1	0.93	0.97	1.1	1.1	0.81
TAATCATACTCCGAAAAAGT	1.00302419354839	0.92	0.91	0.99	0.74	1.4	1	1.2	0.68	1.1
TACAACCCTCGCGACCTAAT	1.00302419354839	1.1	0.85	0.83	0.88	1.3	1.1	0.91	0.97	1
TATAACCACTCCAGTAAAAA	1.00302419354839	1.3	0.92	0.47	0.77	1.5	0.87	0.94	0.87	1.3
TGAAACTACTCGTTTCCCTT	1.00299401197605	0.96	1	0.95	1.1	1	1.1	1.1	1	0.82
CCAAACTCTCCAGAATATTA	1.00296442687747	0.98	1.1	0.98	0.9	1.1	0.95	1.1	1.1	0.91
GACGTACCGTAGTTTCTTGT	1.00252525252525	0.78	0.87	1.1	1.3	0.9	0.92	1.2	0.85	1
TAAACTATATGATATCCCTG	1.00252525252525	0.97	1	0.88	1	1.1	1	1.1	1.1	0.77
TACTACTCTTGATTAAACAG	1.00252525252525	1.1	0.99	0.98	0.88	1	0.91	1.2	0.95	0.91
TCATTCTATGCGGTTAAATA	1.00252525252525	1	1.1	1.1	0.84	0.91	1.1	0.67	1	1.2
CGAATCCTGGCGTACAATTA	1.0025	0.96	1.3	0.78	1	0.96	1.2	0.86	0.95	1
CGCATCAACCAGAACTCATG	1.0025	1	1.2	0.81	1.1	0.89	1.1	1	1	0.91
CGAACCTCCCAGAGATTCAA	1.00245098039216	1.1	1.3	1	0.4	1.3	1.8	0.49	0.6	1.2
GACAAAACCGAATATATTAG	1.00202429149798	1.1	1.1	0.93	1	0.81	0.79	0.77	1.3	1.1
TCAGATACTTGATACACAAT	1.00202429149798	0.67	1.3	1.2	1.3	0.47	0.94	0.82	1.1	1.1
CAAGATCTGTGAATACCATT	1.00200400801603	1.1	0.92	1.1	0.95	0.92	1	0.94	1.1	0.96
CCCTATCTCCCAAGATTATA	1.00200400801603	1	1.2	1	0.81	0.98	0.8	1.1	1	1.1
CAAAAAAACTCAAACCCAAA	1.00198412698413	1.2	0.88	0.83	0.93	1.2	1	1.2	0.9	0.94
CCATCCATCTCAAGCTATAA	1.00150602409639	0.92	1.1	0.96	1	1	0.96	1.1	1	0.93
GAATTAATTTCAAAACATTT	1.00150602409639	0.9	1.1	0.98	1	1	1	1	0.99	1
TATAACCTTTGCTTCCCTTT	1.00150602409639	1	1.2	0.76	0.82	1.2	1.2	1	0.97	0.82
TCAGCCTTGTCCAAATTTTA	1.00150602409639	0.86	0.96	1.2	0.86	1.1	1	0.98	1.1	0.91
TCCTTTTCTCCAGGTACTAT	1.00150602409639	0.96	0.9	0.92	1	1.2	1.2	1	1	0.79
TGCTTTCTCTGCTTAAACAG	1.00150602409639	0.88	0.97	0.83	1.2	1.1	0.86	1	1.2	0.93
CACTTTCCCGAAATATAAGT	1.00149105367793	0.96	0.94	1.2	1.1	0.83	0.89	1.1	0.94	1.1
GAAATCACCCAAAATATTGG	1.00146198830409	1.3	0.83	1.1	1.1	0.8	0.96	1.2	1.1	0.85
CATGATTCCGCAATACACTG	1.0010162601626	1.1	1	0.72	1.1	1	0.91	0.94	1.1	0.99
CCTGTCTATTGGTACATAAA	1.0010060362173	1.1	0.87	0.9	1	1.1	0.94	1.1	0.98	0.96
GCAGCATACGGGAGAATAAT	1.0010060362173	0.88	1.1	0.57	1.9	0.52	1.2	0.94	1.3	0.54
TAATAATACCAGGGATATGG	1.00098619329389	1.1	1	0.92	1.1	0.95	1.1	0.87	1.1	0.99
CCTAACCTTTACATAAAAAA	1.00050403225806	1	0.82	1.3	0.91	0.93	1.1	0.83	0.84	1.2
CACTAAACTCGCAACAATTG	1.00049900199601	0.82	1.3	0.93	0.98	0.98	0.81	1	1.1	1.1
TAAGCACACGGGAACCCTTA	1.00049900199601	0.99	0.97	1	1.3	0.75	1	0.91	1.1	1
TAATAACCGGAAGACACAAA	1.00049900199601	1.6	0.83	1	0.82	0.76	0.95	1.1	1.1	0.86
TACGACAACGCATTATCCAA	1.00049900199601	1.1	0.94	0.93	1.1	0.94	1	1	1.1	0.91
TCCAATACCTCCGATAATTT	1.00049407114625	0.9	1.3	1	0.76	1.1	0.88	1.1	0.97	1.1
TGAAATTTTTCATACAATAT	1.00049407114625	0.66	1	1.2	1.1	1.1	0.95	1.2	1.2	0.7
CATGCATATGACGTCTCATA	1	1.3	1.2	0.8	0.97	0.73	0.99	0.94	1.2	0.87
CATGTTTAGCGGAGTTAAGT	1	1.1	1.1	1	0.8	0.95	1.1	0.77	0.99	1.1
CCATCCAATGCCTACCAAAG	1	1.1	0.71	1	0.94	1.2	1	0.86	1	1.1
TACACTTTGCGCGTTAAAAA	1	1.2	0.93	1	1	0.87	1.1	0.9	0.9	1.1
TCAGACATTTCGAACACCAT	1	0.99	0.99	1.1	1.1	0.87	0.77	1	0.97	1.3
TCTGATTCCTAATGTAAAAA	1	1	0.93	0.72	1.3	1	0.87	1.1	1	0.99
CCCAACAAGGGAGGTCCTTT	0.999503968253968	0.88	1.1	1.2	0.86	1	0.9	0.93	1.2	1
TCTTCTACCGCCGTTATATT	0.999493927125506	1.4	0.98	0.6	1.2	0.76	1.1	1	1	0.85
TGCTAACCTTAAAAAATCGT	0.999015748031496	1.1	1.2	0.78	0.9	1.1	1.1	0.89	1.1	0.97
GGTACTACTTGGGGTCAAAT	0.999005964214712	1.1	1	0.94	1.1	0.89	0.97	1.1	1.1	0.85
CCTAATAAGGGAAGTTCTAA	0.998995983935743	0.89	0.94	1	0.95	1.2	0.95	0.93	1	1.1
TCAATCATTGCATGCAACGG	0.998995983935743	1.2	0.83	1.1	1	0.85	0.91	0.87	1.2	1
CCTTATACCCCAATTAATTA	0.998505976095617	0.95	1.2	1.1	0.99	0.78	1	1	0.91	1.1
CAAGCAACCGAATTAAACAT	0.998490945674044	1.1	0.99	0.97	0.61	1.3	0.9	0.77	1.3	1
CGAATCACTTAATTCAACAT	0.998490945674044	1	0.96	1	0.91	1.1	0.81	1	1.2	0.96
CACACAAACCACTACATAGT	0.998475609756098	1.1	0.84	1	1	0.98	1	1.1	1	0.83
TAAGTAAATTCCGGTTTCAA	0.998475609756098	0.99	0.94	1	0.99	1	1.1	1	1	0.83
CCCATTTATCAGTACCTCTT	0.998003992015968	1.1	0.79	1.1	0.92	1.1	0.95	1.1	0.95	1
GCAAACAATGCCAAACAAAT	0.998003992015968	0.64	1.3	1.3	0.94	0.83	1	1	0.9	1.1
GCAAATACTTAAATTATCGG	0.998003992015968	0.9	1.2	0.87	1.2	0.84	0.9	1.2	0.91	0.99
TGAGTACCGCCATAAATTAA	0.9979633401222	1.2	0.77	0.94	1	1	0.69	1.1	0.93	1.2
CATTAACTGGAGAAACAATA	0.9975	1	0.9	1.1	1.3	0.7	1	0.88	1.2	0.91
CGCAATCATCGCGTCCATAA	0.9975	0.95	0.8	1.2	0.95	1.1	0.95	1	1.1	0.94
CGCTTATATTCGAGCCCAAA	0.9975	1.1	0.92	0.81	0.97	1.2	0.83	0.96	1.1	1.1
GCATTTCCCCGGAAAAACTG	0.9975	1	0.83	1.2	0.77	1.2	1.1	0.82	0.97	1.1
TAAGCCACCGCAAGTTCTTA	0.9975	0.75	0.96	1.1	0.99	1.2	1	0.96	0.93	1.1
CACTTTCCCTGCGGTTTCGT	0.997474747474748	1.1	0.92	1.2	1	0.73	1.1	1.1	0.94	0.81
TATAAAAATGCCATATAAAA	0.997448979591837	0.89	1	1	1.1	0.91	1.2	1.2	0.78	0.73
GCCGCTAATCGATAATATGT	0.99705304518664	1.1	1	1.3	0.49	1.2	0.96	0.87	0.83	1.4
CAATCAACCGCCGGATCCGG	0.996993987975952	1.2	0.94	0.85	0.9	1.1	0.78	0.7	1.4	1.1
CGCAATACCCGAATTCTAGT	0.996993987975952	0.89	0.88	1.1	0.92	1.2	1.1	1	0.68	1.2
GCAAAAACCCACTTCATAAA	0.996993987975952	1	1	0.89	0.9	1.2	0.91	1.1	1	0.97
TAATATTATGCCTATACTAA	0.996993987975952	1.1	1.1	0.71	0.98	1.1	1.2	0.94	1.1	0.74
TCTGTTTCCTAGTGTAACGG	0.996993987975952	1.2	1	0.94	0.94	0.91	1.1	0.88	1.1	0.9
CAATCCTATCAGAAAACTTT	0.996520874751491	1	0.96	0.85	0.92	1.3	0.91	1	1.1	1
CGAGATACTCCGGTCACATA	0.996520874751491	1	1.2	0.98	1	0.85	1	1.1	0.71	1.2
GACTACCATCGCGTTTCTAT	0.9964859437751	0.91	1	1.1	1	0.97	0.92	1	0.95	1.1
GATGAATTGTGGTGCCAATG	0.9964859437751	0.78	1.3	1.2	0.79	0.91	0.97	0.85	1.2	0.95
GGAAACTACCGAGAACCATA	0.996450304259635	1	1.1	0.77	1.1	0.96	1.2	0.91	0.92	0.9
GCTGACAACTAATTCAATTA	0.99601593625498	1.1	0.9	0.92	1	1.1	0.73	0.96	1.4	0.91
CGAAAACCTCCGTTTAAATA	0.995975855130785	0.8	0.84	1	0.93	1.4	0.76	0.83	0.97	1.4
CGCACTACCCACTAACTAAA	0.995975855130785	0.61	1.3	1	0.76	1.3	0.87	1.3	1.1	0.69
TAATTAAATTCCAGTAACGG	0.995975855130785	0.99	1	1.1	1.1	0.78	1.1	0.99	1.1	0.77
TATTAAAATCCAATCAACAT	0.995975855130785	0.94	1.1	1.1	0.98	0.85	1.1	1	1	0.86
TCTGTCCCTCCCGATTAAGT	0.995975855130785	0.82	1.2	0.78	0.77	1.4	0.88	0.91	0.97	1.2
TCAGACTACTCGTTATTTTA	0.995553359683795	0.44	1.9	0.89	1.1	0.73	1.6	1	0.77	0.66
CCCATTATCTGATATACCAT	0.995508982035928	1.1	0.86	1	0.75	1.3	1.1	0.83	0.96	1.1
CCTTTTATGCAAATTCAATA	0.995508982035928	0.96	0.97	1.1	1.1	0.88	0.93	1.3	0.76	1
TCCTTCCATTCAGTTCCAGG	0.995508982035928	0.88	0.98	1.2	0.95	1	0.93	1	0.96	1.1
TCTAAACCACAATTCCATAT	0.995508982035928	1.1	1	1.4	0.86	0.65	0.74	0.95	1.1	1.2
CGAACTACTTAGTTATATAT	0.995463709677419	1.6	0.71	0.96	1	0.69	1	0.77	0.98	1.2
GAAACTTACGCCGTACTCTA	0.995463709677419	0.95	0.87	0.7	0.94	1.5	0.99	1.2	0.97	0.79
TAAGACACCCAGAAACATTT	0.995	0.88	1.1	0.99	1.1	0.93	0.93	1.1	1	0.95
CCAGTAATCCAAAATCAAAT	0.994949494949495	0.82	1	1.2	1.4	0.53	1.4	0.97	0.57	1
CCTGATTCTCGCGTTACCAT	0.994949494949495	1.1	1.1	0.98	0.83	0.94	1.1	0.95	0.89	1
GCCACCTCCCACGAAAATAA	0.994949494949495	0.9	0.98	0.92	0.95	1.2	0.96	1.1	0.78	1.1
TATGCATTCCCAGTCCAAAG	0.994543650793651	1.1	1.1	1	1.1	0.74	1	0.9	0.91	1.2
CCTGACTTGCACGTTTCATT	0.994488977955912	0.79	1	1.1	1.1	1	0.97	0.8	1.1	1.1
CCTGTACTCCCGGTACTTTA	0.994488977955912	0.87	1	0.95	0.97	1.2	0.99	1	0.88	1.1
TAGGATTTTCGAGTATACAT	0.994488977955912	1.1	0.99	1	0.8	1.1	1.1	1.1	1.1	0.67
CCAATCATCCCATGTTAAAT	0.99403578528827	1.1	0.95	1.2	0.78	1	1.1	1.1	0.81	0.99
TACGTAATTCGCTAATTATT	0.993975903614458	0.96	0.95	1.1	1.1	0.87	0.83	0.93	1.3	0.9
GATGCCAACTCAAGTCAAGG	0.993914807302231	1.2	1.1	0.67	0.96	1	1.2	0.97	0.65	1.1
GCAAAACAGTCGAGTTCAGG	0.993914807302231	1.1	1	1	1	0.83	1.1	0.99	0.86	0.97
TAATTACAGTCAAAATACAA	0.993589743589744	1.1	0.95	0.86	0.96	1.2	0.97	0.93	1.2	0.93
CCTTCATTTCACTACCCTTA	0.993525896414343	1.3	1	0.77	0.96	0.99	0.96	0.95	1.1	0.98
GAGGCCAACGCGGGCCCAGT	0.993525896414343	0.96	1.1	0.95	1.1	0.91	0.69	1.1	1.1	1.1
GCCATAAAGGCCGTTAAATT	0.993525896414343	1.2	1.1	0.76	0.96	1	1.1	1.3	0.84	0.75
TAAGTAACTCCCGGTAAAAA	0.993525896414343	0.84	1.1	1.1	0.99	0.99	1.1	1.1	1.1	0.69
TCCGTCCACCCCGTAATAAG	0.993525896414343	1.5	0.49	0.63	0.9	1.5	1.3	1.2	0.81	0.68
TGAGCTACCGGCAGTCTTAA	0.993525896414343	0.98	0.98	1.1	1.1	0.86	1.1	1.1	0.91	0.88
GACAATATTGGGAGACTAAA	0.993460764587525	0.93	1.1	1.1	1	0.84	0.94	0.99	1.1	0.92
GCCGTTTTTCGCAATAACAG	0.993460764587525	1	0.95	1.1	0.72	1.2	0.98	1.1	0.91	0.96
TAATTTATTGGCGTACCTGG	0.993460764587525	0.96	1.2	1.1	1.1	0.61	1.2	1	0.96	0.79
CACATCTAGGGCAGTCTATA	0.993394308943089	0.53	0.82	1.3	1.3	0.97	0.65	0.89	1.4	0.97
TCAGATCCCTCCATTTTCAA	0.993013972055888	0.89	1.3	0.82	1	1	0.98	0.88	1.2	0.92
TCTAAATTCGACGGATAAAT	0.993013972055888	1.1	0.81	0.97	1.2	0.93	0.91	0.89	1.2	0.98
CATTAAATGCCAAGACTAAA	0.992943548387097	0.76	1.1	1.3	0.88	0.92	1.1	1	1	0.84
CGTACAACTCACGAGAAATG	0.992943548387097	1.1	1	0.98	1.1	0.78	1.1	1	0.97	0.87
GGTTTCTAGTCAATATCCTG	0.992943548387097	1.3	0.9	0.95	0.97	0.84	1.1	1	0.85	0.99
CCTTAAAACTACAGACAATA	0.992871690427699	1	0.92	1.2	0.87	0.92	1.1	1	1	0.8
TAAGAAAACCCATGCATATG	0.992871690427699	0.91	1	1	1	1	0.92	0.95	0.93	1.1
CCTAAATACCACTGTCAATT	0.992574257425743	0.95	0.89	1.3	0.96	0.95	0.83	1.2	1	0.98
GGAGCTCACGAAAGTTATTT	0.992574257425743	0.88	0.81	0.96	1.3	1.1	0.83	1	0.98	1.2
TCAGTATCGCAGGAATCATA	0.992574257425743	1.1	1.1	0.93	0.94	0.98	0.96	1	1.1	0.95
CACATCTCCCCGTGTCTTTG	0.9925	0.93	0.97	1	1.1	1	1.3	0.7	1.1	0.87
GAATCAAACGGGTGACAAAA	0.9925	0.86	1.1	1.2	0.92	0.92	0.92	1.3	0.92	0.83
TACGTCACTTCCGAAATTTA	0.9925	0.95	0.93	1.1	0.92	1.1	0.99	1	0.98	1
TCTTCCCCCCCATATCCTTA	0.992424242424242	0.55	1.2	1.6	0.5	1.1	1.5	0.65	0.85	0.93
CCATAATTGGACAGACATTG	0.992063492063492	1.4	0.74	0.87	0.83	1.2	0.85	1.1	0.95	1.1
TATGAACTTGAATGCATTTT	0.992063492063492	1.1	0.88	1.1	1.1	0.86	1.1	1	1.3	0.6
TCTACCAAGTCATGTTCCAT	0.992063492063492	0.99	1	0.85	1.1	1.1	0.97	1.1	1	0.93
GCCGTTAACGAAGTCCTATG	0.991983967935872	0.96	0.86	1	0.97	1.2	0.99	0.94	0.93	1.1
TACTCCCACCCGAAAAAAAT	0.991983967935872	1.1	0.85	0.92	0.92	1.2	1.1	0.67	0.99	1.2
GATATTTAGTGATACATCGG	0.991902834008097	1	0.62	1.3	1.2	0.82	1.1	1.1	0.72	1
TCAACTATCCGAAGTATATG	0.991820040899795	1	0.76	1.1	1.1	0.93	1.2	0.58	1.1	1
CCCAATAAGGCAGTCTATAT	0.991465863453815	1	0.89	1.1	1	0.99	0.85	1.1	1	1
GCCTAACATCCGGAACATTG	0.991124260355029	0.7	0.87	1.2	1.2	1.1	0.93	1.2	0.93	0.96
TCCAACTCTTCCAGTAATAA	0.991124260355029	0.84	0.91	0.82	1.2	1.3	1.2	0.76	0.86	1.2
CCTAATATCCAGAGCATAAT	0.990945674044266	1	1.3	0.87	1.2	0.6	0.91	1.1	0.83	1.1
GCTGTTCATTAGGTTTTAGT	0.990945674044266	0.87	1.2	1	1	0.9	1.3	1	0.89	0.75
CAAGTCAACGCCGGACATTT	0.990853658536585	1	1	1.3	0.66	0.96	0.91	1.2	0.79	1
CATGATAATTGGAATTCATT	0.990853658536585	0.99	1	0.85	1.4	0.68	0.87	1.1	1.1	0.83
CAAGTCTATGAGGAATAATT	0.990518962075848	0.95	0.98	0.98	1	1.1	1	1.1	0.9	0.97
CAATCATCTTAGGTTTCCAG	0.990518962075848	0.97	1	1	1.2	0.84	0.98	0.89	1	1.1
CCTGTTCCGTGGTACTTCAG	0.990518962075848	0.98	0.89	0.84	1.2	1.1	1.1	1	0.87	1
GGCTATAAGGAAATAATAAA	0.990518962075848	1.2	1.2	0.78	1.3	0.53	1	1.1	0.87	1
TAAATTACCTAAAACCTAAA	0.990518962075848	1	0.91	1.1	1	1	0.93	1.2	0.99	0.85
TCTATCTACTCGTGATATTA	0.990518962075848	0.75	0.92	0.88	0.86	1.6	0.82	1.2	0.85	1.1
TATAAATATCCAGACTCAGT	0.990423387096774	1	1.1	0.93	1	0.93	0.95	1.1	1	0.88
TCATATCATTGATACTCTGT	0.990423387096774	0.94	1	1	1.1	0.92	0.96	1	1	0.97
TCCTCCCTTTCCGTTTCATT	0.990423387096774	0.93	1.3	1	1	0.73	1	1.2	0.89	0.84
CCCGAAAACCAAGGAAAATT	0.990325865580448	1	1	1	0.81	1.1	0.89	0.8	1	1.2
TGTTTAATTGCCTACAATAG	0.990325865580448	0.76	1.1	1.1	0.65	1.3	1.1	0.97	0.86	0.96
CCTAAATCGGGCAGCCTCGG	0.98989898989899	1.2	0.93	1	0.95	0.87	1	0.99	0.83	1.1
CACTATATGCGCTAAATTGG	0.989478957915832	0.96	0.99	1.2	0.64	1.2	1.1	0.92	1	0.93
TCTGCTTACTGAATTCACTA	0.989478957915832	0.93	0.91	0.85	1.2	1.1	1.1	1	0.99	0.86
CACATCAACTCCTGCTTCAG	0.989372469635628	1	1.1	0.99	0.92	0.93	0.82	0.9	0.99	1.2
CGCAAACATGGAAGTCCCAA	0.989372469635628	1.2	0.8	1.2	0.88	0.86	0.99	1.1	0.92	0.9
CATTCCCAGTGGGACCTCAT	0.989263803680982	0.93	1	0.96	1	1	0.92	1	1.2	0.75
CCAGTTAAGCCATTTTCTAT	0.989173228346457	0.92	1.2	1.1	0.97	0.89	1	1.1	1	0.92
CCTAACCCCTCAGACAATAG	0.989065606361829	1.4	0.82	1	0.83	0.98	1.1	0.78	1.1	1
CGTTTTTTTTACAGCATATA	0.989065606361829	1.2	1.1	0.9	0.73	1.1	0.9	1.2	1.1	0.78
CCCAATATCTAATGTACTGG	0.988955823293173	0.96	0.8	0.92	1.2	1.1	1.1	0.83	1.1	0.91
CCTAACCCTCAATATTATAT	0.988955823293173	1	1	0.88	1	1.1	0.91	1.1	0.93	1
TCCAATCACTGCAACCCTAT	0.988955823293173	1.1	0.93	0.89	0.96	1.1	1.2	0.77	1.2	0.77
TCCACAATTCGCAGATTCAG	0.988955823293173	1.1	1	0.94	0.94	1	1	1.1	0.88	0.96
TGCAATAAGCACGTCCACTA	0.988955823293173	1	1.1	0.98	1	0.9	0.99	1	0.95	1
TCCTTCACCGAAGGCACTTT	0.988843813387424	1.4	0.74	1.2	0.59	1	0.82	0.68	1	1.4
CCAATTCCTCCATTATATGT	0.988658777120315	0.97	1.2	0.93	0.67	1.3	1.1	0.87	1.1	0.94
GGCTAATTGTAAAGCAAAAA	0.988545816733068	0.96	1	0.99	1.2	0.87	1.1	1.1	0.77	1
TCCGAAATGGACATTCCCAA	0.988545816733068	0.93	1	1.1	0.99	1	0.84	1.2	0.99	0.94
CGCACCCTCCAAGGCCTATA	0.988430583501006	0.99	1.1	1.1	0.78	1	1	0.9	0.83	1.2
TGCGTACTGCCGTGTACATG	0.988313008130081	0.79	1.1	1.1	0.93	1	0.98	1	0.91	1
GATGTAATTTCATACCCTAA	0.987373737373737	1.1	1	0.85	1.1	0.9	0.93	1	1.1	0.88
GGTGTTACGTAGAGACAATT	0.987373737373737	0.99	1	1	1.1	0.86	0.98	1.1	0.97	0.86
TAAAACCACCCCAAAACTTA	0.986973947895792	1	0.97	1.2	0.72	1.1	0.76	1.2	1	0.98
CGAATTATGGACATAAAAAA	0.986712598425197	0.98	0.9	0.9	1.2	1.1	1.1	1	0.71	1.2
TCCTATACCGAAAGACACAT	0.986580516898608	1.1	1.2	0.91	0.72	1.1	1	1.2	0.99	0.78
CCCTTTAACCCCGATCCATT	0.98644578313253	0.72	0.96	1.2	0.6	1.5	1.1	0.53	1.3	1
GCTACTTACTAAAAACCCAG	0.98644578313253	0.67	2	0.85	1	0.46	0.72	1.5	0.86	0.85
TACTCCTACGAGATAATCGT	0.98644578313253	0.94	0.94	1	1	1.1	1.3	0.95	0.88	0.8
CCTGTAAACGAGTAAAACTG	0.985772357723577	0.97	1	0.95	1	1	1	1	1	0.88
TATGTATTCGGGGACTACAA	0.985772357723577	0.98	1.3	0.93	1	0.71	1.1	0.98	0.98	0.82
TGTGACTAGTCCTAAACCTG	0.985772357723577	1	0.98	0.94	1	1	0.92	1.1	1	0.86
CGTAACTTCTGAAATATCAA	0.985528942115768	0.95	0.94	0.92	1.3	0.9	0.92	0.99	1.1	0.94
TACGGATATCCATACACCGT	0.985528942115768	0.83	0.88	0.9	1.3	1.1	0.89	1	0.96	1.1
TGTAACATGTCCGATAACAA	0.985528942115768	0.86	0.96	1	0.99	1.2	0.86	1.1	1	0.99
CCTGAATCCTCAGAAATAAT	0.985148514851485	1.2	1.1	0.96	0.79	1	0.88	1	1	1.1
GCCTTAACTGGATAACCTAT	0.985148514851485	1.1	0.96	1.1	0.89	1	1	1	0.68	1.3
TAAGGAAAGGAATGATCCTA	0.985148514851485	0.88	1.1	0.85	0.92	1.3	0.82	0.58	0.98	1.6
CACAATATTGAGAGCCCAAA	0.985	1	0.88	1.1	0.92	1.1	0.94	1	1.1	0.9
CATTCAACGTGAAGTCTATT	0.985	0.97	1.2	1	0.93	0.9	1	1.1	0.74	1.1
CCTTTATATCAAATATATTT	0.985	1	1.2	1.1	0.92	0.78	1.3	0.74	0.9	1
TAAACTAACTGGGAATATTA	0.985	0.83	1.2	1.1	1	0.87	0.96	1.3	0.95	0.73
TAATCATCTGAAATTAACTG	0.985	1	1.1	1.1	0.83	0.97	1.1	1.2	0.93	0.71
TCTGCTCACTCATTCTCAAT	0.985	1	0.94	1	0.96	1.1	1	1.1	1.1	0.74
GAAAAAACCTGAAGACTCAA	0.984623015873016	1	1.2	0.71	0.93	1.2	0.97	0.88	0.82	1.3
GCCACATCTGAAAATTTAAA	0.984623015873016	1.1	1	1.1	0.98	0.86	0.84	0.95	1.2	0.98
CACTCCACGCACTTTTATTT	0.984468937875752	0.77	1.2	0.82	1.1	1.1	1.1	0.97	0.94	0.92
CCTTTTAAGCGAATTACCAG	0.984095427435388	1	1.1	1.2	0.93	0.8	1.2	1	0.97	0.79
CATTTAATCGCCGGATTATG	0.983935742971888	0.98	1.2	1	0.97	0.83	1	1.2	0.87	0.85
CGAAACCCTCCAATACCCAT	0.983935742971888	0.94	1	0.96	0.98	1.1	0.93	0.95	0.94	1.1
CGTTCCAAGTACGGAACTAG	0.983935742971888	1.2	0.99	1	0.86	0.93	0.9	0.93	1.1	0.99
GCATAACATGCATGCCCTTT	0.983935742971888	0.96	0.92	1	1.1	1	0.82	1	1	1.1
TATATAAAGTCCTAACTTAA	0.983772819472617	0.81	1.3	1	1	0.82	1.2	0.83	0.85	1
TCCACTTTCCCCGTAAATAG	0.983727810650888	1.1	1.2	0.95	0.85	0.97	1.1	0.8	1.2	0.89
TCCTAATTTCCGAGCACTAG	0.983727810650888	0.91	1.1	1.3	0.82	0.94	1.1	0.59	1.2	1.1
CCTGCTTTTGACAACCTCTT	0.983565737051793	1.1	1.1	1.1	0.85	0.87	1.3	1	0.76	0.89
TACGTATTCCACAAAAAATA	0.983565737051793	1	1.1	0.98	1	0.94	0.96	0.91	0.98	1.1
CCAGAAATGTACTGAACTGG	0.983400402414487	0.95	0.95	0.85	0.72	1.5	0.58	1.3	1.1	0.93
CCCATCACGCGGAACATATA	0.983400402414487	1	0.87	1.3	0.9	0.9	1.1	1.3	0.86	0.65
GATTAATACCGGGACCAAAA	0.983400402414487	1.1	0.92	1	1	0.95	1.3	0.8	0.82	0.99
CGCTTCCACTGAATACATTT	0.983231707317073	0.92	0.85	0.95	1.2	1	0.73	1.1	0.74	1.3
TCAATAACCTGATTCAAATA	0.983231707317073	1	0.9	1.3	0.95	0.77	0.96	1	1.1	0.81
TAAGAAATGGCCATTCCTGT	0.982862903225806	1	1	1	0.86	1.1	0.94	0.93	1.1	0.93
TGAGACTTGTCCGGTTTTTA	0.982862903225806	0.86	1.2	1.1	0.92	0.88	1.1	1	0.9	0.9
CGAAATTACCACTTATATAT	0.982673267326733	1.1	0.95	1.1	1	0.9	0.89	1.1	0.88	1.1
TCAACATACCACGTTTTCAA	0.982673267326733	1.1	0.97	1.1	0.78	1.1	0.87	1	1	1.1
CCAGTTTCCGCCTTTATCTG	0.9825	0.84	1.2	0.82	0.74	1.4	0.76	0.92	0.95	1.3
CCCGTTTCTTGGGTTTTCAT	0.9825	0.82	0.64	1.3	1.5	0.74	0.84	1.1	0.79	1.2
TATTTATCTGCCTGAATATT	0.9825	0.81	1.3	0.73	1.2	0.96	0.79	0.94	1.2	1
TCTGACTACCGCTATTCTTT	0.9825	0.91	0.89	1.1	1.1	1	1.1	0.98	1.1	0.75
GAAACTCTCTAAAAAATAGG	0.982323232323232	1.1	0.87	0.91	0.87	1.2	0.92	0.94	0.93	1.1
TAAACTCATTGCGGAACTAT	0.982142857142857	1	0.98	1	0.92	1	0.95	0.98	0.95	0.97
TCCGTAAACTCAATTATAAA	0.982142857142857	1.1	1.1	0.99	0.85	1	0.99	1.2	0.84	0.93
CCATCAACCCGCTTATATAA	0.981791338582677	1.1	0.99	0.97	1.1	0.92	1.1	1	0.79	1.1
CCCATAAACCGAAGAAATGG	0.981781376518219	0.77	1.5	1.1	0.81	0.76	1	0.88	1	1
CGATTAAACTCAGGAAAAAA	0.981781376518219	0.77	1.3	1.1	1	0.77	0.99	0.87	0.92	1.1
CCCGCTTCCCGCATTCTCAT	0.981425702811245	1.7	0.48	0.77	1.3	0.73	1.3	1.2	0.89	0.52
CCTTTCAACCCAGTTAATGT	0.981425702811245	1.2	0.81	1	1.1	0.87	0.97	0.88	0.96	1.1
CGTGCTACGTCAAATCATTA	0.981425702811245	1	0.98	0.92	0.98	1.1	1.1	0.98	0.94	0.89
GGCTAACACTAAAAAACAGT	0.981425702811245	1.1	1.1	0.98	0.93	0.87	0.91	1.3	0.88	0.82
GATACAATCGCCATTATCTA	0.981237322515213	0.99	1	1.1	0.93	0.91	0.93	0.94	0.9	1.1
GATGACTTCCGCAGATATAA	0.980885311871227	0.91	0.8	1.3	1	0.96	1.1	0.84	0.97	0.99
TAAATCTACCCCAAAATTTG	0.980885311871227	0.87	0.81	0.79	1.6	0.9	0.9	1	1	1
TCCAACTAGTGGTATAATAA	0.980885311871227	0.51	0.57	0.91	2.2	0.78	1.1	0.5	1.1	1.2
CGAGATTCCCCATATTACTT	0.980731225296443	1	0.83	1.2	0.43	1.6	0.99	0.98	1.1	0.9
TCAACCTATGGAAAAAAAAA	0.980538922155688	1.1	1.1	1	0.99	0.82	0.88	1.2	0.87	0.98
GCAAAAAACTGCTAACAAGT	0.980342741935484	0.97	0.95	0.96	1.1	0.98	0.86	1.2	1.1	0.73
CCCGTCATTTAGATACACAT	0.98	1	1.2	0.75	0.85	1.2	1	0.84	0.78	1.3
GGTGATTCCTCAGTTAATAG	0.98	1	0.89	1.1	0.91	1.1	0.97	0.98	0.87	1.1
TCCGTATTCCAGGACCAATT	0.97979797979798	0.71	1.2	0.54	1.1	1.4	0.87	0.99	0.92	1.1
CGAGTTTTTTCAAACACATT	0.979662698412698	0.96	0.95	0.81	0.82	1.5	0.81	0.73	2	0.41
TAAGAAAATGCAAGTACAGT	0.979662698412698	1	0.84	0.9	1.1	1.2	0.92	0.93	1.2	0.9
TACAAATCTGCAAGCACTTA	0.979458917835671	1.6	0.73	0.91	1	0.75	1	1	0.91	1
CCCAACAACTCAATCCACGG	0.979330708661417	0.83	1.1	1.1	0.95	1.1	0.99	1.2	0.93	0.86
GATGAATCCCAAAGCTCAAT	0.979330708661417	0.95	1.3	0.95	0.78	1.1	1.1	0.88	1	1
CCTGATTCCTAGAGTTTATT	0.979251012145749	0.84	1.1	1.2	1.1	0.7	0.93	1.1	1	0.84
TCCAAAACCGGATGGCCTTA	0.979251012145749	0.73	0.91	1.1	1.1	1.1	1.2	0.86	1	0.81
CGAAAAATTCGGAACTATGT	0.979125248508946	1.1	1	1.1	0.83	1	1.1	0.91	0.93	1
CGCTAAACCTAAGGTTATAT	0.979125248508946	0.91	1.2	0.98	1	0.94	0.8	0.94	1.2	1
GGAAATTCCTCCTACAATAA	0.978915662650602	1	0.94	0.79	0.85	1.4	0.8	1	1	1.1
CCCTACATGTCATAATTTTA	0.978585657370518	0.78	1.2	1.1	1.3	0.64	1.3	1	0.9	0.73
GCTGACAACCCGTAAATTTT	0.978585657370518	1.1	1.1	0.85	1	0.97	0.93	0.9	1.1	1
TGTGATATGCCGAACTTTTA	0.978585657370518	0.97	1.1	1.2	0.99	0.76	1.1	0.73	1	1.1
GGAGACCACTACAATATCAT	0.978150406504065	0.91	1.1	0.97	0.84	1.1	0.93	1.1	0.86	0.96
TAAGATTTTTGGTTATCTTT	0.978043912175649	1.3	0.93	0.69	0.99	1.1	0.83	1.1	0.79	1.2
CGATTAACCTAGTAAAATTG	0.977822580645161	0.81	1.4	0.75	1	1	0.88	1	1.3	0.7
TAATCTTTGGAATGAATCTT	0.977822580645161	0.92	1	0.88	0.96	1.2	0.8	1	1.2	0.88
CAAGATCCTCCATATAAAAG	0.977722772277228	0.95	0.97	1.1	1.2	0.83	0.96	0.93	1.1	0.96
CGTTCAATTCCGATTACCAA	0.9775	0.93	1	1.1	0.98	0.99	0.98	0.88	1.1	0.95
CGAAACAATTAGAAACTCTG	0.977272727272727	0.87	1.1	1	1	0.98	0.94	0.84	1.2	0.89
TATAATTTGCAAATTCCCAA	0.977272727272727	0.9	1.2	1	0.93	0.92	0.96	0.96	0.95	1
CCAGTAAAGCACGTAATCTG	0.97718253968254	0.77	1.2	1	0.97	1.1	0.82	0.96	1.4	0.76
GACGCTTACTAGGACCACGT	0.97718253968254	1.1	1.1	0.64	0.7	1.5	1.1	1.1	0.64	1.1
CATTTAAACCAGAATTAATA	0.976640159045726	1	1	1.1	0.97	0.96	0.92	1.1	0.91	1
TCAGCCCACTGCGGTATCGT	0.976640159045726	1.2	1.1	1	0.94	0.79	1.1	1.1	0.73	1
TCCGTCATCGAAAATACATT	0.976640159045726	0.9	0.94	1.1	1.1	0.99	0.86	0.83	0.94	1.3
CCTACCTCTCGCAATACTGG	0.97640562248996	0.93	1.1	0.95	1.2	0.8	1	1	0.79	1.1
GACAACATGGGAATCTATAG	0.976331360946746	1	1.1	0.98	0.89	1.1	1	1.1	0.97	0.89
GATGTCAAGCGCGATTAATA	0.976331360946746	1	1.2	0.84	1.1	0.93	1.2	0.98	1	0.78
CCAAATATGTACATCACATG	0.97609561752988	0.89	0.92	1.3	0.97	0.94	1	1.1	0.95	0.87
CCTTCCATCGACGGTCTAAT	0.97609561752988	1	0.99	0.95	1.1	0.98	1	0.89	0.93	1.1
TCATTTCCCCAAATTCACAA	0.97609561752988	1.2	0.72	0.84	1.3	0.96	0.97	0.73	1.4	0.82
TGAATTTTCTAAAACTTTAT	0.976027397260274	0.81	1.1	1	1.1	1.1	1.3	1	0.95	0.74
CCCGAATATGACTACTAAGG	0.975855130784708	0.78	1	0.91	0.98	1.3	1.1	0.95	0.91	0.92
CCTGATAATTAAGTCCATTT	0.975855130784708	0.88	0.87	0.82	1.6	0.8	0.81	0.93	1.4	0.74
TATAAAACCCCATGATACGG	0.975855130784708	1.2	1.1	0.89	1.1	0.68	1.1	0.78	1	1
TCTGTCTATCCAAATAACTA	0.975855130784708	0.9	1.1	0.9	1.1	0.97	0.87	1.1	0.91	1
CATTAAACCTCCGGAATAAA	0.975609756097561	0.82	1	1	1.1	1	0.88	0.92	0.84	1.2
TGATAAAACCCAAATTACTT	0.975609756097561	1	1.1	1.1	0.82	0.9	1	0.99	1	0.85
CGTGTCTATTAGGATTCCAT	0.975247524752475	0.76	1.5	0.92	0.67	1.2	0.56	1.1	0.78	1.5
CATGCTTTTTCCGATTTAAA	0.975	0.91	0.88	1.3	1.2	0.71	0.96	1.2	0.93	0.81
CCTGAACCTTACAACACAAA	0.975	1.1	0.88	1.2	0.92	0.9	0.99	1.1	1.1	0.71
TGTGTCTACCACTAACACTT	0.974747474747475	0.81	1.1	1.1	1.1	0.84	1	0.99	0.96	0.91
CCTACCATCTGCTATCACGT	0.974702380952381	1.2	1.1	0.81	0.93	1	1	1.1	0.95	0.88
CGTTCCCATCGGATTCCTAT	0.974702380952381	1.4	0.81	0.91	0.72	1.2	0.94	0.89	1	1.1
TGAACACCCCGCATTCAAGT	0.974702380952381	1.1	0.95	0.84	0.75	1.4	1.2	0.77	0.86	1.1
GGTTCCTATTACAAACTTTG	0.974489795918367	0.75	1	1.3	1.1	0.75	1.1	0.91	0.92	0.89
CCCTTTATTCAATAATCCGT	0.974448897795591	0.84	0.97	0.98	1.2	1	1	0.82	0.97	1.1
CGAAATAATTGAGTTTTCTA	0.974448897795591	0.85	1.1	1.1	1	0.94	0.95	0.99	0.98	0.97
GAATCCCCTGCCATCCTCAT	0.974448897795591	1.2	0.96	0.75	0.68	1.4	0.85	0.64	1.1	1.3
CCTAATTCTCCAAGTACAAT	0.974155069582505	0.85	0.78	1.2	1	1.2	0.86	0.96	0.9	1.2
CGAGAAACTCAATAAACAAT	0.973895582329317	0.87	0.81	1.1	1	1.2	0.87	0.91	1	1.1
TACTTCCACGAGAATACCAA	0.973605577689243	1.4	0.75	1	1.1	0.77	1.1	0.98	0.63	1.2
TATTTTACCTGAGGCTTCAA	0.973605577689243	0.64	0.58	1.6	1.1	1.1	0.88	1.1	1.5	0.43
CCCACTCTGTGCAATTATTA	0.973340040241449	1.1	1	0.85	1.2	0.82	0.95	0.9	0.92	1.1
CGCGCCATTCGCAAAATATA	0.973340040241449	0.96	1.2	0.9	0.61	1.3	0.91	0.91	0.85	1.2
CGTACTACCTAATCCCTAAA	0.973340040241449	1.1	1	0.97	0.9	1	0.99	0.91	0.87	1.1
TAATTCTTCCAAGTACAAAT	0.973340040241449	1.2	1.1	0.92	0.75	1	0.91	1.1	0.97	0.89
GCCGCATCGTCCGTCTCTAT	0.973053892215569	0.52	0.78	0.99	0.62	2.1	0.44	0.88	0.28	2.3
CACAAAATCTCCTTTATTAT	0.972772277227723	0.88	1.2	0.87	1	1.1	0.93	1.2	0.99	0.81
CGTTCAATTTCCAAAAACAT	0.972772277227723	1.1	1	0.9	1.2	0.85	0.99	0.91	1.1	0.93
TAAACATAGGAGAAACTCAA	0.972772277227723	1.3	1.2	0.81	0.64	1.1	1.3	0.99	1	0.64
TCTTACCCTTGGGTCTCTTT	0.972772277227723	0.9	0.68	0.84	2.2	0.43	0.93	0.46	1.7	0.84
GGAGTTCCCTCAAGTCTCAA	0.9725	1.1	1.1	0.86	0.98	0.96	0.97	1.1	0.98	0.84
GCTGACACTCCAAATTTTAG	0.972222222222222	1	1.1	0.8	0.94	1.2	1	0.99	0.93	1
TCTAAAAACCGAGTTACAAT	0.972222222222222	0.99	0.99	1	1.1	0.87	1.1	0.91	0.99	0.85
TCTATCCCTGGAGTACCCAG	0.972222222222222	1.2	0.87	1.1	0.99	0.88	1.1	1	0.83	0.99
TGCTTAATCCCAGTACAATA	0.972222222222222	1.1	0.93	0.96	1.2	0.85	0.84	1.3	0.9	0.88
CCTTAATCCCACTTCCCCAT	0.971948818897638	1	1.1	0.88	1.1	1	0.93	0.92	1	1.1
CCTAAAATTCCAGGTTTTAG	0.971669980119284	1	0.99	0.96	0.98	1.1	1	1.1	1	0.81
CAAAGTCTCTGCTGCAACGT	0.97165991902834	0.97	0.87	1	1	1.1	0.92	0.95	0.97	1
CATAATTATCGATTAAAAAA	0.97165991902834	0.9	1.1	0.94	1.1	0.9	0.98	0.9	1.1	0.86
TAAACTTTCCGCAGACACAA	0.971400394477318	0.89	0.94	1.1	1.2	0.94	1	1.1	1	0.84
TCCGTTAACGGGGTCACAGT	0.971400394477318	1.5	0.72	1.8	0.65	0.4	0.71	1.1	1.4	0.73
CAAATCTTTCCAAACAATAA	0.971385542168675	1.1	1	0.99	0.97	0.92	0.98	1.2	0.79	0.9
CCTTTTCCTCCAAAACAATA	0.971385542168675	1.2	0.86	0.99	0.98	0.95	0.94	1	0.95	0.98
GAAACCAAGGCATTAAATTA	0.971385542168675	0.9	0.88	1.1	1.1	1	0.97	0.94	1.1	0.86
GATGAAAATCCCGACTAATA	0.971385542168675	0.92	1	0.98	0.98	1.1	1.5	0.8	0.67	0.9
GATTTATACTACTACACATA	0.971385542168675	0.88	1	0.9	1.2	1	1	1.1	0.93	0.84
TCCTTTTATCCCTGAACTAG	0.971385542168675	1.1	0.84	0.96	0.98	1.1	1.1	1	0.94	0.83
TCTTCCATTCCATATTCAAG	0.971385542168675	1.2	1	1.4	0.94	0.44	1	1.2	0.85	0.82
TAAACCCTCCCCGTAAAAGT	0.971115537848606	1	0.95	1.1	0.87	1.1	1.1	0.95	0.75	1.1
CAATCCTTCCACTATGCCGG	0.971095334685598	1	0.96	1	0.77	1.2	1	0.96	0.77	1.1
CAAGATAACTCGGTTCTCTT	0.970849802371541	0.8	0.86	1.3	1	1.1	1.2	1.2	0.87	0.66
CGATTCTATTCCATACCCAA	0.970824949698189	0.88	0.99	1.1	1	1	0.77	1.1	0.99	1
TCCTAAAAGGACTGACACAT	0.970262096774194	0.82	0.93	1.3	0.98	0.93	0.75	1.2	0.95	0.95
TCCTAACCCCACTTTCCCAG	0.97	0.97	0.85	1.2	0.98	1	0.9	0.95	0.93	1.1
CATGTTCTGCAGAATCCTTA	0.969742063492063	1.1	0.98	1	0.96	1	0.98	0.9	0.93	1.1
CCCTTTAACCGGTTTAACAG	0.96969696969697	0.93	1	1.3	0.86	0.86	0.94	0.78	1.4	0.72
TCCTTACTTCCGGAAAAAAA	0.96969696969697	0.75	0.84	0.96	1.2	1.2	0.78	0.81	1.4	0.85
CAAAAAACCTACAAAATCAA	0.969184890656064	1.1	0.68	0.95	1.1	1.2	1	1	0.96	0.94
TCTACTTACTCCAGCATCAT	0.969184890656064	1.1	1.1	1.1	0.74	0.99	0.79	0.92	1.2	0.99
CCAAAAATCCCCGGTTATTT	0.968934911242604	0.97	0.97	1.2	0.73	1.2	1.1	0.93	0.91	0.99
CCCGAAAATCGAGATCCCAA	0.968875502008032	0.91	1	0.91	0.96	1.2	1	0.87	0.89	1.1
CCCACTCCTCGGTGACAAAA	0.968625498007968	1	0.97	1.2	1	0.85	0.99	0.92	0.98	1
CCCTAACTCTGAATACCTGT	0.968625498007968	0.92	1	0.9	1.1	1.1	0.89	0.8	1.1	1.1
CCTTTCCTTCACTTCCTAAT	0.968559837728195	1.1	0.89	1	0.94	1	1.1	0.82	0.98	0.92
TAAACTTCCCACAAAATCGG	0.968559837728195	0.98	1	0.95	1.1	0.9	1	0.98	0.94	0.9
CAAGTACATTACGTAACCAG	0.96830985915493	0.87	1	1	1	1.1	1	1.1	0.84	0.91
TAATACAATCACGAATATAA	0.96830985915493	0.9	0.87	1.1	1	1.1	0.92	1.3	0.92	0.71
GATTACTCTCAGAACCTAAG	0.968063872255489	0.76	1.3	0.96	1.1	0.89	0.9	0.88	1.2	0.9
GGAATCCTCCCGGTTCACAA	0.968063872255489	0.88	1.8	0.65	0.81	0.87	0.8	0.96	1.2	0.92
GGCTTTTATTAAGGTCTAAG	0.968063872255489	0.91	1.1	1.1	1	0.9	0.93	1	0.98	0.97
GGTACCAATGACGTCCAAGG	0.968063872255489	1.1	0.87	0.96	0.98	1.1	0.79	0.98	0.81	1.3
GCAGTATCCGCAAAACCAGG	0.967987804878049	0.75	0.87	1.1	1	1.2	1	1.2	0.83	0.78
CCCTCCTATGGGGATAATAA	0.967741935483871	1	1.1	0.84	0.92	1.1	0.93	1.1	0.89	0.92
CCTAAAATTGCCATTTAAAG	0.967741935483871	1.1	1.1	1	1	0.76	1.1	0.96	0.91	0.87
TAAAACTCCCGCAACAATAT	0.967741935483871	1.2	0.99	0.98	0.81	0.98	1.1	1	0.96	0.78
TAAACAACTGCCGACTATAA	0.967741935483871	0.75	1.2	0.69	0.82	1.5	0.85	0.72	1.3	0.97
CATAAAATCTGCGGACTCAT	0.9675	0.85	1	1.2	1.1	0.85	1.1	0.88	1	0.89
CATGCTAATTCCAGCCAAGT	0.9675	0.68	1.1	0.72	1.3	1.2	0.93	0.89	1.2	0.85
CACGACACGGAGAAAACAGT	0.967261904761905	1.1	0.86	1.1	1.2	0.78	0.79	1.2	1.1	0.81
CCATCTTACTGAAAAAATAT	0.967171717171717	0.96	0.97	0.92	1.1	1	0.85	1.1	0.9	0.98
CCCGCTACCCACTAACAATA	0.967171717171717	0.97	1	0.96	0.92	1.1	0.95	0.96	0.82	1.1
GGAGCCACTGCAGAATTATA	0.967171717171717	1.1	0.89	0.98	1.1	0.88	0.96	0.98	1.1	0.79
TAATCCTCTTGATAACAAAA	0.967171717171717	0.94	1.1	0.81	1	1.1	0.87	1.1	1.1	0.76
TCCGCTAACTCGTATCTCGT	0.967171717171717	0.94	1.1	1	1	0.91	1	0.97	0.99	0.87
GCAATAAATTACTATATAAA	0.966933867735471	0.85	1.2	1.2	1	0.74	0.91	0.97	1.1	0.88
TAATTTCCTGGGAGATTCTG	0.966933867735471	0.98	0.97	1.1	0.99	0.95	0.98	0.98	0.93	0.97
GAAAACAAGGAAAGTCTATA	0.966599190283401	0.94	1	1	1	1	0.92	0.93	0.97	1
GAAATCCTTCCCTGAACTGG	0.96636546184739	1	0.93	1.3	0.9	0.85	1.1	1	0.65	1.1
CCATAATCCTAGGAACTATT	0.966135458167331	0.89	1.7	0.75	0.81	0.87	1	1.1	0.78	1
CGATAACATCGCTTTCAAGG	0.966135458167331	1.2	0.91	1.1	0.9	0.91	1.1	0.85	0.83	1.1
CACAACATTCAATGACCCTG	0.966024340770791	0.83	1	1	1	1.1	0.97	1.1	0.92	0.82
CAAAACCACCGAGGATCAAA	0.96579476861167	1.1	1.3	0.88	0.78	0.91	0.82	0.72	1.2	1.1
CCTGTCCTACCGTTTTTATG	0.965568862275449	0.86	1	0.96	0.99	1.2	1	0.87	1	1
CATAATAAGCCAAAATATAG	0.965221774193548	0.9	1	0.85	1.3	0.91	1.1	1.3	0.91	0.52
CCTAAAATGTCCGTCACCAG	0.965127701375246	1.1	0.64	1.5	0.85	1	1.1	1.1	0.93	0.8
CGCATTCTTGAAGGTAACAA	0.965	0.96	1	0.86	1.2	0.98	0.86	0.98	1.3	0.72
TGAGATACTGGGAGAACTTA	0.965	1.1	1	1.1	0.85	0.95	0.98	1	1	0.88
TGTGCCCCCTCCTGCCCCTT	0.965	0.86	0.9	0.84	1.1	1.3	0.82	1.3	0.85	0.89
TAATATAACCAGAGCCCCTT	0.964781746031746	0.79	0.86	0.69	1.2	1.5	0.61	1.5	0.78	1
CCTATAACGTCAGTCTTCAG	0.964646464646465	0.93	1.2	0.72	1.3	0.8	0.89	1.3	0.76	0.87
CAATTCATCCAATACCATTG	0.964566929133858	1.2	0.88	1.1	0.99	0.91	1.3	0.7	1.1	0.82
CCATACTACCCATACAAATA	0.964566929133858	1.1	0.88	0.81	0.99	1.3	0.8	1.1	0.82	1.2
TCAAACACTTAAAGCTAATT	0.964428857715431	0.93	1.2	0.83	0.93	1.1	0.83	1.2	1	0.82
TCTTTCTCCGCAGGTCCCTA	0.964428857715431	1.1	1.2	0.9	0.8	0.99	1.5	1.1	0.5	0.75
TGAAACTTCTCAGGCACCGG	0.964428857715431	0.83	1.2	0.78	0.98	1.2	0.77	1.1	1.1	0.88
GAAACCTTCTCCGAAATCAT	0.964214711729622	0.97	0.93	0.93	1.1	1.1	1.2	0.74	1	0.94
TAATCTAACGACTGAATATT	0.964068825910931	0.84	1.8	0.77	0.53	1	1	0.99	0.98	0.84
CACAACACACACATACTAGG	0.963855421686747	1	1	0.97	0.91	1.1	0.85	1.1	0.99	0.9
CCATACAAGCCGTGACATAA	0.963855421686747	0.78	1.1	1	0.9	1.2	0.93	0.92	1.1	0.89
CAAACAAAGGGCATCAACTT	0.963645418326693	0.94	0.94	0.9	1.3	0.94	0.97	0.8	1	1.1
GCTGCATTCTAATAAATTAA	0.963645418326693	1	1	1	1.1	0.92	1	0.97	0.99	0.91
TCCATAAATGCGGACATTAT	0.963488843813387	0.81	1.3	0.85	0.97	1	0.88	0.94	0.88	1.1
TGCTAAAATGCCTTCCACAG	0.963073852295409	1.1	0.86	0.84	1.3	0.91	0.84	0.62	1.2	1.2
CACAATTACGAAGTTCAATA	0.962906504065041	1.2	0.91	0.88	1.1	0.83	0.67	0.92	1.1	1.1
CACAATAATGGCTTTACAGT	0.962701612903226	1.1	0.9	0.96	1	1	0.83	1.1	0.89	1
TGTTCTACGGAAAGTTCCAG	0.962701612903226	1.1	0.85	0.95	1.1	0.96	1.1	0.79	0.99	0.94
TCAATAAATCAATGTCTAAG	0.9625	0.96	1.1	0.99	1	0.95	0.92	0.94	0.99	1
TACATACCCCAGAGTCTCTA	0.961923847695391	1.1	0.97	1	0.92	1	1.2	0.59	1.1	0.95
CCCATTCCTCGAGTTATCAG	0.961729622266402	0.89	1.1	0.99	1.2	0.85	0.91	0.92	1.2	0.84
TAAAAATACTGCGTCAATAA	0.961729622266402	0.83	1.2	0.63	1.4	0.97	0.96	0.93	0.88	1.1
TCTTATATCTCAAATTCCAT	0.961729622266402	1.2	0.93	1.2	1	0.7	0.85	0.91	1.3	0.81
CGAAAACCCTCATATACTTA	0.961538461538462	1.1	0.89	1.2	0.96	0.79	0.78	0.82	1.1	1.1
CACAACTACTGGAGTTCTTT	0.961538461538461	0.81	0.98	1.1	1.1	0.95	0.87	1	1.1	0.83
CCCATTTTTCAGGTCACAAT	0.961345381526104	0.9	1.2	0.98	1	0.9	0.98	0.84	1.1	0.91
CGCTTTAATCGGAGATAAAT	0.961345381526104	0.98	1	1	1.1	0.9	0.98	1.1	0.87	0.88
CGTTAATTTGCAGACATTAA	0.961345381526104	0.91	0.89	1.4	1.1	0.68	1.2	0.73	0.97	0.93
CAAGATTAGCCATTACATTT	0.961155378486056	0.94	1.1	1.3	0.7	0.98	1.1	0.66	1.1	1
CCTGCAAAGCCCATACACAA	0.961155378486056	1.1	0.94	0.97	0.91	1.1	1	0.98	0.92	0.96
CAAAAACCTTGCAACACTTA	0.96096837944664	1.2	1.1	0.93	0.99	0.84	1	0.96	1	0.93
CAAACAACCCGGATCCAATT	0.960764587525151	0.99	0.98	0.91	1.1	0.99	1	0.9	1	0.92
TAATTCCCGCAGGGCCCAAG	0.960764587525151	0.99	0.82	1.1	0.86	1.2	0.91	0.87	0.84	1.2
GATGATTCGTGGATTAACGG	0.960578842315369	1.2	0.91	1	0.93	0.97	0.88	0.86	1.2	0.91
GCAGCCTAGCCCGATACCGG	0.960578842315369	0.93	0.89	1.2	0.99	1	1.1	0.92	0.73	1.1
TGAACAAATCCAAAACCTGT	0.960578842315369	0.95	0.76	1.2	1.2	0.9	0.96	0.99	0.96	0.94
CCCGAACACTCGAACCATAT	0.96039603960396	1	1.3	0.71	0.84	1.2	0.93	1	0.95	1
TCAATATCGCCATGTTCTTG	0.96039603960396	1.2	0.95	0.83	1.1	0.97	1.1	0.96	0.82	1
GCATTTATGCGAAACTATTA	0.960365853658537	0.78	0.84	1.2	1.1	1	0.7	1.1	0.88	1.1
TACGCTTATCAAAATATCGG	0.960181451612903	0.89	1	1.1	1	0.97	0.89	1.2	0.88	0.84
TCTTTATTTCCCTAACACTT	0.960181451612903	0.93	1	1.1	1.1	0.83	1	0.9	1	0.91
CATTCCCTGTAGATTCCAGG	0.959645669291339	1.2	0.77	1.4	0.78	0.93	1.1	1.1	0.87	0.83
CGCTAACATGCGTACCTATA	0.95959595959596	0.95	1.1	0.95	1	0.95	0.96	0.74	1.1	1
CATTCCTAGGGCAGCTTAAT	0.959418837675351	0.71	1.1	1.2	1.1	0.88	1.1	1	0.8	0.93
CCAAAAACCCCAGATACATA	0.959418837675351	1	0.93	0.86	1.2	1	0.93	0.96	1.1	0.84
CCTGCTAATCAATGCCACTA	0.959418837675351	0.87	0.95	0.87	1.2	1.1	0.9	0.83	1	1.1
CCTTTAACTTAATGATCCTT	0.959418837675351	1.1	1.1	0.73	1.1	0.96	1.1	1.1	0.78	0.85
TATTTAACCTACAACCAAGT	0.959418837675351	1	0.98	1.1	0.95	0.96	1	1.1	0.85	0.88
GATTCATATCCATAAACAAG	0.959183673469388	1	0.8	1.1	1	1	1	0.86	1.1	0.8
CCCTCAATTCCCGACTACAG	0.959008097165992	0.99	0.76	1.2	0.89	1.1	1.1	0.8	0.97	0.92
CCTAAACCGGACAGTAACTT	0.959008097165992	0.91	1.1	1	1	0.93	0.92	1.1	0.9	0.87
TAAGCTACTTCGAGAACTAT	0.959008097165992	0.88	1	0.96	1.1	1	0.89	0.99	1	0.91
TACAAACACTCGGACCCAAG	0.959008097165992	1.1	0.9	1	0.94	1	1	0.94	1	0.85
TCCTTATCTGCCTACCCTAA	0.959008097165992	1.1	0.91	0.82	0.91	1.2	0.76	1.4	0.74	0.89
CGATTAACGGCAGTTCACAA	0.958835341365462	1.2	0.79	1.3	1.1	0.59	0.89	1.1	0.94	0.89
GCCGAATTTCAAATTAAAGT	0.958835341365462	0.92	1.1	0.96	1	1	1	0.86	0.86	1.1
TCAAACAATTGATGATCCAA	0.958835341365462	1.2	0.97	0.89	0.72	1.2	1	0.62	1.1	1.1
GCAGTCCCGTGGGGATACTT	0.958665338645418	1	0.98	1.1	0.84	1.1	0.97	1	0.9	0.98
CAAGCTCCTGGGGATCAAAG	0.958498023715415	0.94	1.1	1.2	0.86	0.96	1	0.93	1	0.95
GCCTTCCCTTAATTACATAA	0.958249496981891	0.82	0.96	0.79	1.2	1.2	0.72	0.98	0.71	1.4
TCAGCTCCCGAGGACAAAAT	0.958249496981891	0.99	0.95	1	1.1	0.93	1.1	1	0.95	0.76
CGAGTTTACCCCTTTAAAAT	0.958083832335329	1.1	1.1	0.98	0.96	0.87	1.1	0.75	0.89	1.1
TCCACTATTCCGTATCACTT	0.958083832335329	0.92	0.65	1.9	0.76	0.78	1.1	0.92	1.2	0.62
CGCTTCACCTAATATCAATT	0.957825203252033	0.96	1.1	1	0.92	0.94	0.97	0.85	0.55	1.4
CAATTCTCCGACTGCTCCAT	0.957661290322581	0.96	0.79	0.81	1.1	1.3	0.98	0.87	1	0.95
CAAAACCAGCGCTGCTCCGG	0.9575	0.82	1.7	0.87	0.61	1	0.86	1	0.97	1
CCAATTCACCAAGGCTCTAA	0.95734126984127	1.2	1.1	0.88	0.86	1	0.86	0.9	1	1.1
TAATTTACCCCGAGTTAATT	0.95734126984127	0.81	1.1	0.89	0.94	1.3	0.91	0.75	1.1	1.1
GATGTTATGCGGAATCCCTG	0.957230142566191	0.98	1.1	0.83	1	1	0.78	0.87	0.91	1.2
CGTGAAACGTAATTCTAAGT	0.956913827655311	1.1	0.71	1.2	1.1	0.88	0.9	1	1.1	0.82
GGAGCCTACTGATAAAATGG	0.95675944333996	0.83	1.1	0.9	1.1	1.1	0.93	1	0.92	1
CCTTAATCCTACATAATAAG	0.956477732793522	1	1.1	0.93	1.1	0.81	1.1	0.91	0.98	0.79
CGCACCCACCACTACCTATA	0.956477732793522	0.9	0.82	1.2	0.92	1.1	1	0.88	0.6	1.3
TGTGATTCCGGAAACTACTA	0.956477732793522	1	0.96	1.1	0.88	1	0.98	1.1	0.81	0.89
CAAAAACACGAGGGCCCAGG	0.956325301204819	0.79	1.2	1	1.1	0.89	0.83	1.1	1.1	0.78
CCAAAAACTTAATACTAAAT	0.956325301204819	0.76	0.91	1.1	0.81	1.4	0.83	0.94	0.94	1.1
CCAACTCTGCGGATATACTT	0.956175298804781	0.86	0.84	1.5	0.96	0.86	0.87	1.2	0.97	0.8
TCATTTTCTTGCGAACACTT	0.956175298804781	1.1	0.92	1	1.1	0.9	1.2	0.98	0.96	0.7
TCCGTCACTGAAATCAACAA	0.955588822355289	0.97	1.2	1	1.1	0.74	1.3	1	0.7	0.83
CAAAAAAAGCCCGGTCCCTA	0.955445544554455	1.3	0.84	0.62	0.89	1.4	1.2	0.99	0.74	0.93
CCAGATTTCTGAGACAACAT	0.955	1.2	1	1.3	0.82	0.68	0.79	1.1	0.73	1.2
TGAATATACTAAGTCCCCTA	0.955	1.2	0.93	0.82	0.95	1.1	0.95	0.87	1	1
TCAGCCCTGCAGGTTAACTT	0.954861111111111	0.98	0.98	1	1.1	0.98	0.95	1	0.99	0.91
GACTCCTACCCCAATCCCTT	0.954408817635271	1	0.95	0.96	1.1	0.98	1	0.88	0.96	0.97
TCTAGCAACCAATTTCAATG	0.954408817635271	0.95	1	1.1	1	0.94	0.79	0.98	0.94	1.1
GCTGTTAAGCCGTTTTCAAT	0.95427435387674	0.85	1.1	1.1	0.88	1.1	0.9	0.84	1	1.1
TCTAACTTGTCCGGAACTTA	0.95427435387674	0.98	0.85	0.73	1.6	0.87	1.1	0.97	0.86	0.91
CGAGCCTACCACTTACTAGG	0.95414201183432	1.1	1.1	0.93	0.94	1	0.93	0.74	1.1	1.1
CCCTTACCCTACTAAATAAT	0.953947368421053	1	1	1	0.84	1.1	0.88	0.79	0.9	1.2
TCCATTAATCAAATAATTAA	0.953685258964143	1.5	0.75	0.47	1.1	1.2	1.1	1.3	0.82	0.61
GAATCAAATTCCAAAATCAG	0.953557312252964	1.4	0.82	0.89	0.85	1.1	0.77	1.5	0.87	0.72
GACGTTTATTCCTATTTTAT	0.953346855983773	1	1	1.2	0.63	1.1	1.4	0.98	0.69	0.69
CATTACTTTTCCTGTACTGG	0.953219315895372	0.94	1	1	1.2	0.83	0.77	1.3	0.84	0.88
CCAATTATGTCCGTAACTTA	0.953219315895372	1	1	0.93	1.2	0.84	0.85	0.54	1.2	1.2
CCTGTTCATTAGGTCTCCTG	0.953219315895372	1.2	0.83	1.2	1.1	0.64	0.91	1.1	0.92	0.86
CGCATACTTCACAGCTATTA	0.953219315895372	1	0.93	1.1	1.1	0.84	0.77	0.82	1	1.2
TACAACAAGTGAAATTCTAG	0.953219315895372	0.93	1	1.1	0.94	1	0.83	0.99	1.1	0.87
GAAAACCAGCAGATTATATT	0.95309381237525	0.86	0.95	1.1	0.9	1.2	0.88	1.1	0.9	0.94
TAAAATTTTTCCATACTTAT	0.95309381237525	0.93	1.1	0.89	1.3	0.79	0.76	0.76	1.5	0.8
CAAATCCAGGAAAGCCTCAA	0.953093812375249	0.89	0.62	1.1	1	1.4	1	1	0.62	1.2
CCCGAACCCTCCTGCTTAGT	0.952620967741935	1.1	0.84	0.92	1.1	1	0.82	0.81	0.95	1.2
CCTGTCAACGACGTACTAAA	0.952620967741935	1.2	0.97	1	0.79	1	0.82	0.91	1.1	0.95
GCAGTCTCCCAATTCTCAAT	0.952620967741935	1.1	1.1	0.94	0.95	0.87	1	0.93	1	0.85
CATTACTCCCCGATTAATAT	0.9525	0.88	1	0.91	0.91	1.3	1.2	0.74	0.87	1
CCATAAACGTCATTAATATA	0.9525	0.79	1.2	0.88	1.3	0.83	1.3	0.72	0.79	1
TAATACAACTACTATTCAAT	0.9525	1.1	1.1	0.81	0.99	1	0.97	0.91	1.1	0.83
CCTACCTCTCGCATTACAAT	0.952020202020202	0.9	0.91	1.1	1.1	0.94	1	0.94	0.99	0.84
CCTTCAAACTACATAACCAT	0.952020202020202	1.3	0.97	1	0.92	0.76	0.9	0.92	1	0.95
CCTTTCTATTACAACAACAG	0.952020202020202	0.84	1.1	0.71	1.3	1	1.1	0.81	0.93	0.93
CGCTACTACGGGGAACTATT	0.952020202020202	1	1	0.95	1	1	0.88	1	1.1	0.79
TCATCAAACTCGAGAAAAAT	0.951789264413519	0.96	1.1	0.85	1.2	0.92	1	0.77	0.86	1.2
TGAGCTTCGTGGAGATCATT	0.951789264413519	1.1	1.1	1.2	0.8	0.83	1.1	1	0.94	0.79
TACAAATCTTGAAGCAACAA	0.951676528599605	0.91	0.76	1.1	1.1	1.2	0.96	0.9	1	1
CCAGCACCTGGGAGACCATG	0.951417004048583	1	0.85	1	1.1	0.99	1	0.86	1	0.9
GCAAACTTTTGGTACAATTA	0.951417004048583	0.94	1	0.96	1.2	0.84	0.94	1.1	1	0.72
CAAACTTCTGACATATCTTG	0.951305220883534	1.5	1.1	0.95	1.1	0.33	0.97	1.1	0.72	1
CGAAAAAACCCAGTCCTAAA	0.951305220883534	0.87	0.96	0.95	1.2	1	1	1	0.97	0.82
CGTTCACCTCCGAACCTTGT	0.951305220883534	0.87	1	1	1.2	0.91	0.96	1.1	0.89	0.84
GACGCCACTGCGTGCCATAA	0.951305220883534	0.93	0.95	1	1	1.1	0.97	0.99	0.86	0.97
TACAACAATTAGAAATAAAT	0.951305220883534	0.92	0.89	0.87	1	1.3	0.98	0.86	0.95	1
TCAATACAGTACTTCATATT	0.951305220883534	1.1	0.87	0.91	1.1	1	0.91	0.98	1.1	0.8
CATACAAACGGAAGCCTAAG	0.951195219123506	0.85	1.1	1.1	0.87	1.1	0.76	1.1	1	0.96
CCAGACATTGACAAAAATTT	0.951195219123506	1.1	1.3	0.83	1.1	0.69	1	0.78	1.1	0.94
GGAAACATGCAGGGCAAATA	0.951195219123506	1.5	0.98	1	0.77	0.77	0.72	0.85	0.95	1.3
CCAACCTTGGGGTTATTTAG	0.951086956521739	0.85	0.96	1.1	1.3	0.85	1.1	0.96	0.88	0.91
GGATATTCTTCGTGACTCTA	0.950980392156863	0.89	0.95	0.96	1.2	1.1	0.97	0.99	1	0.92
TAAATTTCCCAGTGCCATAG	0.950811359026369	0.9	0.84	1	1.2	0.99	0.85	0.72	0.88	1.3
CCAACATTGTAAGAATAATA	0.950704225352113	1	1.1	0.98	1	0.89	0.87	0.98	0.93	1
CCTTCCTACCAAAAATAATA	0.950704225352113	1.2	1	1.1	0.76	0.91	0.79	0.99	0.9	1.1
CATATATAGTGGGTCACCAG	0.95059880239521	1	0.89	1.1	0.92	1.1	0.96	0.84	0.91	1.1
GACTATATCGCCATACCCAA	0.95059880239521	1.1	0.77	1.1	0.94	1.1	1.1	0.83	0.78	1.1
TACTCCTAGCACTTACTCAA	0.95059880239521	0.48	0.93	1.1	1	1.5	1.2	0.65	0.98	0.98
TGCAATACCCCATATACCAA	0.95059880239521	0.94	1.2	0.91	0.86	1.1	0.67	0.91	0.73	1.5
CAAGCTTCCCCCATCAAAAA	0.95049504950495	1.1	1	1.1	0.87	0.98	0.89	0.81	1.2	0.94
GCAGACCATTACTGTCCCTG	0.95049504950495	0.81	0.68	1.3	0.86	1.4	1.1	1.3	0.86	0.58
GCCGCTAAGCGCAGACATGG	0.950100806451613	0.87	0.92	1	0.87	1.3	0.96	1.1	0.61	1.1
GCCTAATCGGAATATTTTTG	0.950100806451613	0.92	1	0.93	1.2	0.91	0.97	1.1	0.94	0.76
GGTTATCACCGCTTTCATTA	0.950100806451613	1	1.5	0.87	0.86	0.73	0.91	0.91	0.75	1.2
GGAGTTCACGAGGTCAAATT	0.95	0.91	0.95	1	1.2	0.94	0.97	1.1	0.97	0.76
TACTTCACTTAGTTCCCTGG	0.95	1.2	0.94	0.97	0.79	1.1	0.8	1	1	1
TATGAAACCCAGAATTCAAA	0.95	0.98	1.1	0.72	1.1	1.1	0.91	1.2	0.97	0.72
TCATAAATCCACTTACACAG	0.95	1	0.94	1.2	0.98	0.88	1	0.9	0.94	0.96
CAAAACTCTGAGATACTTAT	0.949900793650794	0.87	0.88	1.1	1.2	0.99	0.99	0.96	0.92	0.96
CACATTAACCAAAGAATAAG	0.94959266802444	0.87	0.86	0.88	1.1	1.2	0.83	0.82	1.1	0.98
TCTTCCTCCGACAAATATTT	0.94939879759519	1.1	0.94	0.92	0.93	1.1	0.94	1.1	0.79	0.96
TACTATCACCAAGATTAATG	0.948795180722892	0.95	0.91	0.72	1.2	1.2	0.59	1.1	0.89	1.2
CACTTTATTTCCAGTTACAA	0.948705179282869	1.4	0.73	0.62	1.3	0.97	0.84	0.79	1.3	0.88
GCCTCTTCCTCCGACAATGG	0.948189134808853	1.1	0.85	0.75	0.97	1.3	0.81	0.96	0.6	1.4
TAAAATTTCCACATACAAAT	0.948019801980198	0.8	0.95	1.1	1.1	1.1	0.73	0.8	1.1	1.2
TCTTTCTCCCGAATTCTATA	0.947662601626016	1.2	1	1.1	0.77	0.85	0.93	0.99	1.2	0.61
TACGTAAACCGCTATAAAGT	0.9475	0.99	0.99	0.87	0.95	1.2	1	0.99	0.81	0.99
TCCAAAATTTACGATACAAA	0.9475	0.93	1	0.97	1	1.1	0.87	1.1	0.9	0.92
TCTACCAATTAAGTTTCAAT	0.9475	1.1	0.79	0.41	1.5	1.2	1.5	0.25	0.84	1.2
CCATATAACCGAGAAAACTT	0.947420634920635	1.1	1	0.87	1.1	0.97	1.2	1	0.85	0.77
CGTACTCACTAGTGAAATTG	0.947420634920635	0.87	1.1	1.5	0.74	0.83	0.8	1	0.92	1.1
TCAACCTTGCGGAGTAAAGG	0.947420634920635	1.1	1.2	0.84	0.97	0.93	0.82	1	0.8	1.2
CATTCAACGTACTACTATAA	0.947046843177189	0.85	1	1	0.96	1.1	0.94	1	0.82	0.96
TCTATATTGCACTAACAAAA	0.946819085487077	0.99	1.1	0.64	1.2	1.1	0.8	0.92	0.99	1.1
TGAATTTCCTGATTCACCAT	0.946819085487077	0.83	0.59	1.8	0.99	0.82	0.7	1.3	1.1	0.71
CGAAACCTTGGATTCTCTAG	0.946285140562249	0.91	0.97	1.1	1	1	1	1	0.92	0.85
CATGTTTTCTGCAAACAAAA	0.946215139442231	0.89	1.1	1	0.93	1.1	0.95	1	0.96	0.89
CCATCAAACTCCTAACCAAA	0.946215139442231	0.86	0.66	1.3	1.1	1.1	0.8	1.5	0.8	0.7
GACAATCCTCCAAGATCTGG	0.946215139442231	0.97	0.98	0.87	1.1	1.1	0.98	1.1	0.92	0.8
GACTCATCCTGATGACCTGG	0.946215139442231	0.86	1.1	0.86	1.1	1.1	1.1	0.63	0.87	1.2
TATATAAAGACGGATCAAAA	0.946215139442231	0.96	1.3	1.1	0.89	0.77	1.2	1	0.92	0.68
TCATATAACCAGAAAACAAT	0.946215139442231	0.9	0.86	1	0.86	1.4	1.1	0.92	0.94	0.84
TCATATAATGAGGTCATTAA	0.945674044265594	0.95	1.2	0.97	0.9	0.95	0.87	0.97	1.2	0.72
GATGATCTCCGATGACTCAT	0.94560878243513	1.7	0.53	0.62	0.86	1.3	0.72	0.61	0.86	1.6
GGATTCCATCCCTGATTCTG	0.94560878243513	0.91	1	1	0.9	1.2	0.94	0.85	1.2	0.8
TCAATTTCTGAATGCATAGT	0.945121951219512	1	1.2	0.89	0.91	0.92	0.95	1.1	0.93	0.74
CGCACAAATGCAGTTCACGG	0.945060483870968	0.61	1.1	1.4	1	0.85	0.85	1	0.92	0.98
TGCTTCATTCCCTTTTAATA	0.945	0.98	1	0.77	0.85	1.4	1.1	0.84	0.99	0.85
GACACAATTCGCGTTTAATT	0.944940476190476	1.1	0.9	0.95	1.1	0.99	0.91	1.2	0.88	0.82
TCATACCCGTCATAAACAAA	0.94488188976378	1.1	1.1	0.97	0.98	0.93	0.96	0.84	1.1	0.94
TCCAACACCTGGGTCCTTGT	0.944444444444445	0.9	1	0.65	1.2	1.2	0.71	0.63	1.1	1.3
GATGATCATTACAACCACAA	0.944333996023857	1.2	1.2	0.91	0.8	0.92	0.96	1.1	0.9	0.84
GGTTACTCCGGAGAACAAAT	0.944333996023857	1.3	0.95	0.84	0.97	0.97	1.1	0.98	0.62	1.1
TCTGACTACCACGACTATTA	0.944333996023857	0.77	0.91	1.5	0.75	1.1	1	0.98	1.1	0.72
TCCAACTCTCAGATATCCAT	0.943825910931174	0.93	1	1	0.91	1.1	0.81	0.95	1.1	0.87
CGATTAACTTCAAAAACTTT	0.943775100401606	0.68	1	0.6	1.3	1.4	0.71	0.86	1.4	0.79
CAAGACCTGCAAATTCCCGT	0.943725099601594	0.97	1.1	0.96	0.99	1	0.92	0.98	0.79	1.1
TCCATCCACGAAAGTCACTG	0.943725099601594	1	0.52	1.1	1.3	1.1	0.66	1.5	0.68	0.95
TCTGACTTTTACGTTTTTTG	0.943725099601594	1	1	1	1.2	0.82	0.97	1.1	0.97	0.75
TGAAATCCTCCCGGCCCTAG	0.943725099601594	0.94	0.89	0.79	1.1	1.3	1.1	0.99	0.72	0.98
GCAGCCTCCCACTTCATCTG	0.943204868154158	0.82	1.1	0.99	0.92	1.1	0.94	0.84	0.64	1.3
GATGCCCTTCGGTACTTAAA	0.94311377245509	0.94	1.1	0.91	0.86	1.2	0.95	0.93	1	0.9
TGTTTCAACCAAATACCTTG	0.94311377245509	0.84	0.76	1.3	1.2	0.91	0.89	0.89	1	1
GGTTTCTTTTACGTCTTCTA	0.943069306930693	0.88	0.92	1.1	1.4	0.75	0.95	1.1	0.86	0.9
TCATTTCTTCCAAAAATATT	0.942540322580645	1.1	1.1	0.73	1.2	0.83	0.89	1.2	0.8	0.85
TCAGACTTGCGCTGTAATAT	0.942460317460318	0.89	0.95	1.1	1	1.1	1.1	0.99	0.78	0.93
CGCAACCCTTCATTCCTTAA	0.941955193482688	1	0.88	1.1	0.73	1.2	0.79	0.54	1.5	0.87
CATTCATACCGAGTCTAAAT	0.941919191919192	0.81	0.97	0.97	1	1.2	0.94	0.76	0.93	1.1
CGAATTCCGTACTGATAAGT	0.941919191919192	1	0.92	1.2	0.73	1.1	0.84	0.91	1.2	0.78
GACTCCTTGGAAATAATATA	0.94188376753507	0.92	1.1	1.1	1	0.87	1	0.88	1.1	0.78
TACATCCCGTGAAATACAAT	0.94188376753507	1.1	0.96	0.83	1	1.1	0.75	0.92	1.2	0.89
CAAATCCATCCATTCCTCTA	0.941265060240964	1	1.2	0.77	1.1	0.91	0.91	0.9	0.84	1.1
TCTGAAATCCGAAGCCATTT	0.941205533596838	0.96	0.84	1.2	0.96	1.1	0.86	1.1	1	0.85
CACATATATCCAGACCACTA	0.940669371196755	0.88	1	1	1.3	0.75	0.93	0.95	0.96	0.87
CGTGCCTTCTCGTAACCCTA	0.940669371196755	0.86	1	1	0.97	1.1	0.88	0.82	1.1	0.91
GCCAATTCCTGGTAAATATA	0.940669371196755	0.94	1	0.98	0.81	1.2	0.9	0.82	0.89	1.1
CCCAACTTCTGGATTAACAT	0.940643863179075	0.9	0.94	1.5	0.63	1	1	0.99	0.87	0.88
GCAGCACACCAGAGAACCGG	0.940643863179075	1.2	1	0.96	0.99	0.82	0.92	0.98	0.89	0.95
CACTACTTTGACGTTAAAAG	0.94061876247505	0.96	1.1	1	0.98	0.97	1	0.98	0.96	0.83
GGAACAATTTACTTTACAAA	0.94061876247505	1.1	0.99	1	0.95	0.97	0.93	1	0.93	0.91
TCCACCCTTCGAAGCACATA	0.94056974459725	0.93	1.1	0.86	1.1	1.1	0.9	1	0.94	0.99
AACATCAAGGGATTAACTAT	0.940020161290323	0.64	0.68	0.72	2	0.92	0.9	0.59	0.74	1.5
GATGTATATTCCTGAAAATT	0.94	1.1	1.1	0.92	1	0.88	0.89	1.1	1	0.77
TACTATAACGCAATCAATAG	0.939409368635438	0.72	1	0.69	1.8	0.7	0.95	1.1	0.88	0.76
GAATACCATCCATATACCTT	0.93937875751503	1.3	0.71	0.94	1.1	0.94	1.1	0.8	0.75	1.1
TAAGAAATCCCAAATCTAGG	0.939363817097416	0.94	1	1	0.99	1.1	0.99	0.99	0.91	0.89
TAAACCCTCTAGGGACACTA	0.939349112426035	0.89	1.2	0.78	1	1.2	1.1	0.79	1.2	0.72
CATTTACAGCGAGAATATAA	0.938765182186235	1.1	1	0.97	0.93	0.94	1.2	1	0.71	0.8
CCCTAAACGCGGTTGAAATA	0.938765182186235	1	1	1	0.94	1	1	0.86	1.1	0.75
CCTTATAAGGCCTTTATTAG	0.938765182186235	1.2	0.91	1	0.83	1	0.87	0.95	0.97	0.92
CCAATTTACCAAATCCTCAT	0.938755020080321	0.95	1.1	0.83	1	1.1	1.2	0.94	0.67	0.93
CCAATTTACTAAGAACTTAA	0.938755020080321	1.1	0.95	0.87	0.86	1.2	1	0.98	0.9	0.86
GGATAAATCCGAAAATCATG	0.938755020080321	1.1	0.91	1.3	0.84	0.83	0.63	1.1	0.91	1.1
GCCAAAAATGCAGATCCCTA	0.938745019920319	0.95	1.1	0.91	0.96	1.1	0.96	0.86	0.75	1.2
CAAATCATCCGATGCACAGT	0.938735177865613	1.3	0.93	0.89	0.74	1.2	0.82	0.95	0.93	1.1
CCTGACCTTGCAATTTACTT	0.93812375249501	0.79	0.93	0.69	1.2	1.4	0.73	0.83	1.2	1
GAATCCCTTCCCAGCACAGT	0.93812375249501	0.94	1.3	1.1	0.94	0.73	0.83	1	1	0.93
GCCACCTATCGAATTTATAA	0.93812375249501	1.2	0.82	0.82	0.97	1.2	0.71	0.86	0.89	1.3
CCCATCAACCAATTTACTTG	0.938118811881188	1.2	0.76	1.1	0.79	1.2	0.6	1.1	0.79	1.3
CCCAAACACTGGAGTTACTG	0.9375	0.94	0.94	1	1.1	1.1	0.78	1	0.93	1.1
TAATTATAGCCCTGCTCCAG	0.9375	0.95	0.75	0.78	0.98	1.5	0.91	1.1	0.71	1
CCAGATTATTCGTGTTTCAT	0.936878727634195	0.99	0.9	0.94	1	1.2	0.99	0.88	1	0.9
CCTATAAATCCAAACACTTA	0.936878727634195	0.87	0.86	1.1	1.2	1	0.91	1.1	0.93	0.83
CCTGTACTCCCAAGAAACTA	0.936878727634195	1.2	0.88	0.89	0.96	1.1	0.83	1	0.95	0.99
CAATCAACTCGATGACCATA	0.936868686868687	0.93	0.98	1.3	0.88	0.86	0.81	1	0.97	0.93
CATAATAACTGGTTCAACGG	0.936868686868687	0.81	0.85	1.4	1	0.89	0.84	1	0.97	0.9
CCCTAACACCCCGAATACAA	0.936264822134387	0.89	0.68	1.2	0.99	1.3	1	0.9	0.79	1.1
CCTAATTACGGGATAACCAA	0.936254980079681	0.89	1.1	1	1.1	0.93	0.92	1.1	0.96	0.78
TGAAGTCTGTGCATACCCGT	0.936254980079681	1.1	0.83	1.3	0.83	0.96	0.91	0.95	0.9	1
CCTATCCACCGAAACAAAAG	0.936244979919679	1.1	0.93	1.1	0.75	1.1	0.88	0.68	0.97	1.2
GAAGTTAATGCCGACACTGG	0.936244979919679	0.98	0.84	0.86	1	1.3	1.1	0.89	0.74	1
GGAATTCCCCAAATTTCCTA	0.936244979919679	1.1	0.81	0.98	0.99	1.1	0.96	0.99	1	0.78
TCAAACTTGTGAGATTATTT	0.936244979919679	0.68	1	1.1	1	1.2	1.1	1.2	0.65	0.78
CACATAACTGAAATTTAAAA	0.935613682092555	0.78	0.92	1.2	1.3	0.77	0.93	1.1	0.91	0.78
GAAACCCATGAAATTTAAGT	0.935613682092555	1.1	1	0.94	0.93	1	0.88	0.64	1.1	1.1
TGAGTCCCTCAATGATCAAA	0.935613682092555	1.1	0.95	1.1	0.82	1	0.92	0.98	0.86	0.96
GCATTTAATGAAGAACCTAG	0.93503937007874	0.88	0.9	1.1	1.2	1	1.1	1.2	0.79	0.71
CCTAACATCCAAGTTCAATA	0.935	1.1	0.8	1.1	1.1	0.9	1.2	0.82	0.72	1
GCATTTTCTCAGTATTTTGT	0.935	0.94	0.99	0.87	1.1	1.1	0.99	1.2	1	0.55
TCTTCAACCTACGACCCCGT	0.935	0.66	1.4	0.59	0.75	1.6	0.58	0.93	0.93	1.3
CATGTTTACGGCAGTTTTTT	0.934979838709677	0.9	0.93	1.6	0.84	0.69	1.3	1.1	0.73	0.58
GAAGAACACCCCGTATCCTA	0.934418145956607	0.87	1.1	1.1	0.8	1.2	0.97	0.63	1.4	0.79
GCATATATCCGGGTCCTCAA	0.93436873747495	0.85	1.3	0.93	1	0.91	0.99	0.96	0.95	0.83
TACGTTAAGCACATTCAAGT	0.934343434343434	0.84	1.2	1	1	0.91	0.97	1.1	0.91	0.72
GAAACAACCCCAGGCACATG	0.934317718940937	1.2	1	0.76	1.2	0.75	1	0.9	0.98	0.79
TCCGCATAGGACTTTACAAA	0.933734939759036	0.82	1.1	1	1.1	0.96	0.98	0.78	0.86	1.1
CCCTTCCAGGGAGACATTAA	0.933168316831683	1.2	0.95	0.94	1.2	0.76	0.87	0.8	1.1	1
GCATACCATGACGTTCTATT	0.933168316831683	0.8	1.1	0.95	1	1.2	0.87	1.1	0.97	0.83
CATACAACCTCCAGAATTTG	0.93313373253493	1.4	1.1	0.86	0.86	0.79	0.96	0.91	1.2	0.67
TGTGATAACGGAAGCATAAA	0.93313373253493	1.2	0.87	0.79	1.2	0.95	0.99	1	0.91	0.84
CCCATACATGACAAAATAAT	0.933098591549296	0.91	0.81	0.93	0.72	1.6	0.64	0.88	1.4	0.79
CCCTAATACTAGATACTATG	0.933098591549296	1	0.77	1.3	1	0.9	0.9	0.81	0.9	1.1
CATTCCTCTTAGTGCATATT	0.932539682539682	1.1	0.96	0.96	1.3	0.72	0.86	0.75	1.4	0.75
TACTCCCACCGGAACAACTA	0.932539682539682	1.1	1	1.1	0.74	1.1	1.2	0.62	0.84	1.1
TACAATAACTGAATTCACGG	0.9325	0.86	1	1.5	0.89	0.75	0.79	1.2	0.88	0.86
CCAATAATTGAGGTACAATT	0.932459677419355	0.88	0.94	1.1	1.1	0.94	0.89	0.94	0.99	0.88
TCTGCCATGGGAGATCCAGT	0.932418699186992	1.1	0.96	1.2	0.75	0.91	0.99	1.1	0.71	0.87
CAAATCAATGCAAGAATAAA	0.93186372745491	1.2	0.93	0.76	1.2	0.9	0.89	0.73	1.1	1
TACGTCTTGTCGTATTCCAT	0.93186372745491	1.2	0.74	0.9	1.6	0.55	0.75	0.37	1.3	1.3
CCCAACCCCCGAAAAACAAA	0.931818181818182	1	0.93	0.79	0.93	1.3	1.1	0.88	0.71	1
TATACCCAGGGGTTTATAAA	0.931818181818182	0.87	1	1.4	0.94	0.74	0.98	0.9	0.81	1
CAATAAACCCCATTCACCAA	0.931324110671937	1.1	1.2	1.2	0.9	0.66	0.93	1.1	0.87	0.87
CAAGTCCACGAAATTTCTAG	0.931274900398406	1.2	1.1	0.81	0.93	0.98	0.9	0.97	0.89	0.98
CCCTTACTTTCCGATACCAA	0.931274900398406	0.67	0.75	1	1.3	1.3	0.8	0.84	1.1	1
GATATCAAGCCCTTCCAGAA	0.931274900398406	1	0.95	0.96	0.91	1.2	0.87	1.1	0.88	0.89
CCCGACTTCGGGAATAACTG	0.931224899598394	0.89	1	0.83	0.96	1.3	0.91	0.85	0.65	1.3
CGCATACAGCAAATACATTA	0.931174089068826	1.1	1.1	0.99	0.85	0.9	1	0.91	0.83	0.94
TACTTTTCGTGATGTTTAAT	0.93063872255489	1.1	1.1	1.2	0.86	0.75	0.78	1.2	0.92	0.83
CATAAATTGCCATTCACCAT	0.930583501006036	0.89	0.83	0.95	1	1.3	0.88	1.3	0.83	0.69
CAAACCAAGCGCTTTACCTA	0.93011811023622	0.92	1.1	0.98	1.1	0.98	1.3	0.89	0.81	0.78
TGTAATAAGCGGAATCTTTA	0.93011811023622	0.93	1.5	0.8	1.1	0.75	1.2	0.85	0.87	0.86
CGCACAACCTAAGGTTTAAA	0.93	0.9	0.93	0.97	1.2	1	1.1	1.1	0.83	0.69
GCAACTCACTCATTTACCGT	0.93	1.1	1.1	0.99	0.99	0.82	0.98	0.96	0.98	0.8
TGAACATACGAAAAACAATT	0.93	1	1.2	0.96	1	0.84	0.99	1	0.93	0.8
TGAACCATTTCCGGACTCTT	0.929939516129032	1	0.85	0.94	1.2	0.97	1.3	0.64	0.93	0.82
CATATTCCGCGAATTCTCTA	0.92948717948718	0.85	1.3	0.89	1.1	0.93	1	1.1	0.86	0.81
CACACTTTTTGCGGATAAAG	0.929423459244533	1.2	0.87	1.1	1	0.86	1.1	1	0.97	0.67
TGCATAACCTAAAACCCAAG	0.929423459244533	1.1	0.84	1.1	1.1	0.89	0.83	0.83	1.1	0.98
CAATATTCCCCCTTAAACAT	0.92935871743487	0.82	1	1.1	1.1	0.97	0.94	1	0.87	0.9
TAAGATCCCTGGGTAACCAA	0.92935871743487	0.95	0.89	1.2	0.95	1	1.2	0.93	0.86	0.72
TCCATAATGCCCTGACTCTT	0.92935871743487	0.87	0.78	0.74	1.1	1.5	0.78	0.94	0.79	1.2
GAATTTAAGTAAGAATCATA	0.928714859437751	1	1	1	1.2	0.78	1.2	0.89	0.85	0.76
GAAGCACTGTGATTCAATAT	0.928643724696356	1.3	0.63	1.3	0.92	0.79	0.89	0.99	1.1	0.69
GAAACACATCAGATTCACGT	0.928571428571429	1	1	0.95	1	0.95	0.97	0.87	0.89	0.91
CCCACAAAGTAGAAAATAAA	0.928217821782178	1	1.2	1.1	0.65	1.1	1	0.96	1	0.79
GCCTACATTGAATATACCGT	0.92814371257485	0.99	1.1	0.89	0.93	1.1	0.95	1	0.89	0.88
GGAAAACCTTAAATATATAG	0.92814371257485	0.9	1	1.1	1.1	0.91	1.1	0.96	0.95	0.71
TGATTACATTCAGAATATTA	0.92814371257485	1	1.2	0.78	1.2	0.83	1	0.91	0.98	0.83
CACAAAATCCCGAAACCAAT	0.928068410462777	0.97	1.2	0.7	1.1	1	0.97	0.96	0.79	0.97
GACACCCACCAGATATCTTA	0.928068410462777	0.99	0.96	1.2	0.9	0.92	0.99	0.87	0.83	1
TCCATTTCTTAGAGATCAAT	0.928068410462777	1	1.1	0.94	0.83	1.1	1.1	0.92	0.93	0.74
TGCACCACCGGGGGCCTTTT	0.928068410462777	1.3	0.98	0.96	0.53	1.2	0.85	0.86	0.88	1.1
GGCACAAACTCAGTCAATTA	0.927657480314961	0.98	1.4	0.89	1.1	0.71	1	1.1	0.78	0.89
CAAAAAACCGAATTCCCCAG	0.9275	0.8	1	1.1	1.1	1	1	1.2	0.72	0.79
TCCAACATCGGATGCCACAG	0.9275	1.2	1.2	0.96	0.64	1	1	0.95	0.98	0.78
TACTAAAAGTAATAACTCAT	0.92741935483871	1	0.92	0.84	1.1	1.1	0.6	0.68	1.4	1
CGTGACACTCCAGTTTAGTG	0.927337398373984	0.96	0.82	0.94	1	1.2	0.83	0.83	1	0.99
CCATACATCGCGGAAATCAG	0.92685370741483	0.92	1.2	1	1.1	0.77	1.1	0.83	0.88	0.89
CCTTAACTGTGAGATCCCGG	0.926383399209486	1.1	0.98	1.1	0.91	0.97	1	1	0.75	1
CCTGTCCCCTCAATAATAAG	0.926294820717131	0.98	0.86	1.1	1.2	0.88	0.89	0.82	0.81	1.2
CGCACCTCTTCCAACATCAA	0.926204819277108	0.93	1	1.1	0.96	0.99	1.1	0.99	0.72	0.88
TCCGCTTTTTAAAGAACAAT	0.926204819277108	0.97	1.1	0.71	1.3	0.9	1.2	0.91	0.73	0.85
TGCGCATCCGCGTACCCTAT	0.926204819277108	0.77	1.2	0.81	1.1	1.1	0.9	0.59	0.9	1.3
CCCAATCCCCCATGTACTTA	0.925925925925926	1.1	1.1	1.1	0.85	0.98	0.93	0.89	0.98	1
GCTAATTCCGAAATCCTATT	0.92564870259481	1.1	0.88	1	0.93	1.1	0.75	0.86	0.9	1.2
CCAATACCGTAAGAACCTTA	0.925553319919517	0.91	1.2	1	1.1	0.76	1.1	0.84	0.89	0.85
CCTTCTACCGAAAACATTGT	0.925553319919517	1.1	1.1	1	0.77	1	0.99	1	1	0.69
TACGATTTTCGGAGCTTTAA	0.925553319919517	1.1	0.99	0.99	0.94	0.95	0.89	0.69	1.1	1
TGTACTATCCCAAAACCTAA	0.925553319919517	1.3	0.53	1.2	1	0.94	0.92	0.7	0.86	1.2
GCTTAAAAGGCCGTATACAG	0.925099206349206	1	0.64	1.1	1.2	1.1	1	0.77	0.96	1
CCCAAACACCCCTTTCACAT	0.925	0.91	0.78	1	0.91	1.4	0.95	0.8	1	0.95
TCTGTTAAGCGCGGACCCTG	0.925	0.88	0.72	1.3	1	1.1	1	1.1	0.74	0.86
GCCGTCAATTCAGGTTCCAT	0.924899193548387	0.91	1.2	1.2	0.65	1	0.61	0.68	1.5	0.88
CCCGAACCTTCCTTTCCATG	0.92479674796748	0.94	0.92	1.2	0.66	1.2	0.86	0.64	0.94	1.2
CAAAACTCTTAGTTCTACAT	0.924556213017751	0.97	1.2	0.91	0.89	1.1	0.89	0.89	0.98	0.99
CCTTCAAACGCATACTCATA	0.92434869739479	0.92	0.81	1.2	1.2	0.86	0.99	0.84	0.87	0.99
TATATATATGGCTTCCCCTA	0.92434869739479	0.71	1.4	1.3	0.9	0.68	1	0.86	0.92	0.91
GGATTAACCGAATACCTCGG	0.923804780876494	1.1	1.1	0.91	0.98	0.93	0.95	0.88	0.89	0.99
TATAAACCCCAGGTCAATAG	0.923804780876494	1	1.3	0.95	0.84	0.93	0.94	0.7	0.97	1.1
TCTTACCCTGACATACTCTA	0.923804780876494	1.1	0.98	0.84	1.1	1	0.86	0.99	0.86	1
TCTGCTATGTAGAGCCACTG	0.923694779116466	1.2	1	0.91	0.77	1.1	1	0.85	0.94	0.89
CCCATTATTTCCTGCAATGT	0.923582995951417	1	1.1	1.2	0.79	0.85	0.69	1.1	0.9	0.96
CCAACAATCCACAAAATAGG	0.923153692614771	0.87	0.98	1.3	0.92	0.94	0.98	1.1	0.73	0.89
GGAACCCAGGACTGTACAAA	0.923153692614771	0.74	1	1	0.97	1.3	0.93	0.93	1.1	0.74
TCCATAAAGGCCAAACAAAG	0.923153692614771	0.9	1	1.4	0.8	0.91	0.94	1.1	0.89	0.77
CATTATTCCCGCATCCCTTA	0.923038229376258	1	1.2	1.3	0.79	0.68	1.1	0.99	0.7	0.88
TAATATCTTCACAAACTCTA	0.922920892494929	1.1	0.94	0.89	1	1	1.1	0.99	0.74	0.81
CCTGCACATCCAGTATACTT	0.922619047619048	1.1	0.94	1.2	1.1	0.7	0.8	0.94	0.88	1.1
CGCGCTCTCCCGATTTCCTT	0.922619047619048	0.87	0.9	1.1	0.87	1.3	0.86	1	0.95	0.91
[truncated: 1,003 more rows]

## Sheet: Jasplakinolide2_FC
bc	j2.rank	j2.dmso.0h	j2.dmso.1h	j2.dmso.2h	j2.dmso.4h	j2.dmso.8h	j2.jas.0h	j2.jas.1h	j2.jas.2h	j2.jas.4h	j2.jas.8h
CGTTCTCTGTCAGACAAAAA	125.107449856734	0.78	0.95	0.94	0.83	0.41	2.3	69	150	190	90
TATGACTCTCACATCAAATT	47.4786931818182	0.61	0.91	0.91	1.1	0.52	2.2	14	49	70	58
CGTTTAACTGCGGATTTAAT	45.2414772727273	0.89	0.67	0.91	0.86	0.91	1.7	13	46	65	58
CGTAACATTGGATGTTACAA	13.3381088825215	1.1	1.1	1.5	0.93	0.85	0.5	4.2	12	18	19
GCAGACAAGCCGTACACATT	8.54885057471264	0.81	0.75	1.2	1.2	1.2	0.98	4	8.3	12	9.7
TCCTCATTTTCCGGTAACAT	8.475	0.82	0.81	1.2	1.2	1.2	0.95	3.6	7.8	13	9.5
CGAAAATCCCAGAAACACAT	5.31960227272727	1.7	1.1	0.96	1	0.79	0.8	1.8	4.6	7.3	7.7
TCCAATTATCAGTAACATTA	4.04232424677188	1	0.9	0.92	0.89	0.97	1.3	4.8	4.9	4.2	2.2
CCTAACCTGTAGGGATCAGT	3.62068965517241	1.1	0.62	0.94	0.95	1.1	1.6	2.2	4.1	4.8	3.3
CCAAAAAATTGATAACCCAA	3.36538461538462	0.64	0.68	1.1	1.2	1.8	0.65	1.2	2	4	6.3
CAAAAAAACCAGTTACATGG	2.62127659574468	0.97	0.75	0.87	1	1.7	0.89	0.89	0.87	1.6	7.2
GCAAACCCTTCCTAATACAA	2.61494252873563	0.49	1.4	0.56	2.3	0.7	0.74	1.8	0.7	1.6	6.3
CCATCCCAGGCCGACAATAG	2.57790368271955	1.1	0.78	1.1	1.1	1	1	1.1	1.2	2.8	5.3
CATTAAAACTAGTTACACAT	2.55311614730878	1.2	0.74	0.87	0.97	1.1	0.98	1.1	1.1	2.9	5.2
GACTCCCCGCGCTTCTCAAT	2.36350574712644	0.53	0.85	1.1	0.78	1	1.2	1.9	3.5	2.3	1.7
GCTGCCCCCCGAATTACTTA	2.12858166189112	0.45	1.4	0.68	0.68	0.72	2.3	4.5	1.8	1.3	0.89
GAAAATTCTCAAAAAAAAAT	2.11802575107296	0.9	0.64	0.89	1.1	1.3	1.2	0.96	1.1	1.1	5.3
CCCTATCTCCGCAGCATCAG	2.11292613636364	1.4	0.88	1.3	1.1	0.66	0.78	1.9	1.7	1.3	3.6
CAAAATTTTCGAAACCCTAT	2.08080808080808	0.81	0.78	0.96	1.3	1.7	0.9	2	2.1	0.74	3.4
TCATTAAACGCATATACATA	2.04043600562588	0.99	0.84	0.92	1.1	1.2	1.1	0.99	1.4	2.5	3.4
CCAAGAACCGCATCCTATTA	2.00395114942529	1.2	0.82	1	1.1	1.2	0.77	1.1	0.77	1.5	4.6
TACTCATCTCCGGAATAATG	1.89121037463977	0.76	1.1	1.1	0.92	1.1	0.86	1.8	3.4	1.2	1.1
TATTTCTTCCCCGACCATAA	1.86965811965812	0.76	0.65	0.82	0.98	1	2.3	2.1	2.3	1.9	1.2
TAAGTTCCTGCCGATTCATT	1.86948790896159	0.92	0.92	1.2	0.83	0.89	1.4	4.6	0.96	0.75	1.2
CAATACATCTAGGTCATATA	1.82954545454545	1.2	1.2	1.2	0.73	0.92	0.86	2.1	1.5	0.96	2.8
TGAGTCCCCGCCTTTTACAT	1.81980056980057	0.88	0.83	0.84	0.88	0.74	2	3.8	1.7	0.81	0.99
CCATACCAGTCGTGTCCATA	1.79992867332382	0.81	1.1	1.2	0.83	0.98	0.69	1.2	0.91	2.4	2.7
GCTAATTCCGAAATCCTATT	1.78520114942529	1.5	0.67	0.69	1.1	0.6	1.1	1.5	1.3	2.7	1.6
TGCGCATCCGCGTACCCTAT	1.77262931034483	1.3	1.2	0.58	1.3	0.91	0.67	0.7	1.5	0.95	3.9
GCCTTTAAGGAATGAAAATA	1.7674253200569	0.86	0.73	1.2	1.2	1.3	0.85	1.3	1.6	1.8	2.4
TAAGACCCTGGATTCACATT	1.7674253200569	0.94	0.82	1.4	1	0.93	0.64	1.9	1.9	1.6	1.7
CGCTCCCCCGGAATAAATAT	1.76258992805755	1.5	1.4	1	0.66	0.63	0.82	1.6	1.1	1.4	2.9
TCCATAATGCCCTGACTCTT	1.7575	0.45	0.79	0.47	0.48	0.63	3.5	4.5	1.3	0.67	0.56
TATGCCCCCCCAAACTCAAA	1.7525	0.5	0.94	0.88	0.74	1.2	1.8	3.1	1.7	1.3	0.91
CACATCATCCAAATCTATAT	1.74503546099291	1.1	0.75	0.97	1.2	1.4	0.8	0.93	1.6	2.4	2.1
TCTAACAATCCAGTCCCAAG	1.7274678111588	0.85	0.91	1.2	1.1	1.3	0.74	2.9	1.5	1.2	1.3
TGAGTCCCCCCAGACTCCAT	1.7148493543759	0.71	0.9	1.1	0.75	0.6	2.4	3.8	1.2	0.98	0.85
GATGCCACGTGGTTACCAGT	1.70707070707071	0.83	1	0.87	1	1.3	1.3	0.66	0.75	0.95	4.4
CACTTCAATCCAAGTATAGG	1.6951566951567	1.1	0.81	0.84	1.3	1.2	0.97	1.3	1.3	2	2.2
CCAGTTTCCGCCTTTATCTG	1.68794326241135	0.83	1.7	0.89	1.1	0.79	0.9	1.3	2.2	1.5	1.8
GAAAAATACGCAGGAAATTT	1.67149059334298	1	0.85	0.99	1	1	0.87	1.1	0.9	1.4	3.2
TAAAACTCTCGGTGCCACGT	1.66187050359712	0.89	0.98	1.1	1.4	0.87	0.9	1.9	0.9	1.5	2.3
GCTATTCATGACATTATAAT	1.66038406827881	0.73	0.83	1.3	0.98	0.72	1.5	2.9	0.67	1.4	1.7
TCCAATCAGTCAAGAACTTT	1.63904899135447	1.1	1.1	1	0.97	1.1	0.94	1.8	1.5	1.5	1.7
TGCTAAACCCCCTACAATTG	1.63516405135521	0.71	1.3	1.5	0.61	1	0.92	2.4	1.7	0.75	1.7
CGAGTTTTTTCAAACACATT	1.62732474964235	1.9	1.8	0.73	0.39	0.83	0.54	1.3	1.5	1.6	2.1
CATACACCCTGCAGCTCCAG	1.60228898426323	1.2	1.2	0.79	0.9	0.98	0.94	2.6	1.4	1	1.4
GAAAATAACGAAGAAACCAA	1.60228898426323	1	0.93	0.92	1.5	0.54	1.1	1.6	1.5	2.1	1.2
GGTATACACCGGTTAACTAA	1.58177905308465	1.1	0.81	0.99	1.1	1.2	0.78	1.5	1.1	1.3	2.4
TCTTCAACCTACGACCCCGT	1.57474600870827	0.73	0.89	0.71	1.1	0.86	1.5	1.9	1.9	1.1	1.3
GGCTATAAGGAAATAATAAA	1.56827880512091	0.86	1.2	1.1	0.99	1.1	0.97	2	1.3	1.6	1.4
CGAACCTCCCAGAGATTCAA	1.56605113636364	0.86	0.9	1.3	0.63	0.85	1.2	1.9	1	1.3	2.1
TCAGTCTACTCAATACCAAT	1.56512301013025	1.2	1.4	0.43	0.83	1.3	1	1.6	0.88	1.3	2.4
CGCAACTCTTAGAGTCTCGG	1.56115107913669	0.78	2	0.69	0.92	1.1	0.36	1.6	1	0.8	2.8
TAATATCCCCGAATCCCCAA	1.55890804597701	1.1	1	0.82	0.86	0.98	1.3	1.7	1.8	1.3	1.4
GGATACTACCGATGCAAATA	1.55780346820809	0.85	0.82	1.4	1	1.3	0.71	1.6	0.86	2	1.7
TCATAAACGCAATGCAAAAT	1.55747531734838	2	0.71	1.1	0.76	0.63	0.69	1.8	0.71	2.2	1.6
TACACCAACTAAATACTTAG	1.55390070921986	1.2	1.8	1.1	0.97	0.66	0.5	1.6	1.9	0.76	2
TCTAAACCACAATTCCATAT	1.54558404558405	1.3	0.45	0.88	1.5	1.3	0.64	1.7	1.1	2	1.4
CCCGATTTCTCATTCTCTGT	1.53719599427754	1.1	1.3	0.78	0.82	0.92	1.3	1.5	2.4	0.84	1.4
CCAGAATTCGAAAGTTCTTT	1.53682719546742	0.92	0.73	1.4	0.61	1.2	1	2.2	1.2	1.7	1.1
GAAATACCGTAAGACACAAT	1.52936962750716	1.3	0.67	0.96	1.2	0.86	0.99	1.6	1.1	1.1	2.3
TATTCTAACGCATATATTTA	1.52936962750716	0.92	0.72	1.1	1.1	1.2	0.94	1	1.3	1.5	2.3
GGTGACTCGTGAGAATCCGT	1.525	0.97	0.89	1	0.87	0.87	1	1.3	1.7	1.2	1.9
TCAAACTCTTACAGTACCAA	1.51867816091954	1.3	0.93	0.9	0.96	0.97	1	1.3	0.84	1.8	2.1
CAATCAACCGCCGGATCCGG	1.51633522727273	0.99	1.1	1.1	1	0.61	1.3	1.7	1.4	1.3	1.7
TATGATTCTCCCTATCATTA	1.51418439716312	1.2	1	1.4	0.73	0.86	1.1	1.8	1	1.8	1.5
GGTACAATGGGCAACACCTG	1.50956090651558	1.3	1.4	0.73	0.79	0.97	0.9	0.89	1.6	1.8	1.8
GATGCCCTTCGGTACTTAAA	1.50429799426934	0.95	0.95	1	1.2	1.2	0.73	1.3	1.4	2	1.3
CCTTTCAATTCAATCTCCAG	1.50352112676056	0.84	1.3	1.3	0.77	0.67	1.4	1.7	1	1.9	1.5
TCCGCTCCGCAAATCTATAT	1.49893465909091	0.8	1.3	1.1	1.1	0.69	0.95	2.2	1.8	0.93	1.1
TGAACAACCTAATGATCAAT	1.4963768115942	0.9	0.93	0.53	1.1	0.94	1	1.3	1.2	1.7	1.7
GCAGCTCCCGACGTCCATAA	1.49608819345661	0.41	1.3	0.53	0.56	0.55	2.9	3.4	1	1	0.61
TAAAAATACTGCGTCAATAA	1.4957264957265	0.92	1.1	0.8	1.3	0.8	1.1	2.4	1.1	1.2	1.3
CATGCTTTTTCCGATTTAAA	1.48888091822095	0.75	1.2	1.3	0.98	1.3	0.57	2.1	1.5	1.6	0.73
CATAATTTGTACGTTCCATA	1.48884239888424	1.1	1.3	0.85	1.2	0.85	0.77	1.2	1.7	1.5	1.7
GCCTCCCCCTACAGATTATT	1.48725212464589	0.57	1.3	0.8	0.89	0.9	1.6	2.5	1.3	1.1	1.1
GCTGCTTCGCCCTTATACTA	1.48575498575499	1.6	0.99	0.76	1.2	0.8	0.47	1	1.3	2.9	0.76
TAAATATACCGCTACATATT	1.48347701149425	1.1	0.89	0.87	0.91	0.7	0.79	1.2	2.3	1.4	1
GGAAATAATGCATAATCCTA	1.48288159771755	1.2	1	0.74	1.2	0.88	0.89	2	0.94	1.5	1.5
TATACCTCTTGGTGGAAAGG	1.47922636103152	1.2	0.89	0.89	0.92	1.4	1	1.2	1.5	1.5	1.7
GAATCTAAGGCCTTTTACAG	1.47711015736767	0.92	1	0.95	0.87	1.2	0.85	1.1	1.1	2.2	1.5
TCTAAACTGGCCTTCTATTT	1.47262247838617	1.1	0.91	0.75	1.1	1	0.98	0.98	1.1	0.96	2.8
CGTGAAACCTCCAAACCTTG	1.47079772079772	1.1	1.1	0.97	1.2	0.92	1	1.4	1.7	1.5	1.3
TAAACCTTGGAATACCCCGG	1.46919770773639	0.96	0.95	1.2	0.86	0.87	1.3	2.9	1.1	1	0.86
CACTCTATTGAGTACATAAG	1.46888567293777	0.93	0.94	1.1	1.1	1.4	0.69	1.3	1.7	1.4	1.4
GACAAAACTGCCTACTTTAT	1.46870554765292	0.82	1.1	1.1	0.81	1	1.1	1.4	0.8	0.9	2.8
GGAGTATAGCGAAAATACAG	1.45624103299857	0.96	1.4	1	0.59	0.91	0.51	1.3	1.1	1.1	2.3
TCTACCCCCTCCGATACCAA	1.45624103299857	1.2	1.1	0.76	0.58	0.93	1.4	1.6	1.3	1.3	1.6
CCAGACCCCTGCTTACAAAA	1.45579710144928	1.5	0.8	1	0.93	1.3	0.77	1.6	1.4	0.84	1.9
GCCATTTCGCAAGTCTCCTA	1.45164756446991	1.2	1.1	0.8	0.94	0.84	1.1	2.4	1.1	0.89	1.4
GCAACCCCTCGATATCCTAA	1.45	0.93	1.1	0.81	0.89	1.4	1	1.3	1.5	1.5	1.5
TGAATACAGGAATACCCAAA	1.45	0.74	0.9	0.97	0.91	1.8	0.88	2	1.1	1.5	1.2
TATGTTCCTCAAATCTATTG	1.44609261939219	0.89	1.4	1.1	1	0.97	1	1.9	0.71	1.8	1.3
GGTGCCTTCTCCTTAATCAA	1.44176136363636	0.71	0.92	0.85	1.2	1.2	0.96	2.1	1.2	1.4	1.1
GAAATCAATCGCGAAAACAT	1.43767705382436	0.81	0.99	1.1	1.3	1.2	0.74	1.1	0.97	2.8	0.93
CGTTCCTTCCCGTGATTCGT	1.43430397727273	1.3	1.2	1.2	0.91	0.66	0.92	2	0.77	1.4	1.6
CCCATCAACCAATTTACTTG	1.43318965517241	1.2	1.4	0.74	1.3	0.81	0.67	1.3	1.7	1.3	1.4
GGAAAAAACTACGGAAAAAA	1.43318965517241	1.1	0.99	1.5	0.77	0.77	0.83	0.74	1.1	0.86	3
GGAGACAATGCCAACACCAT	1.43295292439372	0.84	2.4	0.42	0.68	0.92	0.65	1.3	1.1	2.5	0.84
TAAATCAACCAGGACCTCAA	1.43273381294964	1.3	0.58	1	1	1.5	0.67	1.3	0.99	1.4	2
CCCAACTATCGCAATACCAA	1.43113342898135	0.98	0.82	0.97	1.1	1.1	1	1.1	1.2	1.6	1.8
CAAACAAAGGGCATCAACTT	1.42912552891396	1.2	0.99	0.9	1.1	1.1	1.1	0.79	1.9	1.5	1.6
TCAGATCCCTCCATTTTCAA	1.42482269503546	1.2	1.4	0.85	0.84	0.75	1.1	0.94	1.2	1.9	1.7
TGTGTACTCCACAAAAACAG	1.41642958748222	1.3	1	0.91	1.2	0.63	0.59	1.7	0.99	1.6	1.4
TCCTATAATTCAAATCACAG	1.41584158415842	1.3	1.2	0.75	0.88	1.3	0.75	0.92	2.1	1	1.7
GCATTAAACTCCGTCAAATT	1.4135581061693	1.2	1.5	0.67	1.3	0.8	0.64	2	1.2	0.73	1.7
GGTTACTCCGGAGAACAAAT	1.4128895184136	1.4	1.1	1.7	0.67	0.77	0.65	1.2	1.8	1.6	1.1
CGTGAAACCTCATTCCTTAA	1.40992907801418	0.85	1	0.99	1.1	1.5	0.86	0.98	1.3	1.3	2.1
CAAATCTACCACAGACTCGT	1.40804597701149	0.87	0.64	1.2	0.79	1	1.5	1.2	1.6	1.1	1.7
GGAAATTCCTCCTACAATAA	1.40804597701149	1	0.96	1.3	0.99	1.1	0.61	1.7	1.2	1.3	1.4
TCAACCTTGCGGAGTAAAGG	1.40755395683453	1.4	1.5	0.89	0.82	0.95	0.39	0.76	2.4	0.93	1.5
GACAACATTCAATGATCAGG	1.40606936416185	0.78	1.5	1.1	1.1	0.87	0.27	2.3	1.6	1.1	0.56
CCTGTTCCGCCCATATACTG	1.405	0.74	1.6	0.86	0.94	0.72	1.3	2.9	1.2	0.8	0.72
CCCGCACCCTCATAGTCAAG	1.40050287356322	0.7	0.76	1	0.66	0.74	1.9	2.3	1.3	1.1	0.87
GCCTACATTGAATATACCGT	1.39950634696756	0.72	1.4	1.1	0.85	1.2	0.9	2.5	1.3	0.77	1.1
CAATACCCTGAGAAATCCAA	1.39751773049645	1.1	0.85	1.2	1	0.79	0.81	1.4	1.4	2.1	0.73
CACAACATCGACAAAACTAT	1.39699570815451	0.78	0.88	1.1	1.1	0.63	1.4	0.96	0.82	2.5	1.3
CATTCTTTGCCCCATAATAT	1.39492753623188	0.79	0.97	0.99	0.87	0.88	1.2	1.6	1.9	0.7	1.3
GCTGCTATTCACAAAATAAT	1.39492753623188	0.75	1.1	1.5	0.87	1.1	0.58	1.6	1.1	1.2	1.6
TAAAACCCCCCCATCTACAG	1.39102564102564	0.86	1.1	0.9	1.3	0.82	1.1	1.6	1.4	0.98	1.6
TCAACTATCCGAAGTATATG	1.38853276353276	1.1	1.1	1.1	0.72	1.2	0.95	1.3	0.97	1.4	1.9
CAAGTTTCTGCGGTTTCCGT	1.38845050215208	0.87	0.99	1	0.83	1.1	1.2	1.4	0.93	1.8	1.4
CCTTTTATCGGAGAAAAAAA	1.38758865248227	0.94	0.78	1.3	1.2	0.77	0.66	1.7	1.8	1.1	0.99
CGTGTCTATTAGGATTCCAT	1.38741007194245	0.82	0.95	0.86	1.7	0.8	0.82	0.71	1.5	1.2	2.1
CATAATCACCGCTGACTCGT	1.38552068473609	0.85	1.2	0.98	1.2	0.96	0.93	1.5	1.9	0.85	1.3
CAAGCCCACCCCGGAAAAAT	1.38354700854701	0.84	1	0.95	0.82	0.63	1.9	2.3	1.4	0.99	0.86
TAAAACTCTCCATAACCTTA	1.38184438040346	0.73	1.1	1.1	0.91	1	1.1	1.9	1.2	1.4	0.98
TATGCCTACCGAGACCTTTT	1.37856125356125	0.67	0.51	1.6	0.72	0.66	2	2.1	1.2	1.4	0.83
TCCTTACCTCAAGGCCTTTT	1.37840746054519	1.2	1	1.1	0.79	1.2	0.95	1	0.99	1.1	2.4
TGAGCTTCGTGGAGATCATT	1.37787356321839	1.1	1	1	1	0.86	1	1.8	0.88	1.3	1.5
CGTATAACCTCCTATTCCGT	1.37713068181818	0.92	1.1	1.2	1	0.95	0.47	1.8	1.8	1.2	0.74
CCATAATTGGACAGACATTG	1.37554585152838	1.1	1.1	0.83	0.89	1.3	0.88	1.1	1.2	1.6	1.5
CATTCACCTGCCAGCCCTTG	1.37409288824383	0.85	1	0.67	1	0.73	1.7	1.6	1.2	1.7	0.91
GGTTCACCTTAAGGATTATT	1.37303851640514	1.2	1.1	1.1	0.73	0.68	1	1.1	1	1.8	1.6
TGTTATAATTACTACTACAA	1.37303851640514	1.1	0.96	1	1.1	1.1	0.88	1.4	1.5	1.3	1.3
GCAGACAATTAATTCCCCGG	1.37108262108262	0.89	0.73	1.1	1.1	1	1.1	1.3	1.1	1.2	1.9
CCCTTAATTTCAGTTCTATA	1.37011577424023	1	0.83	0.84	1.1	1	0.94	1.2	2.1	0.71	1.4
GAATCCCCCCGAATATAAAG	1.36758321273517	0.89	0.97	1.1	0.87	1.2	1	1.6	1.4	1.1	1.3
TCATCACTCCCGAACTACAA	1.36758321273517	0.79	0.82	0.93	1.4	0.88	1.4	1.1	1.3	1.6	1.4
GGCAACATCGCGTAATTATT	1.36305278174037	0.91	0.94	1.3	1	0.99	0.77	0.86	1.2	2.2	1.2
TCTTTCTCCGCAGGTCCCTA	1.36138613861386	0.98	1.2	0.82	1	1.5	0.83	1.4	1.7	1.3	1.1
TGCAATAACTGAATTTAAAA	1.36083569405099	1.1	0.82	0.85	1.6	0.79	1.1	1.2	0.99	1.9	1.4
CACATTACTGGAATAAAAAA	1.36055634807418	1.1	0.8	1.1	0.48	1.3	0.63	1.3	1.5	1.7	0.95
GATGATTTTGACTGAATAGT	1.36055634807418	1.3	0.81	1.1	1.2	0.96	0.71	1.6	1	1.9	0.95
TCTGACAAGCAAGGACAATG	1.35719424460432	1.9	1.2	0.78	1.1	1.3	0.21	1.5	0.99	1.8	1.1
TAATATAACCAGAGCCCCTT	1.35410662824207	1	0.9	1	0.79	0.95	1.5	2.1	1.1	0.87	1.3
TAAACTTTGTGGAGTCTCGT	1.3519313304721	1.3	1.2	0.54	0.65	1.4	1.1	1	1.2	1.1	2.1
TAATATCTGCAATTCCTTGG	1.3519313304721	0.91	1.2	0.5	0.88	1.1	1	1.1	1.1	1.1	2.1
TGAGTCCCCCCGTGTTAAAA	1.35170697012802	1.1	0.79	0.92	1.1	0.72	1.3	1.8	1.8	0.86	0.97
CCCTTTAACCCCGATCCATT	1.34615384615385	0.81	1.3	1.3	0.83	1.1	0.95	1.6	1.1	1.3	1.3
CCTGCTTAGCACAGAACAGT	1.34442060085837	1.2	0.61	1.2	1.1	0.65	1.3	1.3	1.6	1.7	0.77
TGAGCTCATTACAAACACAA	1.34379562043796	0.98	1	1	1.4	1	0.75	2.3	1	1.2	0.76
TCTGATAAGGGATTTCTAAG	1.34232954545455	1.1	0.96	1	1	0.88	1.1	1.2	1.6	1.2	1.4
CCAGATTCGCAGAGAAAATA	1.34225759768452	1.5	0.93	0.68	1.1	1.1	0.6	1.2	1.7	1.4	1
CAAACAACCCGGATCCAATT	1.34042553191489	1	1	0.72	0.83	1.1	1.2	1.6	1.5	1.1	1.2
CCCTCTTCCGCCATTCGAAA	1.34042553191489	0.98	1.2	1.3	0.78	0.75	1.1	1.1	1.4	1.4	1.5
TATGCAATTTACATTCCAAA	1.33941344778255	0.52	1	0.71	0.56	0.89	2.5	2.6	0.75	1	1
CATACACATTCAAACCCCAG	1.33453237410072	1.1	1.1	1.1	1.1	0.82	0.82	1.2	1.2	1.6	1.3
CCAGTATCTGACATACTTTA	1.33261494252874	1.1	0.96	0.92	1	1.1	0.93	1.5	0.93	1.9	0.97
TATTATAAGGGCAAATAATT	1.33010057471264	1.1	1.2	1.1	1.1	0.94	0.7	1.7	0.99	1.2	1.4
CAAGCCCCTCCCTTACCATG	1.32819225251076	0.54	1	0.82	0.6	1	2.1	2.8	1.1	0.79	0.6
CAAACTACCCACAGTCAAAT	1.32514450867052	1.2	0.8	0.72	1	1.1	1	1.4	1.1	1.8	0.94
CCAAATACGGGCTATAACTG	1.32359154929577	0.98	0.79	1.1	1.3	1.3	0.76	1.1	0.97	1.7	1.6
CCCTTACAGCCAAAAACTAA	1.32310984308131	0.56	1.5	0.6	1.2	0.95	1	1.4	1.3	1.1	1.5
TAATCACTCGGAATAATTTT	1.32310984308131	1.5	1	1.1	0.78	0.91	0.92	1.5	1.2	1.3	1.3
GAAAAAAACTACATATCATA	1.31884057971015	1	0.84	0.81	1.2	1.1	0.95	1.1	1.9	1.1	1.1
CCCTTACTTTCCGATACCAA	1.31805359661495	0.82	1.1	1.8	0.55	1.1	0.62	1.4	1.8	0.74	1.4
CCTAATATGGAGAAATTTAA	1.3175	1	0.74	1	1.2	1.1	0.97	1.1	1	0.97	2.2
TGTGCTAATGACTACCTTGG	1.31693198263386	1.1	0.84	1	1	1.4	0.57	1.6	1.1	1	1.5
CAATACTACTAGTTAATAAA	1.31621813031161	1	0.69	0.92	1.3	1.2	0.97	2.6	0.78	0.73	1.2
TCAGCTCCCGAGGACAAAAT	1.31556802244039	1.2	1.1	1.4	0.95	0.82	0.91	1.8	1.1	1.6	0.86
CCAATATATGCGGTAAACGG	1.3150289017341	0.91	1.1	1.3	1	1	0.61	1.4	0.8	1.3	1.7
CAAAACCCCCAAAATAATTA	1.31501436781609	0.89	0.95	1.2	0.75	1	1.3	1.2	0.95	0.98	2.1
TGCAACCAGGCAGTATTTAT	1.31374643874644	0.96	0.83	0.97	1.3	1.2	0.66	1.4	0.97	1.4	1.5
GCATCACCTCCGGTACTCTG	1.31313131313131	0.8	1.1	1.3	0.73	1	1	1	2	1.1	1.1
TATAAAACCCCATGATACGG	1.31313131313131	0.92	1	0.8	1.1	0.95	0.76	1	1.2	1.2	1.8
GCCTACTTTCCCATCTAAAA	1.31312056737589	0.84	0.97	1.1	1.1	0.81	1.5	0.99	1	2.2	1.1
TAAGACACTGAAATTTACTT	1.31123919308357	0.91	1.1	1	1	1.3	0.8	1.3	1	1.3	1.6
TCAGAACTTTCATACCTCTA	1.31002824858757	1.1	0.9	1.1	1.2	1.1	0.76	1.9	0.9	1.4	1.1
CCAATTTCCTGGAAATCATG	1.30998563218391	0.86	1.3	0.89	0.71	1.1	1	1.1	1.7	0.91	1.5
TCCGTAACCCCAGATCTCTA	1.30744219653179	0.58	0.79	1.3	1	1.3	1.5	1.7	1.5	1.1	0.87
CCAGTCTTTCGGATCAACAA	1.30563480741797	1.3	0.74	0.96	1.4	1.3	0.5	1.9	0.73	1.4	1.2
TACGTTACGCCCGATTCCAG	1.30563480741797	0.71	0.92	0.84	0.99	1.5	1.2	2.4	0.88	1	0.95
TATTCTCCTCAGAACCAAAG	1.30559540889527	1.2	1	0.99	0.95	0.89	0.94	1.1	1.2	1.2	1.7
TCAGAAACGTACGTTACCAT	1.30559540889527	1.3	0.95	1.3	1	1	0.66	1.6	1.4	1.1	1.1
TAAGCCACTCCAAGTATATA	1.30440967283073	1.1	1.4	0.82	0.64	1.5	0.99	0.66	2.2	1.7	0.68
CCTTCCCTCGCCAGTCCCAG	1.30308464849354	0.88	0.96	1.5	0.77	0.88	1	2	0.89	1.1	1.2
TCCTTAATTTACTGTTAATA	1.30308464849354	1.4	0.87	1.4	0.76	0.65	0.49	1.8	0.89	1.2	1.3
CGCACCTCTTCCAACATCAA	1.30185979971388	0.98	0.94	1.1	1.1	0.71	1.2	1.9	1.1	1.1	1.1
TCAACCTATGGAAAAAAAAA	1.30134560906516	1.2	0.94	0.73	0.91	0.88	1.1	1.5	1.3	0.95	1.5
GATGCCACCCACTAAATCTG	1.30121776504298	0.62	1.2	0.82	0.84	0.88	1.8	1.6	0.99	1.4	1.2
TAAGAAAATGCAAGTACAGT	1.30115273775216	1.1	1.5	0.58	0.72	1	0.94	2.1	1.1	0.86	1.1
TAAGCTAAGCCGAACACTAT	1.30115273775216	0.91	0.94	0.89	0.9	1	1	0.96	1.2	1.8	1.2
TCCATTATCCCAAAAAACTG	1.3	1.1	1.3	0.91	0.93	0.83	1	1.3	1.2	1.2	1.5
CCAAACAAGCCCTTTAAATT	1.29985549132948	1	1.1	1	0.68	0.94	1	0.84	1.4	1.1	1.8
CCTAAACTCTAATTCTACAG	1.29928057553957	2.4	0.56	0.39	0.5	0.91	0.69	1.7	1.4	1.1	0.96
GCTGACAACTAATTCAATTA	1.29928057553957	0.77	1.1	1.1	1.1	1.1	0.68	0.76	1.1	1.3	2
TGAGTTTCCCACTGCAAAAA	1.29928057553957	1.3	1.1	0.79	0.78	0.86	0.82	1.3	0.76	1.7	1.4
TCCAACTAGTGGTATAATAA	1.29863112391931	0.4	0.57	1.5	1.6	1.7	0.38	0.71	0.7	3	0.74
CGCTTCACCTAATATCAATT	1.29830747531735	0.88	0.62	0.67	1.1	1.2	0.82	1.6	0.86	1.5	1.3
TCAAATTCCTCCATACATAA	1.2981455064194	1.2	0.89	0.73	0.79	1.2	0.7	1.1	1.1	1.2	1.8
TCCAATCCCCAATAAAACTT	1.2981455064194	1.5	1.3	0.58	1	0.95	0.68	1.1	1.6	1.4	1.1
TATGTTTACTCGTGCCCATT	1.29758522727273	1	0.91	1.2	1.9	0.58	0.45	1.3	0.82	1.7	1.4
TCAGACTACTCGTTATTTTA	1.2962962962963	1.2	1.1	0.24	0.98	1.2	0.8	1.6	1.4	1	1.2
CGAATACTGCACGACAAAAG	1.29620343839542	0.87	1.3	0.47	0.85	0.59	1.7	1.4	1.9	0.77	1.1
GAAAAAACCTGAAGACTCAA	1.295	1.1	0.83	1.5	0.91	1.1	0.77	1.2	1.1	0.98	1.9
CAATACCTCTCGTTCCATGG	1.29369627507163	0.7	1.7	0.86	0.87	1.1	0.8	1.5	0.76	1.6	1.3
GAAATAAAGCAGTACAAAAT	1.29347826086956	1.1	0.96	0.94	1.1	0.84	1	1.3	1	1.4	1.4
CCTGACAACCAGAGACCAAT	1.29292929292929	0.93	1.1	0.93	1	1.1	1.1	0.9	1.4	0.82	2
CACATTTTCGCAAGTCCTAT	1.29184549356223	1.1	0.8	0.6	1.1	1.6	0.92	1.9	1.6	0.72	0.94
GAAACCCTGCCAATTAAAAA	1.29078014184397	1.1	1.1	0.99	1	0.8	0.76	1.2	1.3	1.2	1.5
TGCTTTTTTTAAGTATAATT	1.29065620542083	1.3	1	0.86	0.88	0.98	0.79	1.6	1.1	1.5	0.97
CGTTAAATTCGGGAACATAG	1.29053084648494	1.1	0.98	1.1	1	0.96	0.9	2.4	0.86	0.95	0.93
CATAATCAGGGATTTTCTAA	1.28987068965517	0.9	0.97	1.4	0.78	1.1	1.1	1.6	1.6	0.73	1.2
CAAGCCAACCCCAAACTAAG	1.28934191702432	0.76	0.83	0.91	1.4	0.69	1.2	1.4	1.9	0.88	0.97
GACAACATGGGAATCTATAG	1.2875	0.83	0.88	1.2	0.94	1.1	0.75	0.85	1.5	1.2	1.6
GAAACCCACTACTGTAACAG	1.28712871287129	1.1	0.94	0.92	0.57	0.72	1.9	1.1	1.1	1.9	1.1
TCAGCCAACGAATGCCCATG	1.28683834048641	0.54	0.46	1	1.2	1.4	1.7	0.9	1.7	2	0.54
GGAAAACCCCCCAGTAACAG	1.28602305475504	0.91	0.87	1	1.1	0.86	1.1	1.1	1.3	1.7	1
TGAACCACCCCGAAACACAT	1.28531073446328	1	1.1	0.71	1.2	0.87	1.4	1.7	1.3	1.1	1.1
CCCAACTTTTGATGCAACTT	1.2843347639485	0.92	0.85	1.2	1.2	1.1	0.92	0.92	1.6	0.91	1.7
TGTAATTACGCGTGCCCCGG	1.2843347639485	0.48	0.83	0.75	0.7	0.75	2.7	2.3	1.5	0.69	0.64
GAAGCTCATTCAATAAATGT	1.28349788434415	0.83	1.1	1.2	1.1	0.88	0.88	1.1	1.1	1.6	1.4
CATATAATTTGAATACCTTA	1.28299856527977	0.9	0.94	1.3	1.1	0.88	0.89	2	0.71	1.3	1.1
CGTTTAAACCGCAGCCATAT	1.2823275862069	1.2	0.72	1.1	0.98	0.94	0.92	1.1	1.1	1.2	1.7
TCAGACAACTGAAAAATATT	1.2823275862069	1.2	0.8	0.95	0.98	0.93	0.9	1.4	1.1	1.5	1.1
TATATTTAGCCCTTCAATAT	1.28116045845272	1.2	0.89	1	1.1	0.8	0.79	1.2	2.1	1.2	0.61
CATTACTTTTCCTGTACTGG	1.28097982708934	0.6	0.8	0.85	0.86	0.83	1.2	1.2	0.93	0.95	2
CAAACTATCTAGTGATTATG	1.27970297029703	1.3	0.81	0.95	1.1	1.3	0.85	0.8	0.57	1.2	2.6
GGAATTCATCCCAATATCTA	1.27894356005789	0.88	0.99	0.74	0.96	1.1	1.4	0.95	1.1	1.6	1.4
TATGTTCACCCATTACATTT	1.27884615384615	0.91	0.82	1.4	1.1	0.95	0.64	1.4	1.4	0.93	1.4
CCCTACATGCACTATCTTAT	1.27737226277372	1	0.96	1	0.98	0.91	1	1.3	1.3	1.2	1.2
GAAATTTTGGCAGACACCTT	1.2758865248227	0.89	1.3	1.4	0.74	0.83	1.1	1.1	2.1	1.1	0.84
TCAAACCCCCGCAACACATA	1.27567760342368	0.81	0.88	1.2	1.1	0.92	1.2	1.4	1.9	0.87	0.94
CACTATATTCCGGTAACAAA	1.27525252525253	1.4	1.1	0.81	0.69	1	0.73	0.95	1.2	1.5	1.4
CGATTAAATTAATTAATAAT	1.275	1.2	0.9	0.97	1.1	0.97	0.66	1.1	1.4	1.1	1.5
CGAGAACTGGACCGCCCTAA	1.27478448275862	0.86	0.61	0.73	0.74	0.72	2.4	1.9	1.4	0.99	0.78
TCCATTAATCAAATAATTAA	1.2738603988604	1.1	1.1	1.1	0.64	1.3	0.58	0.61	1.8	1.4	1.3
GACAAATCCCCCGAACCAAT	1.27341498559078	0.83	1.1	0.89	1	0.86	1.4	1.7	1.5	0.75	1.1
GAATTTCACCACAAACAAAT	1.27318116975749	1	0.75	0.9	1.4	1.1	0.89	1.6	1.2	1.2	1.1
GATTTTTCTGAAAACCCTAT	1.27318116975749	0.84	1.2	0.92	0.89	0.9	0.76	1.1	1	1.6	1.4
CCCAAAAAGCCAGAAACCAG	1.2725	1.4	0.98	1.1	0.94	1	0.94	1.3	1.6	0.99	1.2
GCTGACAACCCGTAAATTTT	1.27181688125894	0.97	0.78	1.2	0.9	0.88	1.4	1.1	0.71	0.77	2.5
CCAATCAACCAGAGCCTCAG	1.27136752136752	0.96	0.78	0.88	1.2	1.1	1.1	1.3	1.3	1.3	1.2
GATTCCATTCCCGGTTTTTG	1.27	1	0.57	0.35	1.5	1.4	0.78	1.7	0.75	0.83	1.8
TCAGCATTCGCGATACCCAA	1.26862464183381	1.3	1.3	1	0.95	0.96	0.86	0.81	0.95	1.2	2.1
CACATCTAGGGCAGTCTATA	1.26837175792507	1.2	1	0.58	1.7	1	0.89	1.8	0.84	1.6	0.79
CCAGTCTATCAAATCACCTG	1.26775568181818	1.1	1.2	0.93	0.95	0.87	0.89	1.8	1.1	1.2	1
TGAGACCCTGCAGGCTATGT	1.26732673267327	0.99	1.1	1.1	1.2	0.87	0.71	0.92	1.5	1.5	1.2
CGAAAACCTCCGTTTAAATA	1.26724137931034	1.3	0.92	0.73	0.83	1.4	1.1	1.3	1.2	0.74	1.8
GAAGAACACCCCGTATCCTA	1.26664305949009	0.83	0.83	0.9	1.4	0.74	1.4	1.7	1.4	1.1	0.91
TCAAACACTTAAAGCTAATT	1.26654676258993	1	0.92	0.78	0.85	1.1	1.1	1.4	1.3	0.93	1.4
TGCTTTCTCTGCTTAAACAG	1.26542324246772	1.1	1.2	0.84	1	1	0.94	1.1	1.9	1.2	0.84
CATAACTCGCCATAACTTAA	1.26445086705202	0.97	1.2	0.55	0.78	1.1	1.4	0.8	1.1	1	2.1
TGTAAACTTCACATTCCATA	1.26445086705202	1	1.2	0.91	1.1	1.2	0.83	1.5	1.2	1.3	1
GACGGAAATCGAATAAATTA	1.262912482066	1	1	1.3	1	0.75	0.92	1.3	0.93	1.2	1.6
GGTATTTATCCCATTTCAAT	1.26262626262626	1.4	0.74	0.77	1	0.82	1.2	1.5	1.4	1.1	1
TAAGATCCCTGGGTAACCAA	1.26262626262626	0.76	1.1	1	0.85	1.3	1	1.1	1.2	1.5	1.2
TCAAATCTCTACGGATCCAT	1.26221264367816	0.91	0.88	1.4	0.95	0.93	0.89	1.5	0.92	1.4	1.2
GATGCAAAGTAGGATTAAAT	1.26209103840683	1.1	1.1	1.1	1.1	0.8	0.83	0.68	0.79	2.5	1.1
GACATATTTCCATTTCCCGG	1.2618025751073	0.97	1.1	1	1	0.88	0.84	0.91	0.83	1.7	1.6
CCTGACTTTCACTGTTCAAA	1.26059322033898	0.95	0.89	1.2	1.1	0.94	0.9	1.2	1.3	1.5	1.1
TCCAACACCTGGGTCCTTGT	1.26019690576653	1.1	0.8	1.1	1.3	0.97	1.1	1.1	0.53	0.69	2.8
CCCTTCCCGCAAGTCACTAA	1.26	0.95	1.3	0.79	1.2	0.99	0.85	1.7	0.94	1.2	1.2
CAAGACACCCGGTTACCAAG	1.25969827586207	1	0.86	1	1.2	0.81	1.1	0.81	1.5	1.6	1.1
TCTTTATACGCAGAACCCGT	1.25929899856938	1.1	1	1	0.65	1.2	1.1	2	1.3	1.1	0.63
CGAGATTCCCCATATTACTT	1.2589928057554	0.53	0.91	1.4	1.1	0.93	0.98	1.1	1.3	1.2	1.4
CCTTCCCCTGAAATTCAAAT	1.25828530259366	0.87	1.2	0.96	0.93	1	0.98	1.8	0.89	1.2	1.1
TGTTTCAACCAAATACCTTG	1.25647482014388	1.1	0.59	1.1	1	0.97	0.99	1.4	1.4	0.99	1.2
CACATAACTGAAATTTAAAA	1.25582241630277	0.6	0.62	1.1	1.2	1	1.5	0.83	1.2	1.5	1.4
TACGCTACGCCCGAACACAG	1.25576368876081	0.87	1.2	1.1	1.3	0.79	0.86	1.5	1.4	0.98	1.1
CACTTTAACTCCAAACTAAA	1.25570613409415	1.2	1.3	0.84	0.92	0.74	1.1	1	1	0.73	2.3
CCAACCCCTTCAGGTCCAAA	1.25538020086083	1.1	1.1	1.1	1.2	1.1	0.46	1.2	1.4	1.2	1.2
CCCTTATTTTCAATAATCAT	1.25538020086083	0.96	1.3	1.3	1	0.93	0.85	1	1	1.2	1.8
CCCTAAACCTACAAAAATGG	1.25466954022989	1	0.98	1.1	0.9	1	0.78	1.3	1.7	0.99	1
GACGACCCCCCAGAACTCGG	1.25429184549356	0.65	0.96	0.94	0.91	1.2	1.4	1.7	1.3	1.1	0.91
CCCAAACACCCCTTTCACAT	1.25395683453237	1	1.2	0.95	1.1	0.81	1.1	1.2	1.5	0.88	1.4
CGAACCTAGTCCTATACCGG	1.25395683453237	1	1.7	0.68	0.73	0.91	1.1	0.9	1.1	0.98	2
CAAGATCCCTCGTGCATCGG	1.25358166189112	1.1	1	1.1	0.94	0.9	1.1	0.8	1.1	1.2	1.9
CGAGTCTCGCCCGATACAGG	1.25358166189112	0.93	0.66	1	1.1	0.99	1.3	1.5	1.3	1.2	1
TCAATACTGCACTGATCAGG	1.25284090909091	1	1.5	0.94	0.67	1.2	0.88	1	0.84	2.3	0.9
CAAATCCAGGAAAGCCTCAA	1.25107449856734	1.1	1.5	0.54	1.3	1.2	0.68	0.86	1.2	0.93	2
GACAAATCCTAATGAACAAA	1.25106382978723	1.1	1.4	0.74	0.89	1.2	0.85	1.7	1	1.4	0.94
TGCTTCTCGGGGTATTTTTG	1.2507204610951	1.1	0.82	0.98	1.1	0.97	0.87	1.6	0.96	1.3	1.1
CGAAACATCGAGATTTTCTA	1.25	1.5	0.77	1	0.99	0.83	1.2	1	1.5	1.3	1.2
CGCATCTTCTCCGATTTAAA	1.25	0.92	1.1	0.81	0.91	1.1	1.2	1.1	1.2	1.4	1.3
CAAATCTTTCCAAACAATAA	1.2496408045977	0.97	0.8	1.2	1	0.99	1	1.7	0.97	1.1	1.2
GAAGCCACCCGATACCTATT	1.24821683309558	0.73	1.2	0.98	0.8	1.1	1.2	1.5	1.4	1.1	1
TGAACCCCCGAATACTACTT	1.24821683309558	0.95	1.1	0.9	1	0.76	1.2	1.4	1.7	0.9	1
TGATCCACTCAAAGTAAATA	1.24784791965567	1	1.1	1.4	0.85	0.99	0.69	0.77	2.1	1.1	1
GATTTAAACTGAGACCCTGG	1.2475	0.87	1.1	1.2	0.83	1.2	0.8	0.69	1.2	1.2	1.9
CAAGAACCTCGCATACTAAA	1.24715504978663	0.71	1.4	1	0.48	1	0.84	1.7	0.85	0.66	1.8
TGAACCATTTCCGGACTCTT	1.24643874643875	0.85	0.9	0.97	1.1	1.1	1	1.4	1.2	1	1.4
CAATACTCTCCGAGCCACAT	1.24572039942939	1	0.95	1.2	0.87	0.75	0.94	0.79	1.5	1.6	1.1
GGAGTTACTTACAGTTAATT	1.24572039942939	0.76	0.96	0.94	1.1	1.4	0.92	1.1	1.7	1.4	0.79
TGCACTCTGGAGGGCTCAAA	1.24572039942939	1.1	0.91	1.2	0.92	0.85	1.1	0.84	0.85	1.9	1.4
TACTACATCTGAGAAAATAA	1.24461206896552	1.5	0.87	0.77	0.99	0.84	0.79	1.8	0.85	1.2	1.1
CCAGACATTGACAAAAATTT	1.24427753934192	0.77	0.67	1.4	0.92	0.73	1.1	1	0.87	1.7	1.4
TAATATCTTCACAAACTCTA	1.24427753934192	0.81	0.89	0.89	0.97	1.3	0.83	1.4	0.87	1.6	1.1
TCAGTACTCCACTATTCCGT	1.24394586894587	0.84	1.3	1.2	1.3	0.75	1	1.1	1.9	0.99	1
CAAATTTTCCGCAAAATCTA	1.2436170212766	1.6	0.86	0.83	1.1	1.2	0.71	2	1.1	1.5	0.41
GAAGATATGCGGAGTATTGT	1.24289772727273	1.2	0.89	1.1	1.1	1.1	0.76	1.2	1.3	1.2	1.3
TGTGCCCCCTCCTGCCCCTT	1.24177396280401	0.77	1	0.66	0.97	0.59	2	2.7	0.54	0.76	0.96
TCTAAACCGGGATTCTATTA	1.24113475177305	1.1	0.81	0.93	1	1.2	0.61	1.1	1	1.1	1.8
CCAAACTCGTGGTTATACAA	1.24095513748191	0.92	1.1	0.79	0.85	1.3	1	1.1	1.2	1.1	1.5
CCATTACATGGAAATTTATA	1.24095513748191	1.2	0.88	1.1	1	1	0.82	1.1	1.2	1.3	1.3
TACGTTAACTAAAAACCTAA	1.23958333333333	1.3	0.81	1.1	0.9	1.1	0.94	1.2	1.9	0.85	0.98
GCAGTCTCCCAATTCTCAAT	1.23937677053824	1	1.4	1.3	0.87	0.66	0.63	1	1.2	1.4	1.4
GACTCTTTCTCCATTTCTTT	1.23916184971098	0.96	0.87	1.1	1	0.89	1.1	1.3	1.4	1.1	1.1
CCAGATATTTCCTTAAATTA	1.23853868194842	1.2	0.97	0.9	1.4	1.1	0.47	1.1	1.4	0.84	1.6
TCTGTTAAGCGCGGACCCTG	1.23853868194842	1.6	0.91	0.93	0.94	1	0.95	1.4	1.2	0.94	1.4
TCCGTAACGTAATTCCAATA	1.23732394366197	0.95	0.89	1.3	0.82	0.64	1.3	1.5	0.82	1.2	1.5
TCCGACATTCGCTTTTCTAA	1.23663294797688	1	0.89	0.94	1.2	1.1	0.84	1.4	1.3	0.99	1.2
GGCTTTTATTAAGGTCTAAG	1.23587570621469	1.1	1	0.9	0.96	1.2	0.99	1	1.3	1.5	1.2
CAAGAAAAGCAAATTATAAT	1.23559077809798	0.96	0.93	0.8	0.96	1.3	0.89	1.5	1.1	1	1.3
CCTATAAATCCAAACACTTA	1.23559077809798	1.1	0.96	0.99	1	0.88	0.91	1.1	1.3	1.2	1.3
TGAGATAACCGCTGCTCCGG	1.235	0.79	1.5	1.3	1.1	0.95	0.57	1.3	0.95	0.79	1.9
CCTTACCCCTCGGTTATTTT	1.23323823109843	0.86	0.91	0.99	1.1	0.95	1.2	1.6	1.4	0.84	1.1
CAAGAAAATGCCGTACCCAG	1.23295454545455	0.76	1.2	0.66	0.99	0.9	1.8	1.8	1.2	1.1	0.86
GCCTTCCAGCACAACACCTA	1.23260869565217	1.1	1	0.95	0.93	1	0.82	1.1	0.86	1.3	1.6
CCTATCTCCGGATATAAAAG	1.23027259684362	0.91	0.96	1	1.4	0.96	0.64	1.7	1.1	1.1	1
GATAACTCTCCAGGTCCCAG	1.23	1	1.2	0.87	0.64	1.5	0.59	1.2	0.92	1.7	1.1
TCTGTCCCTCCCGATTAAGT	1.22979797979798	1.1	0.95	0.82	1.2	0.83	1.1	1.1	1.4	0.87	1.5
GAAACCCCCGGATAAAACAG	1.22872340425532	0.93	1.1	1.2	1	0.7	0.82	1.7	1.4	0.93	0.92
TCAGATACTTGATACACAAT	1.2275	1.2	1.1	1.2	0.97	1	1	0.91	1.1	1.7	1.2
CAATATCATGGAAATTACGG	1.22675250357654	1.1	1.1	1.1	0.93	1	0.87	1	1.4	1.1	1.4
TGAGACTTGTCCGGTTTTTA	1.22627737226277	1	0.99	0.85	1	1.1	1	1.1	1	1.2	1.5
TCAACTATTCAGTACATCAA	1.225	1.1	0.72	0.98	1	1	1.1	1.2	1	1.3	1.4
TAAGGAAAGGAATGATCCTA	1.22450424929178	0.76	0.77	1.4	1	1.6	0.79	0.95	1.4	1.7	0.89
TAAACCACCTCCGACCCAAA	1.22424892703863	1	1.2	0.85	0.77	1.1	1.3	1.8	1.3	0.84	0.95
CACAACATCCCCATTTATTT	1.22374100719424	0.95	1.2	0.78	1.1	1.3	0.82	1.2	1.7	1.1	0.86
GCCATAAAGGCCGTTAAATT	1.22277227722772	1.1	1.2	0.76	1.1	0.87	0.54	1.2	0.84	1.4	1.5
CCAATTTCTTGCAAAAACGG	1.22226173541963	1.4	0.81	0.57	1.2	0.56	0.99	1.9	1.1	1.3	0.61
GCCTTAATGTACGAAACAAA	1.22226173541963	1.1	1.1	0.92	0.94	1.1	0.88	0.71	1.9	1.2	1.1
GCTGTTAAGCCGTTTTCAAT	1.22150997150997	0.93	1.1	0.95	0.87	1.2	1.1	1.2	1.5	1.2	1
TCAATTTCTGCCGAACATTT	1.22046109510086	0.82	1.1	1.1	1.6	0.74	0.61	1.2	0.94	1.1	1.6
GCAGCACACCAGAGAACCGG	1.21977240398293	0.66	1.2	1.1	1.2	1.2	0.87	1	1.7	1.1	1.1
GGAACCAACCGAAGTCCCGG	1.21954674220963	1.1	1.1	0.84	0.59	1.5	0.98	1.6	1.6	0.95	0.77
CCCTAACACCCCGAATACAA	1.2192417739628	1.1	1.2	1.1	0.85	0.85	1.2	1.5	0.97	1.2	1.2
TAATTTAATGCAAGTTCCTT	1.2192417739628	1.2	0.96	1.1	0.92	0.88	0.63	1.7	1.4	0.9	0.87
GCCACCTATCGAATTTATAA	1.21879432624113	1	1.4	1.1	0.8	1	0.65	1.9	1.1	0.91	1
GCATTAACGTACGGAAATAA	1.21803977272727	1.3	1.1	0.9	1	0.92	0.91	1.3	1.2	1.1	1.3
CCTTTCTATTACAACAACAG	1.21793948126801	0.72	1.4	0.86	1	1.4	0.56	1.1	1.6	0.73	1.4
CACTATCATGGATTCACCGT	1.21771879483501	1	0.82	1.1	0.94	0.81	1.1	1.3	0.95	1.7	0.9
TCAAATAACCACTGTAAAAA	1.21771879483501	1	1	0.97	0.81	1	0.89	0.88	0.77	1.4	1.8
CCCACCCATCGAATTAATAA	1.2175	0.8	0.83	1.2	0.9	0.99	0.98	1.4	1.4	1.1	0.97
GATGAAAATCCCGACTAATA	1.21673819742489	0.95	0.95	0.9	1	0.79	1.3	1.3	1.6	0.86	1.1
CATATCCACCCCTGCCTATT	1.21652421652422	0.5	0.97	1.3	1.1	1.2	0.75	1.6	1.3	1.3	0.68
TAATTAATTGCGAATAACTT	1.21555397727273	0.8	0.85	0.8	1.6	0.83	0.76	0.49	2	1.3	1.1
CCCATTATCTGATATACCAT	1.21479374110953	0.88	0.8	0.9	0.95	1.2	1.2	1.5	0.99	0.89	1.5
CCTTAACTGTGAGATCCCGG	1.21458923512748	0.93	1.2	1	0.8	1.1	0.93	1.2	1.2	1.5	1
TCTAACCAGCAAATTATTTA	1.21458923512748	0.93	1.4	0.54	1.7	0.93	1.2	1.2	1.4	1.2	1.1
GACGCTTAGCAAATTCTTAG	1.2134670487106	1.1	1.4	0.87	1.1	1.2	0.55	1.2	0.74	1.1	1.8
CAAAAATAGTACGTAAAAGT	1.21323529411765	1.4	1.1	1.4	0.94	1.1	0.59	1.1	2.3	0.85	0.7
CACTATCCTCGGTGTACATA	1.21230440967283	0.89	1.2	0.99	0.56	0.89	1.3	1.5	1.2	0.77	1.4
TCTTCTAATCCAATTATAAA	1.21212121212121	0.87	1.3	1.2	1	1.1	0.61	1.1	1.4	1.1	1.2
TCTACCAATCGGGTTACATT	1.2113475177305	1.2	0.89	0.72	1.2	0.97	0.97	1.4	1.3	1.2	0.98
TCATTCTATGCGGTTAAATA	1.21037463976945	1.1	1.2	1	0.91	1.1	0.76	1.2	1.1	1.1	1.4
GCCAAAAATGCAGATCCCTA	1.21	0.99	1.2	0.95	0.95	1	0.81	1.1	1.4	0.84	1.5
TGAATAACCGAGGGACAAAT	1.20944992947814	1.1	0.97	1.4	0.81	0.99	0.62	0.9	1.1	1.6	1.3
GGAGCAACCCAATGTAATAA	1.20868644067797	1.5	0.76	0.85	1.4	0.91	0.78	0.63	1.5	1.8	0.96
GCATTTTCTCAGTATTTTGT	1.20863309352518	1.1	0.91	1.1	0.95	1.2	0.76	1.1	1.4	1.3	1
CAAAACCCTGCAGGCATAAT	1.2075	0.63	0.62	1.6	1	1.1	0.75	0.64	1.2	0.99	2
CGCTAAAACCGATGACCTGG	1.2075	0.89	1.2	0.94	0.77	1.2	0.9	0.7	0.67	0.96	2.5
TCTATCTACTCGTGATATTA	1.2075	0.71	1.3	0.69	0.85	1	1.6	0.26	0.36	3.6	0.61
TGAGACATCCCGGTATTAAA	1.20689655172414	1	0.91	0.87	1.1	1	1.1	1.3	1.1	1.2	1.2
TCATATAATGAGGTCATTAA	1.20611510791367	1	0.51	1.3	1.1	1.3	0.44	0.85	1.2	1.8	0.94
CAAGCACCGCAATATAATAA	1.20594555873925	0.98	0.61	1.2	1.2	1	0.89	1.4	1.4	1.2	0.81
GCAAATAATTAAAGTTTTAT	1.20577746077033	0.83	1.4	0.94	0.84	1.2	0.98	1.1	0.93	1	1.8
CCCGCTAATTGATATATATT	1.2051649928264	0.88	0.9	1	0.84	1.3	0.95	1.4	1	1.2	1.2
CGCTAAACCTAAGGTTATAT	1.2051649928264	0.72	1.1	0.72	1.4	1.1	1	0.9	1.1	1.5	1.3
CCCTCATATGAAAACTTTAA	1.20451339915374	1.1	1.3	0.99	1.3	0.74	0.82	1.5	0.48	1.6	1.3
TATGTCCTGTCCATCTTATA	1.20438218390805	1.1	0.78	1	1.2	0.98	1	1.7	1.2	0.79	1.1
TCATCTCATCCAGGAAACTA	1.20438218390805	0.95	0.89	1.4	0.87	0.75	1	0.89	1.5	1.5	0.9
CCTGCCACCCGCAGCTCCGG	1.20343839541547	1.1	0.99	0.69	0.67	1.1	1.6	1.4	1.1	1.2	1.1
CCTTTTATGCAAATTCAATA	1.20343839541547	0.94	1.3	0.83	0.86	1.3	1.1	1.1	1.4	1.1	1.2
GCCGCTAATCGATAATATGT	1.20343839541547	0.59	1.3	1	0.9	0.79	1.2	1.5	1.3	1	1
GGCATCACTTAAATTTACAT	1.20343839541547	0.89	0.87	0.94	1.2	1.2	0.58	1.3	1.2	1.1	1.2
TGCGTCATTGCATAAACCAA	1.20343839541547	1.1	1.2	1.3	0.82	0.88	0.68	1.4	1.2	1.1	1.1
CTATAATATTACAATACCTG	1.20328102710414	0.9	1.2	0.84	0.89	0.95	0.93	0.86	1.5	1.7	0.76
TACGTTACTCCCGACACATG	1.20328102710414	0.86	1.2	0.65	0.96	0.94	1.4	1.6	1.2	0.92	1.1
TCTGCCATGGACAACACCAA	1.20328102710414	1	1.2	0.76	0.85	0.8	1.1	1.3	1.4	1.2	0.92
GGAAACATGTGGAGTTTTTT	1.20186781609195	1.2	0.82	0.99	0.94	1.1	0.91	1	1.1	0.98	1.7
TAATATTCCGACTGTTTTGG	1.20156695156695	0.79	1.2	1	0.86	0.97	1.1	1.7	1.3	1.2	0.62
TACTACATCGGATTATTTTA	1.20156695156695	0.86	1.1	0.92	1.4	1	0.64	1.5	1.8	1	0.52
TCTTCTCCTTGAGACAAAAA	1.20093123209169	1	0.86	0.84	0.94	1.3	1.4	1.2	0.79	1.4	1.4
CACAAATTTCCCAGTTCAGG	1.20049504950495	1.1	1.2	0.91	1.2	1.1	0.71	1.5	0.95	1.3	1.1
CCCAAATCTCCAAACATAAA	1.20035211267606	1.1	0.73	0.84	1.1	1.1	1.3	2	0.87	1.1	0.9
CCAACCAACCGAAAACAATG	1.2	1.3	0.98	1.2	0.78	0.62	0.92	1.1	1.2	1.2	1.3
CGAGACCAGCCCGTCATATG	1.2	0.74	0.29	2.5	0.98	0.67	1.2	1.4	1.2	1.1	1.1
GCATTCACCCCATTACCCTT	1.2	0.86	0.85	1.1	1.1	1	0.99	1.1	1.3	1.3	1.1
GCCACCAATCCGAACCATTT	1.2	0.87	1.8	0.72	0.87	0.78	1.1	0.91	1.6	0.89	1.4
TGTAATAAGCGGAATCTTTA	1.19971671388102	0.9	1.1	0.95	1.1	1.2	0.87	1.2	1.4	0.84	1.4
TATATATCCCAAGGAAACAG	1.19935344827586	0.87	1.3	1.3	1.2	1	0.52	1.4	1.3	0.87	1.2
CACAAATTTGACGGTCAAAT	1.19856115107914	1.4	0.63	1.1	0.93	1.1	0.82	1.2	1.4	1.2	0.96
TAAACATATTGAAAACTAAA	1.19842406876791	0.78	1.1	0.96	0.94	1.1	1.1	1.6	1.3	1.1	0.78
CATATTATCTCAAACTACTA	1.19828815977175	0.99	0.74	0.99	1.3	1.1	1	1.4	1.1	1.2	1.1
CCCACCCATTAAGTTACAAT	1.19828815977175	1.2	1.1	0.98	0.87	1	0.93	1.2	1.2	1.4	1
CGTGTATAGCGGTATCCTGG	1.19828815977175	0.89	1.1	1.3	0.96	0.79	1	1.3	1.4	1	1.1
TCTGATCATTGAAATATTAA	1.19828815977175	1.1	1.5	0.71	1	0.77	1.2	1.4	1.1	1.3	1
TACAACACTCCATTCCCCAA	1.19683908045977	1	0.91	0.82	1.1	1.4	0.89	0.76	1.5	1.1	1.4
GGAGTTCCCTCAAGTCTCAA	1.19604316546763	1.1	1.1	0.8	0.95	1	1	1.3	1.4	1.2	0.85
GAAGCCTACTGCTGTTTCTG	1.19591690544413	1.2	0.75	1.5	0.83	1.1	1	1.3	0.67	1.3	1.5
CCAAACCCCGCAAACAACGT	1.19579172610556	0.86	0.92	1.2	0.74	1.1	1.2	1.3	1.6	0.97	0.92
TATATAAAGACGGATCAAAA	1.195	0.76	0.89	0.95	1.1	1	1.2	1.4	1.2	0.98	1.2
TACTCCATTCGAGACTTTAA	1.19475920679887	0.93	1.1	1.2	1.4	0.79	0.93	1.3	1.1	0.92	1.5
CCAGATTTCTGAGACAACAT	1.19444444444444	1.1	0.72	0.81	1.2	1.1	1	0.87	0.96	1.1	1.8
TATAACCACTCCAGTAAAAA	1.19375907111756	1.3	0.72	0.82	1.4	1.1	0.55	1.3	1.2	1.2	1
GCAAACATCTAGGAATACGT	1.19340974212034	0.86	0.93	0.84	1.1	0.95	1.2	1.1	1	0.96	1.7
GGCAAAATCCCGTTTCCCAG	1.19238975817923	1.1	1.4	1.2	0.97	0.72	0.92	0.94	1.3	1.6	0.95
TACAACAAGCCAAATTCAAT	1.19238975817923	0.79	1.3	1	1.2	1	0.88	1.1	1.4	0.89	1.4
CCATCCAATGCCTACCAAAG	1.19228045325779	1.1	1.1	0.91	1.4	0.58	0.97	1.9	1.2	0.77	0.94
TAATAACCGGGGATATCCTT	1.19191919191919	1.1	0.74	1	1.1	1.3	0.81	0.87	0.95	1.4	1.5
TATTCCCAGGACATTATAAG	1.19191919191919	1.1	0.73	0.68	1.3	1.1	1.2	1.4	0.82	1.1	1.4
TAAATTTATCCAGATATCAG	1.19181034482759	0.68	1.2	0.92	0.96	1	1.2	0.89	1.5	1.4	0.95
CACGATTACCGGGATACCAA	1.19170243204578	1.1	1.2	0.96	0.92	1.1	0.11	1.7	1.3	0.99	0.77
TCTTCTACCGCCGTTATATT	1.19159544159544	0.89	1.1	1.2	1.3	0.54	0.99	0.88	1.1	1.1	1.7
TCAATCCACCACATTATATT	1.19148936170213	0.98	0.86	0.97	1.1	1	0.94	1.1	0.91	0.89	1.9
CGTTCTTCCGCAGAATCTTA	1.19111271676301	1.1	0.95	1	0.96	0.97	0.94	1.4	1.2	1.2	0.91
TAATTACAGTCAAAATACAA	1.19069602272727	1.1	1.1	1.1	0.79	0.98	1.1	1.3	0.99	1.2	1.3
TCAGCAATTTAATTTAACAA	1.19030390738061	1.3	0.96	0.89	1.1	1.1	0.63	1	1.1	1.3	1.3
GCCTAACTTTCGGTCATATT	1.18980169971671	0.73	1.3	0.77	1.3	0.85	0.81	1.3	1.5	1	1
TGCACCCCGTAGATATCTAA	1.18970380818054	0.81	1.2	1	0.88	1.2	1.1	2	0.97	1.1	0.75
GAATCCCCCCCCTAATTATA	1.18919885550787	1	1.1	0.91	1	1.1	1.1	1.9	1	1.1	0.75
TGTGTCTACCACTAACACTT	1.18919885550787	1.1	0.96	0.93	1.1	1	0.7	1.1	1.3	0.95	1.4
CAAACATTCCCGTGTAATTA	1.18910256410256	0.83	1.2	0.67	0.87	0.75	1.3	0.93	1.1	1.8	0.94
TAATACATCTAGTGTTCCAG	1.18839541547278	0.97	0.7	1.2	1.1	1.1	0.98	1	1.4	1.4	0.94
CATTCCTACCCAAGTTCCTA	1.18811881188119	0.81	0.68	1.2	1.3	1.4	0.83	1.1	1.1	1.2	1.4
CATGACCCTGACTGTACATT	1.1875	1.4	0.68	0.77	0.89	0.9	1.4	0.51	2.2	1.3	0.74
CCTAAAATTGCCATTTAAAG	1.18669527896996	1.1	0.76	0.72	1.1	0.63	1.7	1.5	0.98	0.86	1.4
CACTCAAACCCAATCAACAT	1.18660968660969	0.67	1.3	1	1.1	1.2	0.94	0.34	0.82	2.1	1.5
TGCAAACCCCACATTACCTA	1.18652482269504	0.79	1.1	0.85	1.1	1	1.3	0.88	1.1	1.2	1.6
GAAAATCCCTAAAATCACTA	1.1860549132948	0.96	1.4	0.75	0.88	1.1	1	1.3	0.99	1.2	1.2
CGCTATCAGCAATACAATAA	1.18597122302158	0.97	1.1	0.87	1	1.1	0.71	1.1	0.81	1	1.8
CGCACATTCGGAGGTTTATT	1.18507890961263	1.2	1.4	1	0.46	0.91	0.8	0.81	0.91	1.4	1.6
GATTCCCAGCCCTACCATTG	1.185	0.83	0.96	1.2	0.94	1.1	0.87	0.96	1.7	1.1	0.98
TCTACAATCCCCGTATTTTG	1.18419170243205	0.82	1.2	0.93	1	0.94	1.6	1.6	1.2	0.83	1.1
TGTACAACTGGCAGACTCGG	1.18302945301543	1.4	0.9	0.77	1.1	1.1	0.93	1.2	0.82	1.3	1.5
TACTCCCACCGGAACAACTA	1.18284671532847	1.4	1.2	1	0.73	0.77	1	0.73	1.1	1.5	1.3
CACAATATGTACTGCATAAA	1.18270622286541	1	0.89	0.88	1.2	1.2	0.82	2	0.75	0.82	1.1
CAAGTATCTCACATAACAGG	1.1825681492109	1.1	0.81	1.2	0.66	1.4	0.7	1.2	1.2	1.5	0.81
TCTGACTCCGAGAGTTCTAT	1.18236543909348	1.3	1.1	0.83	0.94	0.89	1	0.89	0.96	0.92	2
GCTAATTAGTAGTACATAAT	1.18175287356322	1.2	0.75	0.94	1.1	0.94	0.83	1.1	1	1.2	1.4
TACGCAACCGCGGACTTTAT	1.18175287356322	0.87	1.2	1.1	1	0.99	0.86	1.1	1.4	1.2	1
CCCGCTTCCCGCATTCTCAT	1.18162393162393	0.97	0.84	1.4	1.3	0.47	0.74	1.6	1.5	1.2	0.44
CGTTAATTTGCAGACATTAA	1.18081312410842	1.2	0.76	0.89	0.92	0.94	1.5	0.73	1.3	1.3	1.4
TCTGAATCGTGGGGCCCCAA	1.17988668555241	0.79	0.9	0.96	1.3	0.82	1.3	1.9	0.7	0.86	1.3
GACATAACCCAGTGATAAAT	1.17929292929293	1.3	1.1	0.95	1	1	0.99	0.83	1.2	1.7	0.94
TAAGTCTCTCCGTTTTAATA	1.17923850574713	1	0.82	0.8	1.3	1.1	0.74	1.5	1.4	0.69	1.1
TACAATTAGGGAGGAATTTG	1.17918454935622	0.88	0.89	0.74	0.67	1.2	0.91	1.2	1.1	0.91	1.5
TAAACATAGGAGAAACTCAA	1.17836676217765	1	0.84	0.84	1.3	0.9	1.1	1.3	1.1	1.2	1.1
TATACAATCCACGATACCTG	1.17836676217765	1.2	0.8	1	0.89	0.87	0.92	1	1	1.3	1.4
TGCGCACCCCAGATTAAAGG	1.17836676217765	0.69	1.4	0.94	0.98	0.89	1.1	1.2	1.2	1	1.3
GGAGACTATCCAGATTCCAA	1.17754662840746	0.97	1	0.7	1	1	1.3	1.4	1.1	1.2	0.99
TCCGCTCAGTAAAACTTTAT	1.17754662840746	0.8	0.83	0.89	0.81	1.3	0.84	0.95	1.2	1.6	0.94
CACTACTTTGACGTTAAAAG	1.17668097281831	0.96	1	0.95	0.91	0.97	1.1	0.9	1.1	1	1.7
CGAAATAATTGAGTTTTCTA	1.17663817663818	0.95	0.88	0.95	1.2	1.2	0.94	1.3	0.82	1.2	1.4
TGAGCCTACCAGATATCTGG	1.17663817663818	0.95	0.96	0.79	1.1	1.3	0.93	0.9	0.89	2.2	0.73
TCAGTTTACCGCAAACAATT	1.17659574468085	0.95	0.93	1.2	0.85	1.3	0.85	0.88	0.98	0.88	2
GACATTCTGCCCGACCCCAG	1.17593930635838	0.68	1	0.67	0.7	0.56	2.7	1.9	1.4	0.81	0.54
GAAACCCCGCAAGGCCAATA	1.17585959885387	0.8	0.85	0.91	1.3	1.1	1.2	1.3	1.1	1.3	0.99
TAATCTTTGGAATGAATCTT	1.17585959885387	1	0.94	0.94	0.88	0.92	1.2	1.3	0.99	1.2	1.2
TATTTATCTGCCTGAATATT	1.17585959885387	1.2	1.1	0.84	0.9	0.85	1.3	1.8	0.63	0.86	1.4
TGAGTTTATGACATCCTTTA	1.17585959885387	0.74	1	1.3	0.9	0.75	0.89	1.2	1.5	0.99	1
CGAACATTTTCGATCCTAAG	1.17582025677603	0.86	0.88	1	1.1	1.1	1.1	1.5	1.3	1.3	0.61
GCATTTCCCCGGAAAAACTG	1.17510853835022	1.1	0.91	1.4	1	0.76	1.1	1.7	1.3	0.95	0.69
CCTGATAACCCCAAAATCAT	1.1748595505618	0.97	0.34	0.66	2.2	1.1	0.55	0.8	0.74	0.74	2.5
GGTACCAATGACGTCCAAGG	1.17424242424242	0.88	0.89	0.9	0.96	1.3	1	1.8	1.1	0.82	0.93
CAATTATCGTAGTGTCCCAA	1.17420977011494	1.1	1.1	0.9	1.2	1.1	0.72	1	0.97	1.3	1.4
GCATAATCCGCCATCCCTTA	1.1741773962804	0.79	1	1	1.1	1.1	1	1.3	1.3	0.99	1.1
GCCTACCATCAGAAAATAAG	1.17335243553009	0.86	1.1	0.91	1	0.98	0.83	1.6	0.98	1.1	1
CCCATCCAGGACGTTCATTA	1.17332382310984	1.1	0.98	1.1	0.89	1.1	0.88	1	1	1.4	1.3
CGTTAAATCCCAAATATCAA	1.17255043227666	0.77	0.85	0.94	1	0.88	1.2	1.3	1.2	0.95	1.2
TATTATCTCCACTATCTATA	1.1725	1.2	1	0.98	0.94	1.1	0.81	0.79	1.1	1.2	1.6
CACTACCTGCCAGATCCATA	1.17242595204513	0.72	1.1	0.92	1.3	1.4	0.95	0.85	1.3	1.1	1.5
TCAAGATTCTGAAGCCTAAA	1.17173913043478	1.1	1.2	1.1	1.1	0.86	0.44	0.69	0.93	1.9	1.1
CCTGATACCGAGAACAAAAG	1.17169540229885	0.95	1.2	0.99	1	1	0.82	1.5	1	0.96	1.2
GAAATACCTGAGTGCTCCAT	1.17169540229885	0.89	0.79	1.2	1.3	0.83	1.1	0.36	1.7	1.2	1.4
CCTATACTTTCCAAAAAATA	1.17167381974249	0.91	1.1	0.73	1	1.2	1.1	0.71	1.5	0.87	1.6
CCCAACTTTCGGGAATACTT	1.17165242165242	0.95	0.9	1.1	1.2	1	1	0.9	1.6	1	1.2
CCCTTTACCCCGGACTCAAT	1.1708452722063	0.85	1	0.83	0.7	0.62	2.5	2	1	0.73	0.94
CATATTCCGCGAATTCTCTA	1.17082738944365	1.1	0.97	0.86	1.3	0.76	0.62	0.89	1.3	1.2	1.3
CATGCTATTCCAGGTAAATT	1.17082738944365	1.7	0.71	0.55	0.97	1.2	0.9	0.72	1.5	0.67	1.8
TGCATAACCTAAAACCCAAG	1.17082738944365	1.7	0.51	0.93	0.77	0.86	0.94	0.92	0.87	1.9	1
CATTCTATGTCAAGCAACAA	1.17005813953488	0.94	0.88	1	0.96	1	1	0.8	1	1.4	1.4
CCAACTCTGCGGATATACTT	1.17004341534009	0.95	0.9	1	0.95	1.1	0.91	1.1	0.82	1.6	1.1
CCATCTCAGTACAGTTATGG	1.17	0.84	0.87	1.2	1	1.3	1	0.68	1.3	1.3	1.4
GAAACCCCCCCGGAAAACAG	1.17	0.85	1.1	1.1	0.82	0.67	1.5	1.6	1.2	1.1	0.78
CCCTCAACCCCCTAATCTGG	1.16998577524893	0.98	1.2	0.86	1.1	1.1	1	1.3	1	1.1	1.3
TAAACCAACTGGAGTCACTA	1.16998577524893	1.1	1.1	0.96	0.87	0.79	0.91	1.1	1	1.1	1.5
TAAATCCACGAAATAACCTT	1.16998577524893	1.2	0.81	1.2	1.1	1	0.88	1.1	1.2	1.3	1.1
GCAGTCTAGCACAGAAAATA	1.16920289855072	1.3	0.78	1	0.89	0.8	1.5	0.8	0.87	0.84	2.1
GAATTAAACGCAAGTCAAAT	1.16918103448276	1.2	1.1	1.2	0.75	0.89	0.95	1.3	0.99	1.4	0.96
CATTACTCCCCGATTAATAT	1.16917024320458	0.92	0.6	1.3	1.1	1	1.3	1.2	1	0.87	1.6
TAATACCTGCACAATTAAAA	1.16917024320458	0.79	0.89	1.2	1.3	0.9	0.61	0.85	1.1	1.8	0.92
TCAGACATTTCGAACACCAT	1.16915954415954	0.76	0.88	0.59	1.6	1.5	0.69	1	0.99	1.6	1.1
TCAGCTAAGCCCGACTCTTA	1.16833810888252	0.51	0.36	0.59	0.47	0.48	4.1	2.4	1.4	0.5	0.36
GCCACCCACTCATTTACAAA	1.16833095577746	0.59	1	0.76	0.95	0.81	1.8	1.8	1.1	0.97	0.81
TCTTATATCTCAAATTCCAT	1.16833095577746	1.2	0.97	1.2	1	0.77	0.67	0.9	1.9	1	0.88
TAATACCATCCCTACTCATT	1.16750720461095	0.73	0.68	1.3	1.3	0.94	1	0.97	1.1	1.6	0.96
CCCATTTATCAGTACCTCTT	1.16666666666667	0.95	0.92	0.92	1	1.2	1	1.2	1	0.84	1.6
GGATTACTTTAATGTTTATT	1.16666666666667	1.1	0.69	0.92	1	0.85	0.99	1.2	1.1	1.3	1.1
CATACACCCGCCTTAACTTT	1.16583806818182	0.89	0.98	0.61	1.2	1.2	1.3	1.7	1	1.2	0.79
CATTCAACGTACTACTATAA	1.16583806818182	0.79	0.95	1.2	1.1	1.2	0.83	1.6	0.9	0.99	1.2
CAAGTCCACGAAATTTCTAG	1.16583452211127	0.91	0.89	1.1	1	1.3	0.71	1.9	0.85	0.82	1.1
CCTTCATTTCACTACCCTTA	1.1658273381295	0.98	1.4	0.91	0.99	0.68	1	1.4	1.2	1.3	0.73
CCAACCATGCGCTTACTTAA	1.16500711237553	1.2	1.1	0.81	1.1	1.1	0.62	0.68	1	1.1	1.9
TACGACTCCTCGTGTCTATG	1.165	0.88	0.91	1.2	1.1	1.1	0.94	1.1	1.4	1.3	0.86
TCAGACATCCGAAGCTATAA	1.16497829232996	1.1	0.97	1	1	0.88	0.96	1.1	1.3	1.1	1.1
TAAAACACGTAATGACAATA	1.16332378223496	1.1	0.95	0.97	1.3	0.8	1	0.86	0.98	1.5	1.3
TACTCCCACCCGAAAAAAAT	1.16330935251799	1.4	1.2	1	0.93	0.72	1.1	1.4	1.5	1.2	0.52
TGAGTCCTATAGTGCATTTT	1.16329479768786	0.83	1	1	1.2	0.95	1	1.3	0.9	1.1	1.3
TGCTATTTCTCCTGTATTAT	1.16174402250352	0.76	1.1	0.66	0.89	1.5	1.2	0.92	1.2	1.3	1.3
TATTAAACCCCAAGAATATA	1.16161616161616	1.1	1	0.98	0.98	1.2	0.75	1.2	1.3	0.8	1.3
GCAATTCTCTACATAATATT	1.16084165477889	1.3	0.66	0.89	1.2	1.1	0.86	0.97	0.78	1.7	1.2
CCTTCCCCGCCATGCTTCAT	1.16081661891117	0.92	0.96	1.3	1.1	0.79	0.94	2	1	0.89	0.74
CGCAATCCGGAAAGCTCCGG	1.16081661891117	1.4	1.7	0.6	0.83	0.88	0.7	0.63	1.6	1.3	1.1
CCCTATAATTACTACCCAAA	1.16008462623413	1.1	1.2	0.84	1.1	0.84	0.81	1	1	1.1	1.6
CCTTCTACCTCCTTAACCTT	1.1600566572238	1.2	0.95	1.1	0.89	1.1	0.82	1.1	1.1	0.98	1.5
TCCAACTCTCAGATATCCAT	1.1600566572238	1.5	1.2	0.65	1.1	0.9	0.71	1.6	1.2	0.94	0.94
TCCGTTTCTCCAAACTCTAT	1.15994236311239	0.87	1.1	1.2	0.81	1.2	0.76	1.1	1.4	1.1	1
TGAATTTACCAATTTTCTGT	1.15925141242938	0.98	0.8	1.3	1.1	1.1	0.7	1.2	1.2	0.99	1.3
CAAAATAATTAAAGTCTCGG	1.15918803418803	0.79	1.2	1.3	1	1.1	0.63	1.2	1.3	0.95	1.2
CGTACTCACTAGTGAAATTG	1.15845070422535	1.1	1.3	0.92	0.88	0.93	0.87	1.8	0.86	1.1	0.94
GATGATCATTACAACCACAA	1.15841584158416	1.1	1.1	1	0.97	0.91	0.89	1.1	0.98	1.2	1.4
GCAGCCTCCCACTTCATCTG	1.1583452211127	0.9	0.97	1	0.85	1.1	1.3	1.3	1.1	0.84	1.4
CCAAAATTCCCGAATCAAAT	1.15830945558739	0.78	0.88	0.99	1.3	1.1	0.93	1.9	1.1	0.95	0.67
GAATATTATGAAAAAATCTA	1.15827338129496	0.68	0.88	1	1.2	1.2	0.89	1.3	1.1	1.1	1.1
TCATCCTATGCCGTTCTTTT	1.15827338129496	0.87	1.1	0.77	0.72	1.1	1.8	1.3	1.1	1	1.2
TCAGACCTCCGATGTATTAA	1.15746054519369	0.7	0.61	1.1	1.5	1.1	0.76	1.2	1.3	1.2	0.91
GACTTTACCCGCTGCCATTT	1.15734011627907	1	0.97	0.53	1.3	1.3	0.81	1.8	0.9	0.75	1.1
CAAAAAAACTCAAACCCAAA	1.15682137834037	1.3	1.3	0.65	1.5	0.99	0.6	1.2	1.1	1.4	1
TGAGTAAACTAAAGAAAAAG	1.15682137834037	0.7	1.7	1.2	0.81	1.1	0.7	1	1.2	1.4	1.1
TATTTTCACCCCGAAATAAT	1.15677966101695	1.2	1.2	0.8	1.1	1.2	0.76	1.7	1.3	0.85	0.83
CATGTTTACGGCAGTTTTTT	1.15598591549296	1.1	0.67	0.86	1.1	1.5	0.77	1.1	1.5	1.3	0.79
CCAGACTATGGGATCTCTAT	1.15589488636364	1.3	1.2	1.1	1.2	0.83	0.59	0.97	1.4	0.98	1.3
GACGCCTCCGGGTACCAAAT	1.15584878744651	0.54	1	0.87	0.8	1.1	1.4	2	1.2	0.92	0.51
CAATCACAGCCAGACTTTTG	1.15575539568345	1.3	0.94	1	0.98	0.96	0.86	1.4	1.1	1.1	0.99
CCATACATGTACTTATCATT	1.15575539568345	1.2	1.2	0.91	0.96	0.92	0.86	0.89	1.3	1.2	1.2
TAAGTAATCGCATAACTTTA	1.15575539568345	0.92	0.8	1	1.4	1.4	0.61	0.79	1.2	1.2	1.4
TATTTACTCCGATAACCTTT	1.15566037735849	0.97	0.9	1	1.1	1.2	0.79	1.3	1.3	1.1	0.85
CCCTCAATTCCCGACTACAG	1.15504978662873	0.95	0.81	0.8	0.98	0.93	1.9	1.1	1.6	1.1	0.84
CCCACCTTCTACATCCTCAA	1.155	1	1.1	1.1	0.94	0.99	1	0.93	0.99	1.2	1.5
CATGTACTCCCAATATTTTA	1.15494978479197	1.2	1	0.86	0.87	1.2	0.64	1.9	0.99	0.76	0.95
CATAGAAAGGGAAAATATAA	1.1548480463097	1	0.95	1.2	0.92	1.1	0.74	1.4	1.2	1	0.96
CGAAACCCTTCCTTAAACTG	1.15430790960452	0.93	1.3	0.86	0.91	1.3	0.9	0.93	1.2	0.94	1.6
TCCTACTAGCACTGAACATA	1.15414878397711	0.82	0.95	1.1	1.3	0.96	0.86	2.5	0.42	1.1	0.59
CCCGTTTCTTGGGTTTTCAT	1.1540404040404	1	1.1	1.1	0.48	1.1	1.4	0.67	1.6	1.2	1.1
CCTGTCACCTGGTTCAATTA	1.15340909090909	1.5	1.2	0.97	0.67	0.96	0.8	1.3	0.84	1.1	1.4
CGCAACCCTTCATTCCTTAA	1.15340909090909	0.99	1.4	1	1	0.63	0.92	0.77	1.4	1.7	0.77
GATGCTAAGGGGTAACATTT	1.15335235378031	1.2	0.81	0.92	1.1	0.88	1	1.2	0.92	1.3	1.2
TCATTAATGGACGGTACCAT	1.15335235378031	1.1	0.79	0.82	0.9	0.91	1.5	0.72	1.1	1.2	1.6
CATGATAATTGGAATTCATT	1.15329512893983	1	1	0.99	1.1	1.1	0.88	1.2	1.2	1.1	1.1
CCTGACTTTTAAGAACATTT	1.15329512893983	1.1	0.89	0.8	1.1	1.1	0.99	1.2	1.1	1.1	1.2
GATGACTTCCGCAGATATAA	1.15329512893983	0.63	1	1.2	1.1	1.3	1.1	1	1.1	1.5	1
GCCTCCCCCGAATTCCTAAA	1.15323741007194	0.51	0.76	1	0.81	1	2.1	1.6	1	1.2	0.78
CCTGATTCGCGGTATACTTT	1.15256045519203	1.1	0.93	0.77	1.4	1.3	0.79	0.97	1.4	0.86	1.4
TAAGTCCCCCGAGTTTCTTT	1.1525	1.1	0.96	0.88	0.98	1	1.6	1.3	0.81	1.1	1.4
CCCTATCTCCCAGGTATCAG	1.1516452074392	1	1.1	0.91	0.97	0.89	0.82	1.1	1.3	1.2	1
GAATCCCAGCACATATAATT	1.15158045977011	1.1	1.3	0.72	1.3	0.73	1.2	1.2	1.3	1.3	0.78
CACATATACCCGAACCTTAA	1.15071942446043	1.8	0.78	1	0.76	1.1	0.71	0.59	2.3	1.1	0.58
CAAGACCACTGATTCCCCAA	1.15058055152395	1	1.5	1	1	0.62	1.1	1.5	0.83	1.1	1.1
CACTTTCACGCATATACCGT	1.15007112375533	1.3	0.58	1.3	0.85	1.1	0.91	1.5	0.72	1.4	1
TCCTTACTGCCCAACCCAAG	1.15007112375533	0.78	1.2	1.1	0.91	0.92	1.3	1.4	1.2	0.82	1.2
GAATTCAATCACAAATAAAA	1.14978292329957	0.89	1.1	1	0.67	0.67	1.6	0.74	1	1.7	1.1
CCCAAACCCCAGTACTTCTA	1.14906609195402	1.1	1	1.3	1	1.1	0.64	1.3	1.1	1.3	0.87
TGTATATACTAAGAACTAAG	1.1489898989899	0.98	1.1	0.96	1	0.93	0.66	1.6	1	1.1	0.85
CGAACCTAGCACGACTAATA	1.14835948644793	0.95	0.84	0.93	1.1	0.99	1.1	1.4	1	1.2	1
TCTACCAAGTCATGTTCCAT	1.14835948644793	1.1	0.93	0.97	0.94	1	1.1	1	1	1	1.6
GCCGGTTTCCCGTATATATT	1.14828080229226	0.68	0.93	1.4	0.87	1.2	0.9	1.4	1.2	1	0.98
GCAATAAATCGATTACTAAT	1.14820143884892	1.2	0.78	0.89	0.95	1.3	0.63	1.6	0.92	0.94	1.1
CCTTATCTGCACTATTCATG	1.14812138728324	1.1	0.72	0.87	0.85	0.98	1.4	1.2	0.88	1.7	0.76
CAATAAAAGTCAAAACTTAA	1.14804063860668	0.99	0.67	1	0.93	1.3	1	1.2	0.92	1.1	1.3
GCCTCCTAGTCGGTAAAAAA	1.14766288951841	0.95	1.1	1.5	0.68	0.73	1.1	0.96	0.77	1.8	1.1
CACATCCCCGGAGACATTAA	1.14672364672365	1.3	0.97	0.83	1.1	0.85	0.87	1	1	1.2	1.4
CACTACACTCGAAAATACTA	1.14672364672365	1.4	1.1	0.9	1.1	1.1	0.57	0.9	1.1	1.1	1.5
GCATACCAGCCATTCCTCTA	1.14672364672365	1.1	1.2	0.91	0.98	0.95	0.95	1.4	1	1.1	1.1
TCAATTTCTGAATGCATAGT	1.14672364672365	0.81	1.2	0.82	1.7	1.1	0.48	1.1	1.1	1.1	1.3
CAAAACAACTACTACTCTGT	1.14586305278174	1.1	1.1	1.1	1	0.83	0.96	1.3	1.3	1.1	0.89
CGAATTATGGACATAAAAAA	1.14586305278174	1.3	0.73	0.93	1	0.99	0.96	1.1	1.4	1.1	0.99
CGATATCCGCGGTGTCCTAG	1.14568345323741	1.4	1.4	0.93	0.72	0.92	0.89	1.2	0.8	0.85	1.7
CCCTTAAACCCCAGCCCAAA	1.145	0.91	0.9	1.1	1.1	1	0.89	1.4	1.2	1.1	0.88
TCTTACCTCCGCAGACAAAA	1.145	1.1	1.1	1.2	1.1	1.1	0.66	0.56	1.7	1.4	0.92
CAATCAACCTGAAACATAAA	1.14490674318508	0.97	1	1	1.2	0.81	0.89	0.83	1.6	1.2	0.93
CATATACCGCACAAACTCGG	1.14490674318508	1.2	0.91	1	0.99	0.89	0.88	1.6	1	1.2	0.76
CCAGAATCCCCAAAACCCGT	1.14462209302326	1	1	1	0.92	0.98	1.1	1.3	0.9	1.1	1.2
TAATTCAAGGCAGGCCCAGT	1.14432624113475	1.6	1	1.1	0.68	1.4	0.31	1.6	0.82	0.99	1.2
TAAGACTTCCAGAGCCCCAA	1.14423076923077	0.69	1.3	0.96	0.87	0.8	1.2	2.2	0.89	0.92	0.58
TGAACATACGAAAAACAATT	1.14423076923077	0.88	1.1	1.1	1.1	0.99	0.85	1.3	0.99	1.2	1.1
CCCAATATGTACGATTTCAA	1.14413447782546	0.99	0.92	0.84	1.1	0.94	1	0.7	0.87	1.1	1.9
TCATACATTTCCGAATTTAG	1.14403735632184	0.73	1.2	0.79	1.2	1.1	0.94	1.5	0.97	1.3	0.78
GGAATTTTTGACGAACATTT	1.1432664756447	0.84	1.1	1.1	1.1	0.98	1	0.87	1.2	1.5	0.99
CATTTAATCGCCGGATTATG	1.14270538243626	1.1	1.1	0.95	1.1	0.93	0.98	1.3	0.88	1.5	0.93
TCAAAAACCCAATATCACTT	1.14260312944523	1.4	0.81	0.73	1.1	0.82	1.2	1.3	1.6	0.85	0.84
CCCTCCCCTTAGAGTACAAG	1.1425	1.1	1.1	0.96	1.2	0.62	1.1	1.4	1.1	0.87	1.2
GGTATACATCCCAACACATA	1.14197080291971	0.93	1	1.2	0.79	1	1	0.92	0.95	1.3	1.3
CAATATTCGGACAGACTCGG	1.14184397163121	0.81	0.72	1.2	0.84	1.8	0.68	1.1	1.1	1.1	1.3
TAAATCTACCCCAAAATTTG	1.14053468208092	1.1	0.94	1.2	0.88	0.91	1.1	1.7	1	0.86	0.95
CCAACACTTGACATACTAAA	1.14033850493653	1.5	0.9	0.94	0.85	1.1	0.81	1.3	1.1	1.3	0.92
GAATCAAATTCCAAAATCAG	1.14011379800853	0.83	1.2	1.1	0.7	1.4	0.96	1.4	1.2	0.88	1.1
GCCGTCAATTCAGGTTCCAT	1.14	0.73	0.92	0.96	0.78	1.3	0.91	1.1	0.96	1.4	1.1
CCTAACCCCTCAGACAATAG	1.13988522238164	0.91	1.1	0.96	0.99	1	1.1	1.4	0.95	0.79	1.4
CGAATTCCGTACTGATAAGT	1.13947740112994	0.96	0.98	1.1	1.1	1.1	1.4	1.2	0.91	1.2	1.3
TCCAATACCCCATGTCTTGG	1.13924501424501	0.92	1.1	0.77	0.93	1.1	1.2	1.3	0.52	0.95	1.8
TCCGACTTTTCGGTAATTAA	1.13924501424501	0.9	0.52	1.3	1.2	0.9	1.1	1.2	1.2	0.87	1.3
CAAACACACTACATCCTATA	1.13912732474964	1	0.99	1.1	0.82	1.1	0.88	1.1	0.75	1.3	1.4
CCTGCATCCCCATGCCCCAT	1.13900862068966	0.98	1.1	0.88	0.78	0.72	1.3	1.9	1	0.69	0.94
CAAGCCTACTCGTTTAATTT	1.13888888888889	1.2	1	0.89	1.1	0.66	0.68	1.7	0.75	0.96	1.1
TGTTTTTTGCCGTAATAAGT	1.13861386138614	0.92	1.1	0.83	1.2	0.72	0.6	1.2	1	1.3	1.1
GCTTTATCGCGAATTTAAAA	1.13849431818182	0.97	0.64	1.1	1	1.4	0.73	1.3	1	1.3	0.98
TACAAATCTTGAAGCAACAA	1.13825214899713	1	0.98	1.4	1.1	0.83	0.87	0.98	1.4	1.2	0.96
TCTAAATTCGACGGATAAAT	1.13800578034682	0.87	0.88	0.8	1.3	1.1	0.87	1.3	1.2	1	1
CCATAATCCTAGGAACTATT	1.1375	1	0.87	1.1	1	1.1	0.73	1.2	0.95	1.2	1.2
CGATTAACTTCAAAAACTTT	1.1375	0.87	0.65	0.68	0.9	0.9	1.7	1.2	1.5	1	0.85
GCAGCAACCTACGGGTCATA	1.1375	0.92	0.96	1.1	0.97	1	1.4	1.3	0.95	1.1	1.2
CCATTTAATGAGTGCATTAT	1.13724783861671	0.78	0.88	0.93	0.85	1.1	1.2	1.5	0.89	1.2	0.92
GATGATAACCAAAGAAACAG	1.13700564971751	1.2	0.89	0.96	1.1	0.94	1.1	1.4	1	1	1.2
CCCGACTTCGGGAATAACTG	1.13699127906977	0.86	1.1	1.2	0.97	0.71	1.3	1.2	1.3	0.98	0.99
CGCACCCTGGCAAGCCCTTG	1.13687943262411	0.75	1.3	0.75	0.8	0.55	1.6	1	0.74	2	0.84
GACGCATCCGCAAGTAATTA	1.13675213675214	0.64	0.8	1.1	1	1.4	1.1	1.5	1.4	0.84	0.82
CCATTAACGTGAAACATCTG	1.13662374821173	0.91	1.1	0.99	1.2	0.91	0.68	0.77	0.77	1.9	1.1
CGCAATACCCGAATTCTAGT	1.13662374821173	1.1	0.83	0.85	1.6	0.73	1.1	1.4	1.3	1	0.84
CGTGTCAAGCACTGACATAG	1.13662374821173	1	0.97	0.95	1.1	1.1	0.95	1.3	0.94	1.1	1.2
CACACAAATGGATTCCCAGT	1.13636363636364	0.88	1.1	1.1	0.96	0.87	1.1	0.87	1.3	0.73	1.6
CAATCATCTTAGGTTTCCAG	1.13600852272727	0.94	0.82	0.93	1.2	1.1	1.2	0.83	0.84	1.4	1.5
TGTGATTCCGGAAACTACTA	1.13574498567335	1.3	0.99	0.79	1.1	0.89	0.81	0.83	1.1	0.9	1.7
CGTAATCATCCCAACCTTAT	1.13561151079137	0.88	1.1	0.81	0.99	1.3	0.97	0.91	1.2	1	1.4
TCAATCAATCCGTAATACAT	1.13561151079137	1.2	1	1.2	0.81	1.4	0.42	0.69	1.2	0.82	1.8
TAAAAAATGCAAAGATTAGG	1.13526912181303	1.2	0.83	1	1.1	0.89	0.84	0.99	1.2	0.99	1.4
CCATATACCCACTAATTATA	1.135	1.1	1.3	0.77	1	1.1	0.81	1.4	1	1.2	0.94
CACACACTGGCAAGATATGT	1.13472622478386	0.86	1.3	0.99	1.1	1	0.93	1.5	0.99	1.1	0.91
GCTTACTACCAAATAATAAT	1.13472622478386	0.89	0.94	0.81	0.99	0.91	1.2	1.2	1	1.4	0.9
TAAACAATGCGCAGCTCAGG	1.13472622478386	1.1	0.98	1	0.91	1	0.95	1	1.1	1.3	1.1
TACTACCAGCCCAGAAAATT	1.13472622478386	0.93	1.2	1.1	0.96	0.87	0.9	1.1	1.2	1	1.2
CCCTCTACCCCGGACCAATA	1.1344476744186	1	1.1	1	0.91	1	1.1	1.5	1	0.96	1
GCTTTTTTCCCAGTTCACAA	1.13412017167382	1.1	0.76	0.97	0.97	1.1	0.99	0.89	1.2	1.6	0.84
CACTCCCAGCAGGACCCTGT	1.13380281690141	0.87	0.9	0.93	1.2	1.1	1.2	1.2	1.2	1	1.2
TATAATCCTGCCTACCTATT	1.13380281690141	0.41	1.2	1.3	1.4	1.5	0.73	1.1	1.2	1.1	1.2
GAAGCCTCTCGGTTTTATTT	1.13369565217391	1.5	0.64	1.3	0.76	1	0.99	1.5	0.77	1.2	1
CAAACAAACGAGTGTAAATT	1.13366336633663	1	0.79	0.9	1.1	0.98	1.2	0.88	1.1	1.6	1
TGCAACTCCTACAGCCATTT	1.13338088445078	0.89	0.95	1.4	0.96	1.1	0.41	1.3	0.82	1.5	0.92
CATTCATACCGAGTCTAAAT	1.13309352517986	0.96	0.88	1.4	1.2	0.93	0.89	1	1.5	1	1
CAAAATTCCCCGAACTACTT	1.13264580369844	0.78	0.84	0.92	0.83	0.95	2.1	1.1	1.3	1.3	0.85
CCTGCTTTTGACAACCTCTT	1.1325	0.65	2.3	0.7	0.89	0.81	0.76	1.3	1.1	1.4	0.73
GATGATCTCCGATGACTCAT	1.13190406976744	1	0.97	1.1	0.92	0.86	0.93	1.1	0.86	0.79	1.7
GGCATTTTGGAAATCCCATG	1.13176638176638	1.1	0.86	1.1	0.83	1.1	1.2	1.6	1	0.84	1.1
TCCTTTCCGCCCGTCTCCAT	1.13176638176638	0.48	0.84	0.65	0.68	0.47	3.2	2.7	0.9	0.56	0.38
CACTACCACCCCATTATAAG	1.13161659513591	1.1	1.2	1.3	0.61	1.3	0.8	1.3	0.97	1.4	0.85
TCTTCCTTTCAATAACTCTG	1.13161659513591	1.5	0.94	1.4	0.72	1.2	0.8	0.96	1	0.86	1.7
CCTTTTCCTCCAAAACAATA	1.13146551724138	0.9	0.84	1.1	1.1	1.1	0.99	1	1.3	1.2	1
CACAATTATCCCGACACCGG	1.13131313131313	1.3	0.84	0.81	0.9	1.1	1.3	1.3	1.3	1	0.88
TCCTTCTATCAAAGCCACTG	1.13103693181818	1.2	1.2	1.3	0.95	0.57	0.93	0.94	1.8	0.71	1.1
GCCTTAACGTAAAACATAAT	1.13057553956835	1.3	0.76	1.7	0.53	0.7	1	1.7	1.1	0.78	0.91
CCAGATACCTGAGTAAAAGG	1.13041907514451	1.1	0.97	0.96	0.86	0.87	1.4	1.2	0.87	1.3	1.1
TCCTACCTGCCGAACCCCTT	1.13	1.2	0.9	0.59	0.68	0.65	2	1.9	1.1	0.68	0.84
CAATAATATCCAGACTTAAA	1.12984218077475	1.2	0.8	0.69	0.97	0.71	1.2	1.2	1	1	1.3
TAAGCCCTGTAGATTCTATT	1.12984218077475	1.2	0.69	1.3	1	0.92	1.3	0.95	0.74	1.9	0.91
TGCTAACCTTAAAAAATCGT	1.12984218077475	0.73	0.61	1.2	1.3	1.2	1.1	1	1.1	1.2	1.2
GACTCACAGTAGTTTAAATA	1.12974683544304	1.1	1.1	1.1	0.81	0.99	1.1	1.4	1.2	0.99	1
TAAAACCCTCGAATATCTAA	1.12943262411348	1.2	0.92	1.2	0.85	1.1	0.78	1.6	0.98	1.1	0.87
CAATTCCAGTGCGTCCCATT	1.12855113636364	1	1.2	0.94	1	1.1	1	1.3	1.3	0.96	0.98
TATAAATATCCAGACTCAGT	1.12822349570201	0.61	0.84	1	1.3	1.2	1.2	1.7	1.3	0.74	0.76
CGTTATTTCCGCTAACAAGT	1.12766714082504	1.4	0.84	0.96	1	1.2	0.53	1.4	0.94	1.6	0.59
CCCGACACGCAATACAATAA	1.12733142037303	0.83	0.86	1.4	0.95	1	1.2	1.4	1	0.79	1.3
TCCATAAACCCGGTATACAT	1.12733142037303	1.1	1	0.76	0.93	1	1.3	0.64	0.94	2	0.91
CATAATTTCTACGATTTAGG	1.1271613832853	1.2	0.92	0.9	0.74	0.98	0.9	1	1.3	1.2	0.97
TAAATACCCGGAAGAACATA	1.12698986975398	1.2	1.2	0.82	1	0.76	1.1	0.92	1.4	0.73	1.4
CCTACTATCCGCGACATATT	1.12660944206009	0.84	1.2	1.3	0.88	1.1	0.74	1.8	1.1	0.76	0.84
GACACATAGCCCAAAACTAA	1.12660944206009	0.97	1.4	0.89	0.98	0.82	1	1.1	1	1.3	1.1
CAATTTAACTAAATCCCAGG	1.1264367816092	1.5	1.2	1.1	0.71	0.71	0.44	0.64	1.5	1.5	0.84
GCCTTCTCGGAATAATCTTT	1.1264367816092	0.87	1.2	1.1	0.89	1.2	0.76	0.98	1.3	1	1.2
CATGCTTTCGAATTACTCAA	1.12640845070423	1.3	1.2	1.2	1.1	0.77	0.84	1	1.6	0.87	1.1
TCATTTATCGCGATAATAAG	1.12606534090909	1.1	1.1	1	1	0.75	1.1	1.2	0.93	1.4	1
CCTAACCACCCCTACCCATA	1.12589158345221	0.63	0.69	1.9	0.77	0.52	1.3	1.4	1.5	0.84	0.77
GGAGCCAAGGACTTCTCTTA	1.12589158345221	0.87	1.1	1.1	1	0.86	0.88	1.5	1	0.91	1.1
CAAACCTTCTACGTCCTTAA	1.12553956834532	1	0.7	1.3	0.85	1.2	0.8	0.6	0.67	1.3	1.9
TATGTATTCGGGGACTACAA	1.12518142235123	0.81	0.93	0.95	0.9	1.1	1.1	1.3	0.93	1.2	1
CAATAATCCGGGTTATAATA	1.125	0.94	0.89	0.93	1	1.2	0.74	1.1	1.3	1	1.1
CGAGACAAGTCAAGACTCAA	1.125	1.2	0.73	0.94	0.88	0.8	1.5	0.96	0.94	1.1	1.5
GCAAACAACTAATACCCAAT	1.125	1	1.1	1	0.93	0.95	0.92	1	1.2	1.1	1.2
TCTGCTCACTCATTCTCAAT	1.125	1	1.6	1.1	0.67	0.82	0.93	1.3	1.5	0.97	0.73
TACTTTTACCGCATATTTAA	1.1239224137931	1.2	0.75	1.4	1.1	0.63	0.89	0.88	1.1	1.7	0.79
TCTACTTACTCCAGCATCAT	1.1239224137931	1.1	1	0.94	1.1	0.85	1	1	1.2	1.3	0.97
CCCTTTTATTCCGGCATTTT	1.12339514978602	1.2	1.4	1.1	1.1	0.84	0.63	1	1	1.1	1.4
TCTGCCATGGGAGATCCAGT	1.12339514978602	0.94	0.72	1.2	1.2	1.1	0.89	1.1	1	1.1	1.3
TACACCCCTCCAATCCATAT	1.12320916905444	0.79	0.97	1.3	0.94	1.2	0.78	1.6	0.97	1.1	0.81
TAAGCCACGTAGTGAACCTT	1.12287535410765	0.92	1	1.5	1.2	1.1	0.6	2	1	0.8	0.73
CCTGTCCTACCGTTTTTATG	1.12230989956958	0.86	1	1.1	1	1.2	0.71	1.4	1	0.87	1.2
CATGCCCCTTAAGTTACTTA	1.1221181556196	0.85	1.3	0.77	1.1	0.97	1.1	1.4	1.3	0.89	0.86
GCAGCCTAGCCCGATACCGG	1.1221181556196	0.97	1.1	0.77	1	0.9	1.2	1.1	1	0.95	1.4
CATTATAATTAGTTTACATA	1.12192474674385	1.2	0.75	0.9	1.1	1.2	0.76	1.2	1.3	1.1	0.83
TCTTCTCCTTCCTTATCAAA	1.12160228898426	1.1	0.97	0.9	0.96	1.1	0.86	1.3	1	1.2	0.98
CATAAATCGCCCGACACTAA	1.12109375	0.51	0.76	0.75	0.5	0.48	3.3	1.8	0.95	0.87	0.89
TCCGCTAACTCGTATCTCGT	1.12089871611983	0.97	0.81	1	1.2	1.1	1.1	1.9	1	0.81	0.78
CCCATTCTGTCCTAACATTG	1.12019914651494	0.95	1.2	0.79	0.95	1.4	0.74	1.2	1.2	1.1	1
CGCACTAACCCAATTTTTGT	1.12019914651494	1.3	0.71	0.99	0.87	1.6	0.65	1.2	1.2	1.1	1
TCTAATCACTACGTAACAGG	1.12019914651494	1.3	0.94	1.1	0.97	1.1	0.85	1.3	1.1	1.1	1
CATTCCACCTGGAGCCCTAA	1.12	0.91	1.6	0.88	1	1	0.9	1.1	0.88	1.1	1.4
TAAGTAAATTCCGGTTTCAA	1.12	0.94	1.2	1.1	1	1	0.76	1.4	0.88	1.2	1
GCCTCAAACTCATACAATTG	1.11970338983051	0.84	1.3	0.54	1.1	1.1	0.7	2	0.88	0.55	1.1
CCCAACACCCGCTTTTCCGT	1.11930199430199	0.99	1.2	1.3	0.83	0.95	0.75	1.4	1.1	0.79	1.2
GGTGTTAAGTGCGGACATAG	1.11930199430199	0.94	0.93	0.94	1.3	1.2	0.71	0.79	1.1	1.4	1.2
GCCTTCCATTACTTTAATAA	1.11909871244635	0.86	0.97	0.81	0.86	1	1.6	0.86	1.7	1	0.91
TCACAATTTTCCAGCCACGT	1.11909871244635	0.89	0.87	0.87	0.93	0.93	1.4	0.97	1.3	1.2	1
CACACTCATGCGGACTATAG	1.11897810218978	1	1.3	1	0.85	0.91	0.79	0.78	1.2	1.3	1.1
TACATATACCAAAGCCACGG	1.11889367816092	1.5	1.2	0.81	0.81	1.3	0.36	0.75	1	1.3	1.4
CCATCTATGTACGACTTTGT	1.11860795454545	1	0.98	0.94	1.1	0.97	1.2	1.3	1	1.1	1.1
CCCAACCCCCACTTACCAAA	1.11860795454545	0.78	0.94	0.98	1.1	1.2	0.94	1.4	0.94	1.2	0.96
TAATAACACTAAAACAACAG	1.11860795454545	0.98	0.88	0.89	0.96	1.5	0.89	0.91	0.99	1.1	1.5
TAAAATAACCCATTCCCCGG	1.11840228245364	1.2	0.85	1	0.8	1.2	1	1.4	1.1	1	0.98
TCAACCAAGTAAAATTTCGG	1.11840228245364	0.95	1.7	0.63	0.69	0.79	0.45	0.96	0.69	0.73	2.1
CACACATAGTAAAAACATAG	1.11798561151079	0.77	0.97	0.69	1.5	1	0.92	0.84	1.5	1.1	1
TAAAATTAGCGGAAATTCAT	1.1175	0.95	0.91	1.3	0.97	1	0.9	1.2	0.97	1.1	1.2
CAAACATAGGACAGAATAAA	1.11707492795389	1.3	0.89	0.98	1	1	0.87	1.4	0.93	1.1	1
TACATATACCCAAGACTTAG	1.11707492795389	0.79	0.86	1.1	0.95	0.84	1.1	1.1	1.6	1.1	0.63
TCAAACAATGAGTAACCCAA	1.11707492795389	1.5	0.88	0.89	0.82	0.65	1.1	0.89	1.1	0.94	1.5
CGAACTATCGGGTTCACTTA	1.11702127659574	1	0.92	0.73	1.1	1.1	1.3	1	0.9	1.1	1.5
TACGCTTATCAAAATATCGG	1.11702127659574	0.94	1.3	0.74	0.99	0.94	0.74	1.1	1.1	1.1	1.2
CCCATTCAGTGAGAAACCAT	1.11642335766423	1	0.95	0.73	1.1	1.1	0.77	1.2	1	0.87	1.3
CCAATTTACCAAATCCTCAT	1.11637931034483	0.98	1.1	1.1	1	0.92	0.92	1	1.3	0.84	1.3
TATTAAAATCCAATCAACAT	1.11637931034483	1.1	0.56	1.2	1	0.98	0.92	0.84	1	1.5	1.1
GCCGTTCCGTCCTACCATAT	1.11587078651685	0.63	1.1	0.94	0.95	1.1	1.3	1.4	1.2	1.1	0.84
TCCACAATTCGCAGATTCAG	1.11524566473988	0.97	0.92	0.98	1	0.85	1.1	0.81	1.2	1.2	1.2
TATACTAAGCCCAGAATCAG	1.11522048364154	0.76	0.87	0.92	0.88	1.4	1.1	1.6	1.2	0.9	0.78
CCAACTACTTCCGACTTTAG	1.115	1.4	0.72	0.96	0.75	1	1.2	1.6	1.2	0.66	1
TATTAATTCCGCGTACCTAG	1.11431623931624	1.1	1.1	1.3	0.67	1.3	1	1.4	0.7	0.77	1.6
CGTGAATCTCGAATACTATT	1.11409155937053	1.1	0.99	0.89	0.8	1.1	1.3	1.3	0.65	1.2	1.3
CCTTTTTCGCAGGGCTTAAT	1.11408450704225	1.1	1.3	0.92	1.1	0.79	0.69	0.82	1.3	1.2	1.2
CCAGCCACCCGCTAACTCGT	1.11363636363636	0.75	0.86	1.5	0.98	1.1	1	1.1	0.78	1.6	1
GAAGAAATTCGCAGACTCTA	1.11340941512126	1	0.83	0.75	0.79	0.74	1.8	1.5	0.96	0.9	1.1
TACAATAACCCCTAATTCTA	1.11340941512126	1.1	1.1	1.1	0.82	0.8	1.1	0.76	1.3	1.1	1.3
CATGACATCGGCTTTAATTA	1.11318051575931	1.1	1.2	1.1	0.69	0.92	0.77	0.69	0.68	0.97	2.1
CCCAATTCCCACTAATATTT	1.11318051575931	0.96	1.1	0.95	0.77	1.2	1	1	1.3	0.94	1.2
TCCTATCTCCAGTTATTCGG	1.11296033994334	1.1	0.82	1.1	1.1	0.99	0.95	0.83	0.96	1.3	1.4
TGTTGTAACCCAAGCAAAAA	1.11273115220484	0.96	0.9	0.9	0.67	1.1	1.2	2.4	0.64	1	0.43
TCTAGCAACCAATTTCAATG	1.11228813559322	0.85	1.2	0.93	0.99	1.2	0.92	1.1	1	1.3	1.1
CAAATAAAGCACGAATTATT	1.1122668579627	0.95	1.1	0.46	1.5	1.5	0.55	0.91	1.4	0.92	1.2
CCCTTATACCGATAAATAAG	1.1122668579627	0.88	1.5	0.95	0.83	0.65	1.2	1.3	1.1	1.2	0.83
GATGCCATGTAAAACATAGG	1.11182336182336	0.99	1.2	0.92	0.81	0.9	1.1	1.5	1.2	1	0.76
GCAGTTAATCGAGAATTTTA	1.11182336182336	1.2	0.97	1	0.83	0.87	1.2	1.3	0.76	1.1	1.3
TGCACCACCGGGGGCCTTTT	1.11182336182336	0.99	1.1	0.89	1.1	0.87	1.1	0.8	1.6	1.1	0.96
CCAGTTCTCTGATTATACTG	1.11179450072359	1.5	0.61	0.78	1.1	0.91	1.3	1.1	0.79	1.1	1.4
TAATTTACCCCGAGTTAATT	1.11179450072359	1.1	0.94	1.1	1	0.7	1.3	1	1.3	0.69	1.4
TCATCAAACTCGAGAAAAAT	1.11179450072359	0.97	0.95	1.1	1	0.69	1.2	1.5	0.89	1	1
CCCACCCTCCGGTATCCTAT	1.11158798283262	0.95	0.86	1.3	0.92	1.1	0.98	1.3	0.74	1.1	1.3
GACGCTACGGAATGCTCCTA	1.11158798283262	0.83	1.3	0.85	0.86	1	0.95	1	1.4	0.74	1.3
GGTTAAAATCGCAATATTGT	1.11115056818182	1.2	0.88	0.98	1	1.3	0.93	0.96	0.71	1.4	1.4
TAAGCAAACCACTGCCCTGT	1.11111111111111	0.84	0.96	0.98	1.1	1	1.1	1.2	1.2	1	1
TGTACTTTCTAGGACTCTTT	1.11048158640227	0.88	0.64	1	0.94	1.2	1.3	1.2	1.1	0.98	1.2
CACATATATCCAGACCACTA	1.11024182076814	0.83	1.2	1	1.1	0.99	0.81	1.1	1.4	0.86	1.1
TCATATAACCAGAAAACAAT	1.11	0.72	0.84	1.1	1.1	0.94	1.3	1.5	1	1	0.94
TAGGATTTTCGAGTATACAT	1.10975609756098	1	0.9	1	0.77	1.2	1	1	0.94	0.88	1.6
CCAACTCCCTCCATCAACTA	1.10951008645533	0.93	1	1.3	1.1	0.78	1.2	0.89	0.82	0.79	1.9
CATGCATATGACGTCTCATA	1.10933048433048	1.2	1.1	1	0.85	0.95	0.82	1.2	1.1	0.95	1.2
GAAAAACCTGCGTGTTCATT	1.10926193921852	1	0.91	1.1	0.86	1.1	1	1.4	1.3	0.85	0.83
CCTTCTAATTAGGTCAACAG	1.10915492957746	1.3	0.89	1.4	0.81	0.89	1.1	0.62	1	0.78	2.1
TACGTTCCCCCCGGTTAAAT	1.10908440629471	0.78	1	0.95	0.93	0.9	1.6	1.3	1.2	0.83	1.1
TGCTTCATTCCCTTTTAATA	1.10891089108911	0.92	0.82	1.3	1.1	1.2	0.98	0.98	1.1	1.3	1.1
CCAGACCCTCACATATTCAT	1.10883620689655	1.1	1.2	0.64	0.88	0.74	1.3	1.4	0.92	1.2	0.89
CCAAATCAGGAAAGTTTAAA	1.10816618911175	0.99	0.9	1.4	0.96	0.95	0.9	1.4	1.1	0.93	0.99
TCCGTATTCCAGGACCAATT	1.10816618911175	1.1	0.96	0.98	0.66	1.2	0.98	0.74	1.3	0.68	1.7
GGATTCCATCCCTGATTCTG	1.10791366906475	1.2	0.88	0.94	1.1	0.94	0.89	1.1	1	1.1	1.2
CCCGAAAATCGAGATCCCAA	1.10775248933144	1	0.78	0.83	1.2	1.3	1.1	2	1	0.81	0.64
TCCACCCTCTAAAATCTAGT	1.10765895953757	0.98	1	0.95	1	0.83	0.86	1.2	1.3	0.78	1.1
TGCATACTTCGAGATTTCAA	1.10765895953757	1	1	0.95	1	1.1	0.89	0.89	1.2	0.99	1.3
CCCGAATCCCCCGATACAAA	1.1075	0.77	0.85	1.2	1.1	0.98	1.4	1.8	1	0.86	0.77
TCCGATCAGTAAAATATCGT	1.1075	0.88	1.1	1.1	0.84	0.93	1.3	1.5	1.1	1	0.83
CCTTTCAACCCAGTTAATGT	1.10734463276836	1.1	0.96	1.3	0.58	1.1	1.1	1.5	1.3	1.1	0.58
CCCAAAATTTAAAGCAAAAA	1.10724533715925	0.92	0.83	0.9	1.1	0.92	1.2	1.5	0.99	1.2	0.72
CATGCTAACTCCGGCACATT	1.10683760683761	0.86	0.65	0.87	1.3	1.2	0.84	1.5	1.4	0.76	0.78
CCATCCTCGCCCTACACAGG	1.10683760683761	0.72	1.6	1.3	0.85	0.9	0.92	0.97	0.87	1.1	1.5
GATAATCACCGATTTAATTT	1.10632183908046	0.92	0.74	0.93	0.88	0.99	1	0.9	1.4	1	1.1
TAAGCTACTTCGAGAACTAT	1.10632183908046	1	0.95	1	0.8	1.2	0.91	1.2	1.1	1.1	1
CCAGTTAAGCCATTTTCTAT	1.10606060606061	1	0.94	1.1	0.81	1.1	1.1	1.6	0.85	1	0.93
CATTCCCTGTAGATTCCAGG	1.10539568345324	1.1	1.1	1.4	1	1.2	0.52	1.1	1.1	1.3	0.89
CCCACAAAGTAGAAAATAAA	1.10473457675753	1	0.91	0.97	1.2	0.95	1	1	1	1.1	1.3
GATGTCTCTTGCATTTATTG	1.10473457675753	1.5	0.94	0.94	1	0.87	0.94	1.4	1	1.1	0.9
CAAAAACATTGCGTTCACAA	1.10422535211268	1	1.3	1.1	0.93	0.86	0.81	1.5	0.78	1.1	1.1
CCTATTAATTCCATCCAATT	1.10419681620839	1	0.88	0.92	1	1.1	1.1	0.94	1.1	1.4	0.92
CGCAAAAAGGAGTTTTCTTT	1.10419681620839	0.86	1.2	0.72	0.73	1	1	0.96	1.2	1.1	1.1
TACTTCTTCGCAAATATTTG	1.10419681620839	1.1	1	1.6	0.76	0.78	0.73	1.6	0.78	1.2	0.78
CCTGTCCCCTCAATAATAAG	1.10407725321888	0.77	1.2	0.96	0.96	0.78	0.92	0.65	0.96	1.3	1.5
GCAACCTTCTGAGGAAACAA	1.10407725321888	0.97	1.3	0.87	1	1.3	0.61	0.94	0.87	1.4	1.2
TATTTTATCTAAGTAATCAA	1.10407725321888	0.84	1	0.73	0.85	1.1	0.77	0.71	1.3	1.3	1.1
TCTACACTTCGGGATAACAT	1.10407725321888	1	0.98	1.5	1.2	0.93	0.52	0.75	0.76	1.6	1.3
TGCGTAACCTGAATCCTAAG	1.10342368045649	1.4	0.66	0.93	0.98	0.99	1.2	1.5	0.74	1.2	0.98
TACGTATTCCACAAAAAATA	1.10315186246418	1	0.92	1.1	0.89	0.98	0.99	1.4	1.1	1.1	0.8
CCTTAAAAGGAAGACCACAA	1.10304532577904	2.3	1	0.51	1.1	1.1	0.38	0.8	1.4	1.3	0.95
TGAGAATTTCCCTTTTTCTA	1.10287769784173	1.3	1	0.96	0.79	0.92	1.1	1.1	0.92	1.6	0.76
CGTACTCAACCCTGTACATA	1.1025	0.91	1.3	1.2	1	1.3	0.55	1.1	0.96	1.4	0.95
TCCAATACCTCCGATAATTT	1.1024011299435	1.1	1.1	1.1	1.1	0.87	0.86	1.5	0.74	0.92	1.3
TCTGTTTTTTCCTTCCTTAA	1.10222381635581	1.5	0.63	1.1	0.88	1.1	0.76	2.1	0.99	0.75	0.55
CAAAACTCTTAGTTCTACAT	1.10185185185185	0.98	0.99	0.95	0.92	1.3	0.91	1.4	0.97	0.85	1.2
CACAACTACGCCAAAAAAAA	1.10185185185185	1.4	0.66	1	0.99	1.3	0.72	0.85	0.92	1.7	0.95
TATGACCCTCCAGAACATAA	1.10157367668097	1	1.1	0.91	0.95	1.1	0.96	1.1	1.1	1.1	1.1
CCAGATTCGTCAGTTCTCTG	1.10148514851485	1.1	0.87	1.4	0.82	1.1	1.2	0.85	1.3	1.1	1.2
GATTAAAAGCGGGGTCTTTA	1.1010101010101	1	1.2	0.97	0.74	1.3	0.86	1.2	0.86	1.1	1.2
TAAGCCCCGCAGGATTAATA	1.10084626234133	0.64	0.8	0.85	0.95	1.1	1.9	2	1.3	0.73	0.43
TCAGATTCCCACAAATACTT	1.10056657223796	0.96	1.1	1.1	0.85	1.2	1.1	1.2	0.94	1.3	1
CAAATCACCTCCGACTCAAT	1.10035971223022	0.7	0.85	0.64	0.71	0.7	2.9	1.9	1.2	0.59	0.68
TAAATACCTCGCATCCCCGG	1.10035971223022	0.92	0.83	0.81	0.89	0.9	1.7	1.5	1.2	0.92	0.75
TACGCAAACCCAGACTACTG	1.10007225433526	1.1	0.91	1.1	0.87	1	0.94	1.4	1.2	0.92	0.83
TCAGACTTGCGCTGTAATAT	1.1	0.8	0.94	1.2	0.76	1.2	1.1	1.1	1.1	1.2	1
CAAGATAACTCATTCCAATA	1.09992937853107	0.94	0.85	0.94	0.95	1.1	1.2	0.9	1.1	0.95	1.5
CCCAAACTTGGAGTCTATAA	1.09978229317852	0.93	0.98	1	1	1.1	1.2	1	1.1	1.3	0.93
CGCATCAACCAGAACTCATG	1.09935897435897	0.84	1.3	1.2	1	0.99	0.85	1.4	1.3	0.87	0.84
TCTGCTATGCCCAAATTTAG	1.09935897435897	1.1	0.93	0.99	1.1	0.91	1	1.4	0.95	0.96	1.1
TCCGAAAACCCAAATACCTT	1.09907010014306	1.2	0.89	0.84	1.1	0.99	1.3	0.77	0.82	1.4	1.4
CCCAACTTCTGGATTAACAT	1.09877873563218	1.1	0.61	1.1	1.1	1.2	1.1	0.97	1	1.4	1
GAAGTTAATGCCGACACTGG	1.09877873563218	1	0.95	0.9	1.1	0.87	1.4	1.3	1.2	0.91	0.96
TACTACTACCCCGTCACTTT	1.09877873563218	0.89	1.1	1.1	0.83	0.89	1.3	1.3	1.3	0.95	0.82
GGAGACTCGCAAGTCAAAAA	1.09848484848485	0.89	0.79	1	1.2	1.2	1	1.2	1.2	1.1	0.85
CGCGTTTCTCCGTTCTCTAA	1.09843081312411	0.96	1	1.1	1.2	0.81	0.96	1.4	1	1.2	0.8
TACATTTCCTAAAGCCCCTG	1.09843081312411	0.41	0.68	1	0.77	0.95	2.1	1.5	0.91	0.89	1.1
CGCGCTCTCCCGATTTCCTT	1.09813753581662	0.73	1.1	1.1	0.93	1	1.2	0.86	1.5	0.92	1.1
CCCTACCATTCCTATTTATT	1.09808781869688	0.95	1.3	1.2	0.96	0.72	1.1	1.4	1.4	0.72	0.91
GAAGATAAGCCGTACATAGG	1.09754335260116	0.98	0.87	1	1.1	0.96	1.2	1	1.6	1.2	0.54
TAAAACTAGCGCAATACCTG	1.09754335260116	1	0.91	1.4	0.67	1.1	0.92	1.1	0.86	0.98	1.4
GAAATCCTTCCCTGAACTGG	1.09720229555237	0.87	0.91	0.96	0.95	0.92	1.4	1.8	0.42	1.2	0.95
TAAACACACCACATTCATGG	1.09716312056738	0.94	1.2	1	0.77	0.94	1.1	1.1	0.72	1.2	1.4
TACTACTCTTGATTAAACAG	1.0968660968661	0.99	1.2	0.93	1.1	0.98	0.72	1	1	1.1	1.3
TATGAAAATCGAGGAATAGG	1.0968660968661	1.2	0.99	1.3	0.99	0.87	0.67	1.2	1	1.1	1.1
CAAAACTACTCAAACATCAT	1.09626436781609	1.1	1.1	0.68	1	1.1	0.98	0.97	1.1	0.99	1.3
GCATATATCCGGGTCCTCAA	1.0959595959596	0.66	0.76	1.3	0.92	1	1.3	1.2	1.1	1.1	0.94
GAATAATCGGCATTCCCTAT	1.09593437945792	1.1	1.1	1.2	1.2	1.1	0.48	1	1.5	0.79	1.1
CCAAACCCCCAATACAATTT	1.09563037249284	1	0.69	1.3	0.72	1.2	1.1	1.2	0.97	1	1.2
CCATAACCCCACTTCTTATA	1.09532374100719	1.2	1	0.57	0.77	1.3	1.4	0.86	1.1	1.5	0.89
GGTGATTAGTCAATACACAA	1.09532374100719	0.83	1.4	0.52	1	1	1	0.76	0.79	1.5	1.3
TAAACACATGAGAACTCCGT	1.09501445086705	0.77	1.1	0.88	1	1.2	0.97	0.89	1.3	1.2	0.94
CCCTAAATCCCAATAACTTA	1.09498587570621	0.91	1.2	0.77	1.1	0.7	1.3	1.3	0.92	0.91	1.3
GAAGATTTTCCATTTATTAG	1.09375	0.97	0.79	0.95	1.1	0.83	0.9	1.3	1.2	0.8	1.1
TCTTATCTCTACATCTATAA	1.09343794579173	0.97	0.76	1.4	0.78	0.77	0.73	1.2	1.1	1.2	0.88
TAAGACACCCAGAAACATTT	1.09343434343434	0.93	1	1	0.85	0.89	1.3	1.1	1.1	1.2	0.93
CCTAATTACGGGATAACCAA	1.09219858156028	0.88	0.81	1.1	1.2	1.2	0.9	1	1.1	1.2	1.1
GACTATATCGCCATACCCAA	1.09218077474892	0.89	1.1	0.95	0.95	0.93	0.95	1.3	1.1	0.98	0.97
CATTAAACCTCCGGAATAAA	1.09188034188034	1.1	0.78	0.81	1	0.93	1.1	1.1	0.98	1.1	1.2
CCCTTAAAGCCGAGTCTAAA	1.09185878962536	0.89	0.76	1.2	1.3	0.81	1.1	0.93	1.3	1	1.1
CACTAAATCTACTGTCTAAG	1.09155937052933	0.94	1.4	0.99	0.89	0.93	1	0.77	1.1	1.8	0.69
TACTCCTACGAGATAATCGT	1.09155937052933	1.2	0.96	1.1	0.89	1.1	0.64	0.96	1	1.2	1.2
TAATTCCACTAATGCAAAAG	1.09123563218391	0.89	0.81	1.1	1.1	1.2	1	1.1	0.84	1.2	1.2
CAAGCTTCCCCCATCAAAAA	1.09065155807365	1.1	1.2	1.1	1	1.1	0.77	1.5	0.8	1.1	1
CACTTTCCCGAAATATAAGT	1.09061604584527	0.76	1.2	0.81	0.96	1	1.3	0.85	1.2	1.1	1.2
TAAATTTCCGAATGTCATTA	1.09061604584527	1.1	0.99	0.82	1.1	0.79	0.88	1.1	0.97	0.98	1.3
CAAGTCTCCGCGTATCAATA	1.09057971014493	0.94	1.3	1.4	1.1	0.78	0.62	0.93	1.2	0.97	1.2
CCTATCATCCCCAACTAATT	1.09028776978417	0.82	1.3	0.79	0.95	1.1	0.89	1.4	0.73	1.1	1.1
TGAGTACACCAATAACATAA	1.09028776978417	1.1	0.78	1.1	0.96	0.93	0.98	1.4	0.93	1.1	0.9
CCCATAATCTCCGACTTTTA	1.08971631205674	0.82	1	0.83	1.4	1.1	1.1	0.92	1.3	1.2	0.97
GAAAAACATTGGAACCCCAA	1.08971631205674	1.1	1	1.5	0.78	0.79	0.9	0.91	1.3	1.2	0.98
CCAATAACGCAAAACCTCAA	1.08910891089109	1	0.76	0.94	0.89	1.4	1.1	1.2	0.94	0.76	1.5
CCTTTAACTTAATGATCCTT	1.08872126436782	1.6	0.7	0.7	0.95	0.8	1.3	1.9	0.79	0.81	0.83
TCAACCCCCTCAAATCAATT	1.08872126436782	0.95	1	1	1.3	1.2	0.63	1.2	1.3	0.99	0.84
CGAAAACCCTCATATACTTA	1.08866279069767	1.1	0.83	0.68	1.4	1.2	0.57	1.1	1.3	1	0.88
CCTTTAAACGCAAGTACTAT	1.08783783783784	0.98	1.1	1.1	1	1.2	0.45	1.6	0.67	1.1	1
TAATCATCTCCGAAATTATA	1.08783783783784	0.61	1.5	1.8	0.82	0.68	1.1	1.5	0.82	0.75	1.3
GACAATTTCCCGATACCCAT	1.08776978417266	0.96	1.3	0.78	0.96	1	1.1	0.91	1.5	1.1	0.81
TCTGTTCTTTCAGGTTATTG	1.08776978417266	1	0.99	0.89	0.95	1.2	1.1	0.82	1.1	0.9	1.5
CCCGTATTTCGAGACAAAAA	1.08757062146893	0.97	0.87	1.1	0.8	1.4	0.84	0.93	1.3	1.2	0.97
TGAACCATGCCCTGCCATAA	1.08723404255319	0.77	0.73	1.3	0.75	1.1	1.1	1.8	1.1	0.71	0.77
CGCATTCTTGAAGGTAACAA	1.08715925394548	0.96	1.2	1	1.2	0.97	0.7	0.78	0.55	1.3	1.7
TGAACACCCCGCATTCAAGT	1.08681556195965	0.78	0.9	1	0.89	1.1	1.4	1.5	0.91	0.91	0.99
CCCGCATATGACAATCCAGG	1.0865522174535	0.97	1.1	0.93	0.95	1	0.94	1.3	1.1	0.96	0.98
TCATTTAACCCCATCTTTAT	1.08646888567294	1.3	0.95	1.2	0.81	1.2	0.7	1	1.6	0.76	0.93
TAATTAATGCGGAATACCTA	1.08620689655172	0.93	0.94	1	1.1	1.1	0.93	0.87	0.85	1.6	1
TACAACAATTCGGTATTCTA	1.08585858585859	0.81	1.1	1	1.7	1.1	0.59	1.2	1.2	0.91	0.99
CGAGTTAATTACTGCCACGT	1.085	1	0.96	0.95	1	0.89	1.1	1.1	1.2	1.1	0.94
GGTTTACAGGACAAATAAAT	1.085	1.3	1	0.89	0.77	0.82	0.72	0.89	0.95	1.1	1.4
GCTATACCTCGAAGAAATAA	1.08454281567489	1.2	1	0.98	0.98	0.73	1	0.97	1	1.1	1.2
CCTTCCTCCCCGAACCACTG	1.08440170940171	0.77	1.2	0.97	0.73	0.77	1.8	1.7	1.2	0.77	0.68
CGAATCAACCGGAAATTCAG	1.08440170940171	0.89	0.88	1.2	1.2	1	1.1	1.4	1.3	0.91	0.74
TCTATATTGCACTAACAAAA	1.08440170940171	1	0.83	0.93	0.97	1.3	0.89	0.89	0.86	0.9	1.7
CCATCAACCTCAATTCAATT	1.08404864091559	1.1	0.82	0.72	1	1.2	0.95	1.1	1.1	0.93	1.2
TGATTCCTCCGCTTTTTTTT	1.08393632416787	1.2	0.92	1	0.69	1.1	0.9	1.6	1.4	0.83	0.45
TAATAACCGCAAGAACCCAA	1.08285917496444	0.64	1.2	0.69	1.3	0.83	0.77	1.4	0.58	1.4	0.97
CGAAACCAGGAATGCATTAA	1.08273381294964	1.1	0.95	0.94	0.99	1.1	0.67	1.1	1.1	1	1.1
TACAAAATGTAGTAACATAA	1.08273381294964	0.94	0.76	1.3	0.85	1.1	1.3	0.55	1.6	1.2	0.95
TAAGCCATGGCCAATTATGT	1.0825	1.2	1.2	0.86	0.98	1.1	0.96	1.4	0.86	1.2	0.87
CCCTCTCATTGATATTTTAA	1.08200290275762	1	0.98	0.93	0.98	1	1	1.1	1.4	0.77	0.99
GAAATCCCCGAAGTCCATTG	1.08154506437768	1	0.82	1.1	0.67	1.1	1.1	0.84	1.1	0.88	1.5
CAAAAACCTTGCAACACTTA	1.08117816091954	1.3	0.98	0.88	0.78	1.1	0.93	1.1	1	1	1.2
CATTATCCTGAAAGATTTTT	1.08095577746077	1.3	0.87	1.2	1.1	0.93	0.61	1.2	1.3	0.98	0.85
CCCAACATTTCATACTCATG	1.08095577746077	0.96	0.97	0.96	1	1.2	0.82	0.73	1.2	1	1.4
TGTTACAATCGCGTTTACAA	1.08095577746077	1	1.2	1.2	0.8	0.94	0.9	1.5	0.78	1.2	0.85
CCTTACCAGCAAAGCATAAT	1.08080808080808	0.89	0.97	0.99	1.1	1	0.78	1.4	0.98	0.92	0.98
GATTTCTACGCGAGATAAAT	1.08080808080808	1	0.95	0.86	0.94	1	0.78	1.3	0.88	1.1	1
CGCAACCCCCAAAGCCATTT	1.08058739255014	1.1	1.1	0.89	1	0.81	0.78	1.1	1	0.91	1.3
CCTATATTTTAGTAATTCGT	1.08021582733813	0.93	0.84	1.1	0.88	1	1.2	1.2	0.97	0.92	1.2
CCTAAACCGCCCAGTAAATG	1.08	0.95	1.3	0.69	0.87	0.91	1.3	1.5	1.4	0.83	0.59
CGATCATTGTCCATACCCAA	1.07978723404255	0.74	1.3	0.92	1.1	1	1.1	1.5	0.85	1	1
CAATAATCTCACTTATCAGT	1.07941595441595	1.2	0.95	1.1	1	0.95	1	1.3	1	1.2	0.83
CCTGTATCCCGGAAAAAATT	1.07941595441595	0.73	1.3	0.92	0.9	1.1	1.3	1.2	0.93	1	1.2
CCCTAAAACGAAATTCCCTT	1.0792507204611	0.86	1.1	1	0.82	0.66	1.5	0.88	0.9	1	1.5
GGAATTAATCCCTATAATAA	1.07904148783977	0.8	1	1.1	1.1	1.2	1	0.93	1.1	0.98	1.3
TCTGCCAATTGAGACAATGG	1.07904148783977	0.86	0.96	0.58	0.87	1	1.8	1.1	1.4	1	0.81
CCAGGTACCTCGGTTTAAGG	1.07887120115774	0.87	1.2	1.4	0.7	1	0.75	1.2	0.97	0.99	1.1
GGAAACATGCAGGGCAAATA	1.07883522727273	0.89	1.1	0.89	0.77	1.1	1.5	1.4	1.2	0.92	0.82
TGCTACCCGTAGGACAACTT	1.07866379310345	0.97	1.1	0.93	1.1	1.1	0.76	1.3	0.92	0.77	1.3
CATATACCTTAAAAACAAAG	1.07828282828283	1.1	1	0.95	1.2	0.98	0.6	1.1	0.94	0.83	1.4
TATGAAACTGAGAACTAATA	1.07825779036827	0.85	1.3	0.81	0.95	1.2	0.95	1.3	0.89	1.3	0.86
CATTCTAAGTCCATCACTAT	1.07808022922636	1.2	0.82	1.2	0.96	0.84	0.56	1.1	1.1	1.1	1
GAAGCCCCCGCCTTATTATT	1.07808022922636	0.53	1.1	0.72	0.73	0.85	2.2	1.6	1.1	0.9	0.7
TGCAACTAGGACGGTCTTTT	1.07808022922636	1.4	0.96	1.1	0.88	0.99	0.96	1.1	1.1	1.1	1
CACTCTCCCCAAGAACTTTA	1.07789855072464	1.1	1	0.85	0.79	1.2	0.86	1.1	0.99	1.3	0.86
CAAGTAAATGCCAACCCTTT	1.0775	1.1	0.94	0.87	1	0.84	1.3	1.3	0.95	1.1	0.96
TGAAATCCTCCCGGCCCTAG	1.0775	0.84	1.1	1.1	0.68	1.1	1.2	1.8	0.93	0.71	0.87
CCAGACAATCCCGACCTCTA	1.07711621233859	0.72	0.63	0.94	0.78	0.91	2.2	1.4	1	0.89	1
TAATACTAGCCAAATACAAA	1.07711621233859	0.94	0.99	0.84	1.1	1	1	1	0.89	1.3	1.1
CACGATTTCCAAAACTCATT	1.07692307692308	1.3	1	0.64	0.75	1.1	1.1	0.64	0.9	1.1	1.6
CCCACAATTCCCAAATCCAG	1.07672910662824	0.99	0.89	0.91	0.87	1.1	1.2	0.87	1	1.2	1.2
CCTGCTCCCCCGGTCTTCAA	1.07654494382022	0.72	0.97	1.4	1.1	0.71	1.5	1.4	1.1	0.98	0.9
GACGTACCGTAGTTTCTTGT	1.07653791130186	1	1.1	1.3	0.83	0.86	0.97	1	1	1.2	1.1
CAAGTACATTACGTAACCAG	1.07614942528736	1	0.84	0.9	0.92	1.1	1.1	0.89	1.3	0.99	1.1
CCCAACCAGTCGGGCATTAG	1.07614942528736	1	1.1	0.82	1.1	0.89	1.2	0.85	0.83	1.2	1.4
CGTGTCTTCCCCGGAACCGT	1.07596291012839	1	0.97	1.7	0.83	1.3	0.5	0.72	0.76	2.1	0.73
TCTGTATCCTGATATTTAAA	1.07557306590258	0.76	0.81	1	1.3	0.71	1.1	1.4	1	0.79	1.1
TCAAACATCGCATAACACGT	1.07517985611511	1.1	1	1.1	1.2	0.93	0.75	0.67	1.1	1.4	1.1
CACAAACTCCAAGAAAAATA	1.07460545193687	0.66	0.92	1.7	0.74	0.61	1.4	1.1	0.84	1.4	0.94
TCAACAACTGGCATAATATA	1.07460545193687	1	1.3	1	0.92	0.99	0.82	0.9	0.98	1.2	1.2
TATTCATACTGGAACCCCTA	1.07403433476395	1.1	0.83	1	0.83	0.94	0.89	1.2	1	0.99	1.1
TGTTCAAATCGCGAAAACAG	1.07403433476395	0.94	1.1	0.55	0.96	1.3	1.2	1.2	0.84	0.85	1.4
CCCAACTAGCCCTAATCATT	1.07386363636364	0.87	1.2	0.88	1.3	0.87	0.82	1.1	1.2	0.82	1.2
CCTTTTCATCGAGAAAACAA	1.07386363636364	0.99	0.92	0.92	0.98	1.2	1.1	1.4	1	1.1	0.82
CCTTAATCCCCGTAAATCAA	1.07363505747126	0.79	1.1	1	0.9	1	1.3	1.4	1	0.9	0.97
CCCTTAACCTCAATACTCTT	1.0734664764622	0.98	0.87	1.3	0.97	0.84	0.95	1.2	0.7	1	1.4
TGCACCCTTTAATGAAAATT	1.0734664764622	0.94	0.47	1.1	1.2	1.2	1	1.1	1.7	0.83	0.67
CCTTCAATGCCATAAACTTA	1.07323232323232	1.2	0.98	0.9	1.6	0.8	0.46	0.53	1.3	1.5	0.92
CGTTAAAATGACAAACCTGT	1.07323232323232	1	0.97	1	0.89	0.87	1.1	1.4	1.1	0.79	0.96
TCAATAAATCAATGTCTAAG	1.07323232323232	1.1	1.4	0.86	1	0.79	0.68	0.89	0.86	1.4	1.1
TGAAATAACCCAGAACTAAA	1.07323232323232	1	0.65	0.68	1.2	1.1	1.3	1.1	0.94	1.4	0.81
TGATCCTACGCATATTCCAA	1.0730659025788	0.97	1.1	1	1	0.9	1.1	1.1	0.92	1.3	0.96
TCAATCCATGACGAAATCAT	1.07290184921764	1.1	1.2	1.3	1	0.94	0.7	1.2	1.1	1.1	0.91
TCAGTTCTCCCGAACAATAG	1.07290184921764	1.1	0.86	0.97	1	1.1	1	1.2	1.2	0.91	1
TCCGTCATCGAAAATACATT	1.07290184921764	1	1	0.76	0.99	1.2	0.98	1	1.3	0.81	1.2
TCTGCTACTGGAAGAAATAG	1.07209469153515	1.1	0.97	0.92	0.97	0.91	1	0.97	1.1	0.9	1.3
TCTGTTCCTCCCTGCCACGT	1.07209469153515	0.96	1.3	0.91	0.96	1	1.1	1.5	0.99	0.82	0.96
TCTTTCTCCCGAATTCTATA	1.07209469153515	0.75	0.71	0.93	0.95	1.8	0.92	1.1	1.3	0.77	1.1
CAAGATATCCCCATCACCAG	1.07193732193732	0.83	0.91	1.3	0.96	1	1.1	1	1.1	1.2	1
TCATCTAATTACGGTTCATT	1.07193732193732	0.98	0.85	0.81	1.6	0.91	0.9	1.2	1.1	1	1
GCAGACCATTACTGTCCCTG	1.07153075822604	0.76	0.92	1.4	1.1	1.2	0.85	1.2	1.1	0.98	1
CCAGACATTCAGAATATTTA	1.07137784090909	1	0.58	1.2	1.4	0.96	0.8	1.1	0.81	1.4	1
TGTATATTTTCCAATTCTTA	1.07137784090909	0.92	0.93	1.1	0.94	1.3	1	0.79	1.3	0.72	1.5
TGAGTCCCTCAATGATCAAA	1.07127351664255	1	0.85	1.1	0.81	1.4	0.65	0.84	0.99	1.1	1.3
CCAGAAATGTACTGAACTGG	1.07097004279601	0.86	0.9	1.3	0.61	1.1	0.94	0.83	0.86	1.2	1.4
CCCTCCCTCGCCTACCTCAA	1.07097004279601	0.78	1.2	0.95	0.76	1.1	1.4	1.3	1.1	1.1	0.79
CGAGACAATCCCTTACATTG	1.07097004279601	1.6	0.83	1.3	0.71	0.91	0.79	1	1.1	0.99	1.2
GCAACAAAGGCCGTCATCTA	1.07097004279601	1.2	1.5	0.65	0.74	1.1	1.1	0.89	1	1.3	1.1
TCTTCCCATTCCTTTCCTTA	1.07097004279601	0.97	1.1	0.58	1.4	1.3	0.85	1.7	0.94	1.2	0.45
CGAAATTATTCCGAAATAAA	1.07085755813953	0.93	0.95	0.92	1	1	0.98	0.91	1.1	1.2	1
CCTAACCTTTACATAAAAAA	1.07082152974504	0.97	1.2	0.92	1.1	1	0.77	0.89	1.1	1.5	0.83
CCAAACTTCGGATAACAAAA	1.07041251778094	1.1	0.83	0.95	1	0.95	1.2	1	1.1	1	1.2
GAATCTATGTGAGAAATTTA	1.07	1	0.89	0.81	1.2	1	1	1.2	0.88	1.1	1.1
GATTTCCTCCAAAAAACATT	1.07	1	0.76	1.2	1.1	1	0.98	1.2	0.98	1	1.1
TAATTTCTCCAATGCTAATA	1.06985815602837	0.98	0.81	1.1	1.3	0.85	0.81	1.2	0.91	1	1.2
TCTAACTTGTCCGGAACTTA	1.06985815602837	0.97	0.71	0.77	1	1	1.3	1.1	1.4	1.2	0.61
CACTTTCATGAAAGCAACAT	1.06971830985915	1.2	0.64	1.2	0.66	1.2	1.1	0.86	1.5	0.88	1.1
CGAACTACTTAGTTATATAT	1.06958393113343	0.9	0.74	1.3	0.99	0.94	1	1.2	1.2	1.2	0.66
TATACCTTCGCAATTCAATA	1.06958393113343	0.77	1.8	1.1	0.89	0.72	1.1	0.9	0.56	1.3	1.5
TGTAATTAGCGAGATCCCTA	1.06958393113343	1	1	0.84	0.88	1.2	1.3	0.79	0.86	0.81	1.8
CAAGTCTTTTGCATCTTCTT	1.06944444444444	0.72	0.52	1.3	1.3	1.6	0.85	0.98	1.1	1.5	0.71
GATGTTTTCCCATTCACCGG	1.06944444444444	1.1	0.86	0.93	0.88	0.94	0.91	0.79	1	1.1	1.4
TAAAACCACCCCAAAACTTA	1.06944444444444	0.85	0.89	1.1	0.91	1.2	0.97	0.94	1.2	1.3	0.85
TCAGAATACTACAAATTCGG	1.06916426512968	1	1.3	1.1	1.1	1.1	0.77	1.4	0.84	1	1
TAATCTAAGCCAATTAAAAA	1.06902718168813	1	0.89	1.3	0.78	1.2	0.92	0.69	1.1	0.98	1.5
TCATAACAGTCATAAATCTG	1.06860632183908	0.95	0.97	1	1	0.84	1.5	0.95	1.1	1.1	1.1
CAATACAAGTGGATTCCTAG	1.06847360912981	1.2	1.1	0.62	1	0.82	0.87	0.98	1	1.1	1.2
TATGATACCCAAAATCTTAA	1.06847360912981	1	1.1	1	0.98	1.1	0.73	1.4	1	0.96	0.92
CCCGCCCTGTGGGATCCCTT	1.06834277620397	0.73	1.5	1.2	0.83	1	1.2	0.99	1.3	0.72	1.3
TATTTTAATTGAGAATACAG	1.06834277620397	1.1	0.91	1.1	0.97	1	1.2	0.71	1.2	1	1.4
CATTAAAAGGACAAACACAA	1.0675	0.93	0.8	0.99	0.96	1.3	0.82	1.2	0.97	1.1	1
CAAGACATGCAAGTCCCCAA	1.06737588652482	0.89	0.84	1	1.3	1.1	0.82	1.4	1.1	0.8	1
CCAGCCTATTAGGTCAAAAG	1.06707317073171	0.97	0.9	1.1	1	0.82	1.2	1.2	0.97	1.1	0.98
CAAGATTAGCCATTACATTT	1.06695156695157	0.78	0.71	1.1	0.93	1	1.7	0.68	1.2	1.1	1.3
GATTCACCGTACAAACCCAA	1.06652360515021	0.96	0.68	1	1.5	1.2	0.69	0.96	1.1	1.1	1.1
CAAATACATCCATTCCCGAT	1.06609195402299	1.1	0.85	0.97	0.97	1	1.2	1.3	1.2	1	0.74
GAAACCTATGACATAATATA	1.06609195402299	0.91	1.1	1.1	0.97	1.1	0.89	1.1	1	1.2	0.94
CCCTCTTACGAGTAACTCAA	1.06597717546362	0.82	0.97	1.4	1	1	0.62	0.76	1.3	0.81	1.4
TATAACCTTTGCTTCCCTTT	1.06554441260745	1.4	0.62	0.83	0.77	1	1.5	0.79	0.86	1.4	1.2
TAAGCTTCGCACGTCCAACA	1.06543385490754	0.8	0.99	1.2	1.3	0.82	0.94	1	0.98	1.1	1.2
TATACCTTTTCAGACCAATA	1.06543385490754	0.94	0.7	1.3	1	0.93	1.5	0.88	1.1	1.1	1.2
TGAAAACATTGAAAATACAT	1.06543385490754	1.1	1.1	1	0.99	0.79	1.1	1.4	1	0.78	1.1
CATGTTTCCTCGTACTTTTT	1.06521739130435	1	0.96	1	0.98	1	1.1	0.89	1.1	0.81	1.4
CCCGCTACCCACTAACAATA	1.06521739130435	0.61	1.5	0.75	0.84	1.1	0.9	1.1	0.9	1.1	1.1
TAAGAAATGGCCATTCCTGT	1.065	0.97	1.3	0.86	0.87	1.1	1	1.1	1	1.2	0.96
TATACTTATTCAGTTCCAAG	1.06489361702128	1.2	1.1	0.9	1.1	0.67	1.3	1.1	1	0.99	1.2
GCCAATACTGGGTGTATATT	1.0646676300578	0.82	1	1	0.94	1.1	0.86	0.84	0.87	1	1.5
GAATAACCCCCCAGCTCCGT	1.06456241032999	0.97	0.99	0.91	0.97	0.78	1.4	1.7	1.2	0.86	0.48
CGAGAACCCTGAAATCATAT	1.06435643564356	1.2	0.89	0.77	0.97	1.2	0.64	0.67	0.93	1	1.7
TGAATTTTCTAAAACTTTAT	1.0640200286123	0.99	0.62	0.78	1.2	1.1	1.3	1.3	1.1	0.88	0.97
CCTGTTAACCCCTTCCCAAT	1.06338526912181	0.91	0.87	0.88	1.2	1.1	1	1.1	1.4	0.92	0.87
TCATTTCTCTAATATTCAGT	1.06322674418605	1	0.91	1	0.9	1	0.97	1	1.1	0.98	1.1
CAATCTTTTTCCGAACACAG	1.06303724928367	1.2	1.1	0.89	0.93	0.97	0.93	0.94	1	1	1.3
TATGACCACTAGGGAAATAG	1.06303724928367	0.82	1	1	1	1.1	1.2	0.96	1.1	0.78	1.4
CAAAAACTCGACTTAACAAT	1.06294452347084	1.2	0.96	0.66	0.58	0.98	1.7	1.2	1.1	1	0.97
CAAACTTCTGACATATCTTG	1.06294452347084	0.79	0.89	1.1	1.1	1.2	1.2	0.9	1	0.97	1.4
TCATCCTCCGACATCATCGT	1.06258992805755	0.91	1	0.8	1	0.64	1.6	0.78	0.84	1.1	1.5
CCTTAAACCGAGTTCACAAT	1.06205164992826	0.91	0.93	1.2	0.96	1.1	0.96	1.1	0.94	0.99	1.2
GACGGACTTCCGGGCTAATT	1.06205164992826	0.85	0.91	0.89	1.1	0.99	0.83	0.63	1.4	1.1	1.1
TCATTTCTTCCAAAAATATT	1.06205164992826	1.2	0.79	0.83	1.1	0.85	1	1	1.4	0.89	0.94
TCCGTTAACGGGGTCACAGT	1.06159942363112	0.89	0.75	2.2	1	0.92	0.33	1.1	0.71	1	1.4
CGAAACCACCGGAAATATTT	1.06151645207439	1	1.1	0.95	0.86	0.92	1.2	1.2	0.84	1.1	1.1
CCTACCATTCACAGTAATTT	1.06143465909091	1.5	0.98	0.97	0.86	0.99	0.77	1.5	0.96	0.81	1
TCTTTAAATTCAAAATCTAT	1.06143465909091	0.74	1.2	0.9	0.96	1.4	0.84	1.5	0.98	0.89	0.9
GAAGCATTTCAAAACACTAT	1.0610632183908	1	1	1	1	1	0.86	1.2	0.95	0.97	1.1
TACTCTTCTGGAGTCCACTG	1.0610632183908	0.93	1.3	1.2	0.96	1.1	0.5	0.9	1.1	0.92	1.3
CCCAAACTCTAATACATTGG	1.06060606060606	0.87	1.1	1.3	1.4	0.75	0.69	1.1	1	1.1	1
TCTGATTCTCGAGACTCCAT	1.06014492753623	0.85	1	1.4	0.88	0.87	0.9	1.4	1.1	0.89	0.79
CCAGTCCTCTGGGAACAATT	1.06007194244604	2.8	0.63	0.48	0.73	1	1.1	0.55	1.4	1.3	0.96
TACACTCAGTGGGTACTAGT	1.06007194244604	1.1	1.3	0.91	0.65	0.89	1.1	0.94	1.1	1.3	0.87
TAATCCTCTTGATAACAAAA	1.05954088952654	1.4	0.61	0.8	0.87	1.1	1.2	0.92	0.8	1.3	1.2
TCCGCAAACGAAAGCCCTTG	1.05947293447293	0.84	1.1	0.72	0.95	1.7	0.94	0.64	1.8	0.71	1.1
TGTTCTCCTTCGGTAAATAG	1.05914368650218	0.82	0.87	0.75	1.5	1	1.2	0.99	1.2	1	0.98
CCAGCCCTCCAAAACTCCAT	1.05907780979827	0.67	0.78	1	0.97	1.5	0.92	1.3	1.1	1	0.8
GGCAAAAACTCCAGCTACAG	1.05907780979827	1	1	0.94	1.2	0.83	0.87	0.58	0.82	1.7	1.1
CAAAAAATGCGCATCCCAAG	1.05901287553648	1	1.2	0.74	0.85	0.9	1.1	1	1	1.3	0.93
TCTTCCTCCGACAAATATTT	1.05901287553648	0.93	1.1	1	1.2	0.8	1.1	1.2	1.2	0.93	0.9
CGCACCCTCCAAGGCCTATA	1.05894886363636	0.81	1.2	0.92	0.98	0.99	0.94	1.1	0.96	1	1.2
GACTCTCCTGAGAGCCTCTT	1.05894886363636	1.1	0.94	0.84	1.2	0.84	0.92	1.2	0.92	0.94	1.2
TCCGACTCGCCAAACCTTAT	1.05861070911722	0.86	1.2	1	0.95	0.95	1.2	1.3	1.3	0.71	0.87
TCCAATAAGCCATAACACAT	1.05854885057471	1	0.77	1.1	1	1.1	1	1.2	0.93	0.98	1.1
CCAAAAATCCCCGGTTATTT	1.05848787446505	1.1	0.79	1.2	1.5	0.85	0.84	1.2	1.3	0.93	0.81
CGTGATTCCTAGTAATTTTA	1.05808080808081	1	0.75	1	0.86	1.2	0.82	1.1	0.69	1.4	1
CGCTGTACCCAAGTCACTAA	1.0580229226361	1.7	0.66	0.86	1.2	0.52	1.3	1.4	0.68	1.3	0.84
CCCGTAATTTGAATATCTAA	1.05796586059744	0.78	1.4	0.9	1.1	1.1	0.91	0.96	1.3	1	0.99
CCAAACTCTCCAGAATATTA	1.05760869565217	1	0.94	0.98	1	0.97	0.81	1.2	0.87	1.1	1
CAAATTTTCCCATGTCCCTT	1.05755395683453	1.2	0.66	0.92	1	1.3	0.77	0.87	1	1.4	0.93
GACACCCACCAGATATCTTA	1.05755395683453	0.92	1.2	0.94	0.85	0.93	0.81	1.1	0.98	1.2	0.92
GCAGTTTCTTCAAAAAAAGG	1.05755395683453	1.3	1.1	0.9	0.75	1.1	0.7	1.3	0.79	1.3	0.81
GGAACAATTTACTTTACAAA	1.0575	1	0.91	1.1	1.1	0.98	0.97	1.1	0.93	1.1	1.1
TAATATTATGCCTATACTAA	1.05744680851064	1	0.77	1.1	0.67	1.2	1.4	1.3	1.1	0.86	1
CATAAAAATTCAAAAATATA	1.05708092485549	0.89	0.87	0.93	1.3	0.89	0.84	0.88	0.84	0.96	1.5
TGTGAAAACCAGGGTTCATA	1.05698005698006	0.75	1.1	1.1	1.1	0.99	0.68	1.2	1.1	0.98	0.96
GAAATATTCCGGTTATTCAT	1.05655619596542	1	0.63	1.4	1.3	0.65	1	0.31	0.88	1.6	1.4
TAAACCAATGCGGGCCAATA	1.05655619596542	1	0.92	0.76	0.96	1	1.2	0.71	1.1	1.4	0.98
CACAAACCGCCATGATAATA	1.05650929899857	1	0.97	0.94	1.1	0.82	1.2	1.2	0.99	1.1	0.93
CCAATCTCGTGGATCCCTTT	1.05650929899857	1.1	1.1	1.1	0.98	0.87	0.87	1.1	0.92	1	1.2
GGAAACTCTCCATGCAAATA	1.05650929899857	0.93	0.91	0.88	0.89	0.77	1.7	1.1	1.1	0.92	1.1
CCATAATACTGATGAAACGG	1.05646306818182	1	0.84	1.2	1.1	0.93	0.67	1.3	0.84	0.91	1.2
CCATACCCCGCAATTTCCAT	1.05646306818182	1.2	0.94	0.92	0.91	0.67	1.3	1.3	1.2	0.97	0.78
TGAGATACTGGGAGAACTTA	1.05646306818182	1	1.1	1	0.85	0.99	0.8	0.96	0.99	0.9	1.4
TATTTAACGTCCGAAATCTT	1.05603448275862	1.3	0.7	1	0.62	0.97	1.5	1	1.5	1	0.7
TCCTTCTCGCAAAAAATTTA	1.05594900849858	0.98	0.96	1.1	0.96	0.86	1.1	1.2	1.1	1.2	0.76
TGTAACATTCCAATTTTCAA	1.05551575931232	1	0.93	0.85	0.9	1.1	1	1.1	0.91	1.1	1.1
CAAAAAACCGAATTCCCCAG	1.05503597122302	0.87	0.74	1.3	1	1.1	0.94	1.2	0.92	1.2	0.87
TGCAACACCTACAGTAAAGG	1.05503597122302	1	1.1	0.99	1	1.1	0.89	0.99	1	1.2	1
CCTGTTAATTCCTACAACGG	1.055	0.89	1.1	0.88	1.1	0.82	0.81	0.71	0.91	1.2	1.4
TACGTCACTTCCGAAATTTA	1.055	1.1	0.95	1.1	1	0.99	0.92	1	1.1	1.2	0.92
TGCAATAAGCACGTCCACTA	1.055	1.1	1.3	0.84	1.1	1.1	0.73	0.86	1.3	0.96	1.1
CAAGCCCATGCCATTAACAT	1.05496453900709	1	1.1	0.98	1.1	1.1	0.91	1.3	1	0.95	1
CCTGTAAACGAGTAAAACTG	1.05458515283843	1	0.98	0.93	0.96	1	1	1	0.99	0.95	1.2
GACTATCTCTACTTCTAAGT	1.05448717948718	1.1	0.97	1.1	1.1	1.1	0.71	1	0.83	1.2	1.2
TGAATCCACCCCTGCCTCTG	1.05448717948718	0.69	1.1	0.98	1.3	0.59	1.7	1.3	1	0.83	1.1
CAAAAAAAGCCCGGTCCCTA	1.05403458213256	0.78	1.1	0.95	0.93	1.4	0.78	1.4	0.91	1.1	0.77
CATACCTAGGCATACTAATA	1.05400572246066	1	0.89	0.93	1.2	0.74	1.3	0.7	0.71	1.3	1.5
TAAGTCAATTAATGTTAAAT	1.05354558610709	1.2	0.87	1	1.2	0.87	0.84	1	1.2	1	0.96
GCCTTCCTCCCGTGCAAAAA	1.05352011494253	0.59	1.2	0.81	1.2	0.98	0.88	0.9	1.2	0.89	1.2
CAAGACACCTACTGCCTTTA	1.0530523255814	1	1.1	1.1	0.9	1	0.92	1	1.2	0.97	0.97
TCCGCATAGGACTTTACAAA	1.05300859598854	1.2	1.3	0.8	1.1	1	0.76	1.2	1.1	0.99	0.91
CAAAAAAACTAATAAATCAT	1.05298719772404	0.97	0.87	0.79	1	1	1.1	1.1	0.96	0.87	1.3
CATAACTTCTACTGTATAAT	1.0525	0.79	0.74	1.2	1.3	1	0.67	1.1	1.2	1	0.91
CCTAATATCCAGAGCATAAT	1.0525	1.6	0.81	0.87	0.98	0.92	0.62	1.3	1.2	0.92	0.79
TCCTTCCATTCAGTTCCAGG	1.0525	0.85	1.2	0.86	1.2	0.96	1	0.99	0.92	1.2	1.1
GACACCTACCCATGAACTAT	1.05248226950355	1.7	1.2	0.91	0.97	0.8	0.83	0.92	1.2	1.2	0.92
CGTTAAAAGGAGAACTAATT	1.05200860832138	1.2	0.68	0.99	0.82	1.3	0.99	1.4	0.75	1.2	0.84
TAAGATTCTGGATGTACCAT	1.0519801980198	0.89	0.91	0.74	0.95	1.4	0.98	0.77	0.98	1.5	1
TGCTTAATCCCAGTACAATA	1.0519801980198	0.77	0.98	0.67	0.78	1.2	1.7	0.96	1	0.89	1.4
CAAGCACTCCAATAAACCAT	1.05152394775036	0.56	1.1	1.2	0.75	1.4	1.2	1.8	0.4	0.94	1
CCCTTACCCTACTAAATAAT	1.05101302460203	1	1	1.1	1.2	0.84	0.67	1.3	1.2	0.86	0.79
CATTCCTAGGGCAGCTTAAT	1.05099150141643	0.83	1.5	1.1	1	1.1	0.77	0.81	1	0.93	1.5
GATACAATCGCCATTATCTA	1.05050505050505	0.98	1.1	0.86	1.1	0.85	0.94	1.3	1.1	0.94	0.82
TAATCCCAGCAGTAACTATA	1.05050505050505	1	0.98	0.99	0.78	0.98	1.1	1.4	0.77	0.79	1.2
TCAAACAACCGCGACTTTGT	1.05049435028249	1.1	1.1	1.2	1	0.91	0.67	1.4	1.1	0.91	0.84
CCCTTTAACCGGTTTAACAG	1.05	1.1	1.4	1	1	1.1	0.5	1.1	1	0.71	1.3
GAATTTTATGGATACCTTTA	1.05	1.1	1.1	0.83	1.1	1	0.82	1.3	1.1	0.93	0.84
GCCTTAACTGGATAACCTAT	1.05	0.76	1.1	1.1	1.2	0.89	0.85	1.4	0.91	0.99	0.84
TAAACTCATTGCGGAACTAT	1.05	1	0.92	0.94	0.94	1.1	1	0.9	1.1	1.1	1.1
TGCACAACTCCCTGACTCTT	1.04950495049505	0.78	0.86	0.95	0.32	1.1	2.2	1.7	1.5	0.54	0.5
CAAAATCCCCGCGTTTACTA	1.04950142450142	1	0.88	0.93	0.88	0.94	1.4	1.2	1.1	0.91	1
TCAGCCCACTGCGGTATCGT	1.04950142450142	0.95	1.5	0.93	0.71	1.2	1	1.1	0.81	1.3	1
TGCATCTACGAATGAAATAG	1.04950142450142	1.2	0.81	1.1	0.8	0.88	1.4	1.5	1.3	0.55	0.86
CCAACCTTGTAAGTCCCTGT	1.04949784791966	1.1	1.4	0.87	1	0.84	0.83	0.95	1.2	1.3	0.73
CCAATCTACCCCTTTATCGT	1.04949784791966	0.88	0.77	0.94	1	0.91	1.8	0.68	1.5	1	1
CCCTCTCCCGGGGGCTTTTT	1.04949784791966	1.3	1.1	0.95	1	1	0.62	0.87	1.1	1.3	0.91
TCTTCCAACTAAAAAAACAA	1.04949784791966	0.98	0.84	0.91	0.95	1.2	0.89	1.1	1.1	0.78	1.2
GCCACATTTCACTGAACATG	1.04900568181818	1.1	1	1.2	0.89	0.95	1.1	1.4	0.87	1	0.95
CCATCACACTACATATTTTG	1.04899135446686	1.1	1	1.1	1	0.99	0.65	1	0.88	1.3	0.98
GCAGCCATGTACGATAATAT	1.04899135446686	0.62	0.76	1	1.6	1.2	0.94	1.2	1	0.96	1
TCAATAAACCAAATTATCAT	1.04849137931034	0.85	0.92	0.96	0.76	0.97	1.3	0.77	1.4	1	1
CGTTTCCTGGAAAACATCAT	1.04800853485064	1.9	0.76	0.77	1.1	1.1	0.58	1	0.41	1.6	1.2
CCCATTATTGAAGAAAACTA	1.0475	0.87	1.1	0.98	0.78	0.98	1.6	0.75	1.3	0.94	1.2
CCTTCTACCGAAAACATTGT	1.0475	0.99	1	0.93	1.1	0.78	1.1	1	1.1	1.1	0.99
GAATCCAAGCCGGATAAAGG	1.0475	1.2	0.92	1	0.93	0.96	0.79	0.97	0.92	1.3	1
CGTAATTCCCAAAAAATCTG	1.04700854700855	0.96	0.85	1.1	0.99	0.92	1.1	1.3	1.1	0.84	0.96
CCTTTATATCAAATATATTT	1.04698708751793	1.2	0.67	1.1	1	1	1	1.1	1	1.1	0.97
TATTCATTGCACTACCTCTT	1.04698708751793	1	1.1	0.75	0.91	0.91	1	0.96	1.3	1.1	0.81
TCAATACCCTAAATACAATT	1.04696531791907	0.63	1.1	1.1	1.1	0.89	1.1	1.2	1	1	0.94
TCTTCCAATCCATTCCCCAA	1.04651988636364	0.93	0.83	1.1	1.1	0.88	1.1	1.2	1.2	1.1	0.71
CAAATTATGTAATGACCAAA	1.04646974063401	0.91	1.1	0.87	1.3	0.75	0.91	0.78	0.87	1.2	1.3
CAAACCAAGCGCTTTACCTA	1.04600570613409	1.2	0.97	0.95	0.94	1.1	1	1	1.3	1	0.89
TATACTATCTCCTGAATATT	1.04600570613409	0.69	0.8	0.74	0.98	1.7	0.5	1.1	1	1.3	0.79
CCAAAATTCTGGAGATTCTG	1.04597701149425	0.73	1.6	0.54	1.1	0.79	1	1.1	0.98	0.78	1.3
CCCAACCATTAGAGACCTAT	1.04555084745763	0.86	1.6	0.86	1.1	0.93	0.74	0.93	1.4	0.93	0.97
CGTTCAATTCCGATTACCAA	1.04548710601719	1.3	1.3	0.81	0.9	1	0.7	1.3	1.2	0.83	0.84
CAAAACTCTGAGATACTTAT	1.04503546099291	1.2	0.95	0.97	0.89	1.1	0.74	1	0.91	1.1	1.2
CCTGACTTGCACGTTTCATT	1.04451566951567	1.3	0.94	1.3	0.64	0.95	1.1	0.61	1.3	0.98	1.3
TGAAATTTTTCATACAATAT	1.04451566951567	0.92	1	0.94	0.61	1.2	1.5	1.1	1.2	1.1	0.79
GCATCAACCCCCTGCATTTT	1.04447632711621	1	0.83	0.95	1.1	0.98	1.2	1.1	1.1	0.86	1.1
CAAAACCCCGGGGATTAAAT	1.04403409090909	0.82	0.92	0.99	0.87	1.3	0.94	1.2	0.91	1.1	0.99
CCATCTAACGCGGACCCAAG	1.04399141630901	0.88	0.96	1.2	1.3	1	0.7	1.2	0.66	0.91	1.4
CGTACTATTGAGGTATCCGG	1.04399141630901	1.3	0.84	0.68	0.73	1.5	1.2	0.47	1	1.4	1.3
CCCAAAAACCGCTTACACAT	1.04394812680115	1.3	1.3	0.87	0.72	1	0.89	0.96	1.2	0.88	1.1
CATAATTATCGATTAAAAAA	1.0435552407932	0.81	0.81	1.2	1.1	1	0.94	1.1	1.2	1.1	0.81
TATATATATGGCTTCCCCTA	1.0435092724679	1.1	0.77	0.97	1.1	1	0.77	0.6	1.7	0.88	1
TCCACTTTGGGAATATAAAA	1.04346264367816	1.4	1.2	0.57	0.95	1.5	0.74	0.74	0.91	1.1	1.4
TCTGATTTTGCGATTTCTTG	1.04346264367816	1.3	1.4	0.63	1	0.73	1.3	0.84	1.6	0.79	0.92
TAAGCCACCGCAAGTTCTTA	1.0430790960452	0.92	1.4	1.3	0.91	0.85	0.84	1.6	0.79	0.83	1
GCCGAACTCCAATACACCAG	1.04302987197724	0.95	1.3	0.71	0.91	0.96	1.2	1.2	0.94	1.2	0.85
TCCGTTTCCCCCATCACCGT	1.04302987197724	0.93	1	1.2	1.1	1.1	0.87	0.94	1.5	0.75	1
TGAAAAAAGTGAGATCAAGT	1.04302987197724	1.1	0.53	1.2	0.52	1.4	1.5	1.4	0.59	1	1.2
TGATCATAGTGAATTTTAAA	1.04302987197724	0.73	0.84	0.97	1.3	1.2	1	1.1	1	0.89	1.2
TGCACCCTCGAAGATACCTA	1.04297994269341	1.2	1.3	0.81	0.84	0.82	1.2	1.1	0.76	1.2	1.1
CCTAAATCGGGCAGCCTCGG	1.04292929292929	1.3	0.75	0.94	1	0.64	1.1	1.2	0.82	1.3	0.81
CGAGACCCCCAGTTTACCTT	1.04255319148936	0.95	0.99	0.99	1.1	0.98	1.2	1.5	1.1	0.75	0.85
GGAATCCTCCCGGTTCACAA	1.0425	1.2	0.66	1	1.4	0.91	0.9	1.2	1.1	0.97	0.9
CCCACCATCCACGTTAACAG	1.04244604316547	1	1.1	1.2	1	0.97	0.78	0.88	0.86	1.3	1.1
GCAACCTACCCGAGACAAAA	1.04239130434783	0.97	1.2	1.3	0.86	0.84	0.87	1.1	1.2	0.81	1
CCAAAAACCCCAGATACATA	1.04202279202279	1	0.92	0.93	1.1	0.78	1.3	0.97	0.81	1.2	1.2
GGATAAATCCGAAAATCATG	1.04196556671449	1.1	0.95	1.3	1.2	0.9	0.88	1	0.95	1.3	0.9
CAAGTCTCTCCGGGTTTTAT	1.04190751445087	1.1	0.76	0.78	0.88	1.2	1.1	1.1	1.1	0.92	1
GACATACCCTAAAAATAGTA	1.0414878397711	1.1	1.1	1.1	0.82	1	0.87	1.2	1.2	0.92	0.84
CCCAACCATGGCTAAAAATT	1.0414265129683	0.68	1	0.71	2.2	0.71	0.65	0.84	0.95	0.94	1.4
CGAAATTAGCAGAACAACAG	1.0414265129683	1	1.1	1.1	0.9	0.91	1	1.2	0.96	1.1	0.87
CCTGCTAAGCACGATTTAAA	1.04107648725212	1.3	1.1	0.97	0.75	0.92	0.92	0.69	0.91	1.4	1.2
CGTAAACTTTAGTACATCTA	1.04107648725212	0.9	1.2	0.98	1.3	0.79	0.79	0.89	1.8	0.78	0.73
CCCGCTACTTCGAATCCAAT	1.04101283880171	0.95	0.78	1.1	1.5	0.86	0.82	1.1	1	1.1	0.97
TCAACATAGCGGGACCTATT	1.04101283880171	0.88	1	1.5	0.84	1.1	1	0.64	0.93	1.4	1.2
CAAAAAACCTACAAAATCAA	1.04094827586207	0.78	1	1	1.2	0.96	0.92	1.4	0.77	1.2	0.77
CGTTAAAAGTCAAGAAAATG	1.04067321178121	0.71	0.96	0.94	1.3	1.2	1.2	1.3	1	0.97	0.97
TCAGAAACTTACTAATTCAA	1.04060734463277	0.94	1.2	1	1.3	0.83	0.91	1	0.81	1.3	1.1
CCAATTTCTTGGAATCCCGG	1.04047277936963	0.71	1.3	1.1	1	0.87	1.2	1.1	1.2	0.9	0.95
CCCACTCCTCGGTGACAAAA	1.04047277936963	1.1	0.99	1.1	0.96	0.81	1.1	1.3	1.2	0.75	0.9
CGTAACTTCTGAAATATCAA	1.04047277936963	0.9	0.94	0.88	1.3	0.87	0.69	0.94	1.3	0.95	0.96
GGAATTCCCCAAATTTCCTA	1.04047277936963	0.97	1.2	0.93	0.99	1.1	0.91	0.97	0.91	0.87	1.4
GACGTATATGCGTTTATTTA	1.04014084507042	1.1	0.85	1.2	1	1.2	0.79	1.1	0.96	0.96	1.2
TGTATCTATTGCAGTTATTT	1.04007092198582	0.8	0.98	0.62	1.5	1.1	0.95	1.2	1.3	0.78	0.91
CATAATTATCAATACTATTT	1.04	0.86	0.73	0.74	0.87	1.1	1.6	0.96	1.1	1	1.1
CGCGCAATTCAAGACAAATA	1.03992805755396	1	0.96	1	0.98	0.74	1.4	0.98	1.1	0.95	1.1
CGCTTTTACTGAGGATCAAA	1.03992805755396	1	0.63	0.94	0.88	0.84	0.86	0.97	1.2	0.96	1
TCCACTTTCCCCGTAAATAG	1.03992805755396	0.98	0.99	1.1	1.1	0.89	0.89	1.1	1.2	1	0.83
TCCTATACCGAAAGACACAT	1.03992805755396	0.89	0.74	0.99	0.83	1.1	1.2	1.1	1.1	1	0.93
CCCTAATATCAGGACCATGT	1.03960396039604	0.99	1.3	0.77	1.1	0.9	0.71	1.1	1.1	1.1	0.9
TCCATCAATGGGAGTCCCAT	1.03952991452991	1.2	0.93	1.2	1	0.95	0.88	1.3	0.69	0.98	1.2
CATTAATCTCAAATAAATGT	1.03945480631277	1.2	0.89	0.77	1.1	1	0.91	0.96	0.88	1.1	1.2
TCATTTTCTTGCGAACACTT	1.03945480631277	0.99	0.88	0.78	0.82	1.4	0.9	1.3	1	0.54	1.3
TGAACCCACCCCAGATACAA	1.03945480631277	0.93	1.1	0.95	1	0.79	1	1.1	1.1	0.94	1
CATAATCTGTAATTTCATTG	1.03937861271676	1	0.78	1.1	1	1	0.94	1.1	1	0.91	1.1
CACAAATACGGAAACTCTTT	1.03898426323319	1.2	0.67	1.1	0.85	0.93	0.94	1.1	0.93	1.4	0.72
CATAACCAGCAGAAAACCAG	1.03898426323319	0.99	1.4	0.79	1.1	0.84	0.77	1.5	0.92	0.9	0.83
CCCAAAACTGAGTTTTATAT	1.03898426323319	1.5	0.92	1	0.85	0.87	1.3	0.91	0.9	1.7	0.64
TCAAACTTGTGAGATTATTT	1.03898426323319	1.2	0.58	1	0.67	1.8	0.95	1.5	0.95	0.75	0.95
CCATTTTATTCCATAAATTT	1.03890489913545	0.95	0.83	0.82	1.2	0.96	0.98	1.2	1	0.97	0.95
TCAAACAACCCAAATTCCAA	1.03867791842475	1	0.84	0.89	1.3	1.2	1.1	0.86	1.1	0.96	1.3
CGTATTTCCCAGGGATACAA	1.03851640513552	0.89	1.3	1.1	1.1	0.75	0.87	0.97	0.99	1.2	1
TCAGTCATCCCAAGACAAAA	1.03851640513552	0.88	1	0.93	1	1.4	0.82	0.96	1.3	0.8	1.1
TCCAACTTCGCCGGCAAATT	1.03851640513552	1.3	1.4	0.98	0.73	0.74	1.1	0.98	0.95	0.73	1.5
TGAAACATTTCAAACCTATA	1.03851640513552	1.1	1.1	0.81	1	1.1	0.92	0.79	1.3	0.97	1.1
CGTACATAGCAATACCTAAA	1.03787878787879	0.96	0.77	1.1	1.1	1.1	0.9	0.99	1.1	1.2	0.82
TGTTAACTCTAATTTTCATA	1.03787878787879	1.4	0.77	0.99	0.97	1.2	0.87	0.96	0.85	1.2	1.1
TACTTCAATTAATTTTACAA	1.0375	0.98	0.83	1.3	0.98	0.94	1	0.86	0.98	1.4	0.91
GACATCACCTACTTCAATTA	1.03638328530259	0.94	1.1	0.9	0.8	0.91	1.3	0.73	1.4	1.2	0.78
GCCATCTCCGCGTACCCCTA	1.03638328530259	0.84	0.7	0.95	1.1	0.95	1.4	1.3	0.89	1.1	0.82
GATACAACCCGAAACTCAAG	1.03601997146933	0.83	1.2	0.92	0.76	0.8	1.3	1.3	0.87	0.98	1
GAAGAACTCCCGTGAAACAG	1.03581765557164	1	0.98	0.88	1	0.75	1.1	1.2	1.2	0.86	0.83
TATGTAATTCCGGTTTTCAA	1.03581765557164	1.1	0.98	1	1.1	0.73	1	1.2	0.86	0.83	1.2
TGCAAACTCTCCGTCACTTT	1.03556187766714	0.91	0.88	0.84	1.2	1	1.1	1.2	1.1	1	0.86
CACTTTCCCTGCGGTTTCGT	1.03535353535354	0.9	1.1	0.64	1.2	1.2	0.97	0.92	0.98	1	1.2
CATGAATCCTCCGGTTCAAT	1.03535353535354	1.1	0.94	1.1	0.9	1	0.79	1.1	0.83	1.3	0.87
CATGTTACCCAAGTCTATAA	1.03489208633094	0.79	1.1	0.88	1.1	1	0.98	0.91	1.1	1	1.1
TAAGCACACGGGAACCCTTA	1.03489208633094	0.89	0.99	1.2	1.2	0.98	0.72	0.81	1	1.2	1.1
TCCATATCGGGGTTAACTAA	1.03409090909091	1.1	0.98	0.94	1	0.92	1.1	0.98	1.1	1.1	0.98
CAAATCTTCGGCAGAATTAA	1.03397711015737	1.8	0.86	1.2	0.98	0.75	0.4	0.51	2	0.91	0.71
GCAGATAACTCCATCAACAG	1.03386167146974	0.76	0.95	1.3	1	0.91	1.1	1.3	0.9	1.1	0.8
CAAGCAACCGAATTAAACAT	1.03352353780314	1.1	0.97	0.75	1.1	0.89	1.1	0.98	1.3	0.76	1.1
CCTGCTACCGCGGTCAAATG	1.03352353780314	0.94	1.3	1.1	0.98	0.74	0.85	0.81	1.4	0.83	1.1
TCTGCAAACTAATTAACTAA	1.03352353780314	0.8	0.88	1.3	0.81	0.84	1.7	1.1	0.94	1	1.1
CATGTCCATTAGAACTCAAA	1.03340517241379	1.1	1.1	0.91	0.91	1	0.84	0.71	1.2	1	1.2
TCAGAATACCCCTGTTCCAT	1.03340517241379	0.89	0.91	1.2	1	0.98	0.98	1.1	0.91	1	1.1
CCTAACTTCGAGTGTATAAA	1.03328509406657	1.1	0.81	1.1	0.99	1	0.95	1.1	0.88	1.1	1
GGTTCCTATTACAAACTTTG	1.03328509406657	0.95	1	1.2	1	0.99	0.92	0.91	1	1.3	0.87
CATTCATTCGCATGATATTA	1.03319209039548	0.67	1	1.4	0.83	1.5	0.77	0.79	0.79	1.1	1.5
CAATTTCATGGAAGTCCCGG	1.03295128939828	1	0.9	1	0.97	0.92	0.89	1.5	0.77	1.3	0.55
TAATCTAACTCCAATTTCAA	1.03295128939828	1	1.2	0.99	1.2	0.83	0.91	1	1.1	0.92	1.1
TGAGTACCGCCATAAATTAA	1.03295128939828	1	0.98	0.76	0.82	0.76	1.7	1.1	0.92	0.9	1.2
CCAGAAATCGACGACAAATG	1.03282828282828	0.74	0.83	1.3	0.95	1.1	1.2	1.2	0.78	0.71	1.4
TGAAAACCTGGAAATACAAA	1.03282828282828	0.97	0.9	1	1.3	1	1	0.72	0.87	1.4	1.1
TCTTCCCCCCCATATCCTTA	1.03237410071942	0.97	0.75	0.88	1.2	0.87	0.88	0.79	0.8	1.8	0.71
TCCGTAAACTCAATTATAAA	1.03205128205128	1.1	0.89	1.1	0.95	1.1	0.88	1.2	0.96	1.1	0.88
TCTGCTCCTTGAATTTTTGT	1.03179190751445	1.3	0.78	1.1	1	1.1	0.82	1.6	0.88	0.95	0.65
TATTCCATTCACTACTACTT	1.03173483779972	0.95	0.92	0.96	0.96	1.1	1.1	0.98	1.1	1.1	1
CGCATCCATGACGTTTTTTA	1.03165938864629	1	1	0.82	0.99	1	1.1	1.1	1.1	1.1	0.75
TGTTACCAGTCAGATACAAT	1.03160511363636	1	1	1.1	0.94	1.3	0.72	1.2	1.1	0.75	1.1
CACGCAATGCGCGGTTTAAT	1.03147353361946	1.1	0.9	0.83	1.2	0.88	1.1	0.91	0.81	1.1	1.3
CCAACTAATCAGTTCCAAAT	1.03147353361946	1.2	0.82	1.1	0.97	0.95	0.75	1.2	0.99	1.1	0.83
CCAGCTTACTAATAACACAA	1.03147353361946	0.76	0.59	1	0.62	1.5	0.82	0.6	0.92	1.4	1.2
CCATTTCCCCAGAACATCAT	1.03147353361946	0.9	0.74	1.2	0.78	0.87	1.3	1.2	1.2	0.88	0.84
CCCATATAGTAAGACTCTTA	1.03147353361946	0.6	1.2	1.8	0.68	0.94	1.1	0.68	1.9	1.2	0.34
CCAACTTACTGCATCTCATA	1.03116147308782	0.87	1.1	1.1	1.1	0.64	0.85	0.66	1.2	1.2	1.1
TAAGATCCTCAAAGCCCCAT	1.03116147308782	0.73	1.5	0.77	0.96	0.83	1.4	0.82	1	1.4	0.94
CCTACCTCCGCCAATTTATA	1.03106725146199	1	1.2	0.85	0.77	0.82	1.1	1.4	0.93	0.94	0.76
CCAACATTGTAAGAATAATA	1.0308908045977	1	0.97	0.79	0.77	0.93	1.2	1.3	0.84	1	0.96
GACTTTCCCTGGAGTACCTT	1.0308908045977	0.98	0.67	1.1	1.1	1.1	0.91	0.88	1.1	0.92	1.2
CACTAAACCCAGAACTTCTG	1.03075253256151	0.92	1	1	1	0.98	0.81	1.3	0.7	1.1	0.97
TGCTTTCAGCAATAACTCAG	1.03075253256151	1.1	0.87	0.72	1	1.2	0.82	1.1	0.87	1	1.1
CCAGAACCGCCCAGTCTAAA	1.03058321479374	0.63	1.4	0.83	0.86	0.79	1.6	1.2	1.5	0.62	0.82
GGAAACCTTGCAATACAAAT	1.03058321479374	1.1	0.99	0.71	1.1	1	0.93	0.99	1.2	0.95	1
TCCTTACATGAGAATAATTA	1.03058321479374	1.1	1.4	0.84	0.8	0.87	0.72	0.63	1.5	0.61	1.4
CAATATTTGTCGTACTTATT	1.0304441260745	0.9	0.65	0.94	1.1	1.2	1.2	1.2	0.86	0.95	1.1
CGAACATACGCAGAACTTAG	1.0304441260745	0.7	1.2	0.52	0.56	1.5	1	0.62	1.2	0.99	1.3
TAATATATTGAGATAACTTA	1.0304441260745	0.95	1	0.83	1	1	1.2	0.76	1.2	1.2	0.95
CCTAACCCTCAATATTATAT	1.03030303030303	1	1	0.94	0.85	1	1.2	1.1	1.1	0.95	0.93
TGAACTACCGAATTCAACGT	1.02971014492754	1.2	1	1.2	0.76	0.95	0.89	0.78	0.98	1.1	1.2
TGAATACTGCCAAGTTCAAA	1.0295584045584	0.77	1.5	0.6	0.83	0.68	1.7	1.3	0.88	1	0.95
CCAATAATCGACATTTCAAG	1.02941176470588	1.2	1.5	1	1	0.82	0.77	0.4	1.1	1.2	1.4
GATTTAAACCCCTGTACTAT	1.02896995708155	1	1.2	0.7	1	0.55	1.6	1.2	1	1.1	0.81
CAAGACTTTCCGAACCCATT	1.02881844380403	0.87	0.98	0.99	1	1.1	1.1	0.58	1	1.1	1.4
CGAGACCTTGCAAACATAAA	1.02881844380403	1.2	1	1.1	1	0.95	0.59	0.71	1	0.87	1.5
CCCGAACACTCGAACCATAT	1.02868271954674	1.1	1.2	0.79	1.2	0.77	1.2	0.75	1.1	1	1.3
AACATCAAGGGATTAACTAT	1.02837643678161	0.71	0.45	1.1	0.99	2.1	0.88	0.58	0.71	2.1	0.7
TCCTCCTATTAATGAAAAAA	1.02821997105644	0.91	0.79	1.4	0.95	1.1	0.76	0.96	1	0.9	1.2
GCCTCCACCCCAGATAAAAT	1.02809388335704	0.75	1.2	1.2	0.98	0.89	0.91	1.5	0.89	0.87	0.87
GATGACACTCGCAAACCAGT	1.02793696275072	0.89	0.8	1.4	1.4	0.76	0.73	1.1	1	1	1
TAAAACTCCCGCAACAATAT	1.02793696275072	0.97	0.77	1.1	0.86	1.2	0.98	1.3	1	0.85	0.95
CCCTTTTTTCACATAATTAA	1.02777777777778	0.6	1.6	0.85	0.78	1.2	1.2	1.2	0.77	1.1	1
CCCAATATCTAATGTACTGG	1.0275	1.2	0.94	1.3	0.7	1.1	0.66	1.2	0.93	1.1	0.88
CGAGCAAAGCCATATCTAGG	1.0275	1.1	1	0.97	1.3	0.91	0.83	0.7	0.71	1.4	1.3
GCCTCTTCCCCCTTACATTA	1.0275	0.81	0.81	1.1	1.1	1.3	0.95	1.5	1.1	0.83	0.68
CATACAACCTCCAGAATTTG	1.0273381294964	1.1	0.87	1.2	0.97	0.82	0.79	0.95	1.3	1	0.83
CCTAAAATGTCCGTCACCAG	1.02717391304348	0.95	1.5	0.87	1	0.66	0.92	0.96	1.1	0.89	1.1
GACTAATAGTGAAATAATGG	1.02690100430416	0.91	0.92	1.1	1.3	1.1	0.77	0.92	1.1	0.97	1.1
CATTACAACCGGTTCCCTTT	1.02673410404624	1.3	0.85	0.92	1.4	1.2	0.61	0.96	0.9	1.1	1.1
CGCACTACCTCCGAAATAAT	1.02663352272727	0.92	1.1	1	1.6	0.98	0.88	1	0.84	1.3	0.99
GACATCACTTCAAGAACCGG	1.02663352272727	0.99	1.4	0.88	0.99	0.89	0.79	1.1	0.89	0.84	1.3
GGAAATATCTCCGGTCATAG	1.02646638054363	0.96	1.2	0.99	1	1.1	0.79	0.77	1.1	0.93	1.3
CCTTAATCCCACTTCCCCAT	1.02629682997118	0.93	0.97	1.2	0.98	0.94	0.82	1	1	0.97	1.1
CGCACATCTCCCATCAACGT	1.02629682997118	1.1	1	0.79	1	1.2	0.88	0.89	0.98	1.2	1
CAATCAACCTGATTCCATGG	1.02603423680457	0.88	0.97	1.2	1.2	1	0.83	1.3	1	0.81	1
TACTCCTATTCATACCAATA	1.02603423680457	0.84	0.73	1.2	0.93	0.81	1.3	0.93	0.88	1	1.3
TCATTCATTTGAATACAAGT	1.02603423680457	0.98	0.82	1.3	0.86	1.1	0.65	1.3	0.73	0.88	1.2
CAAATCATCCCCGTCTCTGG	1.02586206896552	0.87	0.82	0.94	0.73	0.75	2	1.7	1.1	0.74	0.54
CAAGCTACGGAAGGTTCTGG	1.02586206896552	1.1	1.1	1	0.81	0.85	1.1	0.98	1	1	1.1
GCCATCCACGAGATCTATAT	1.02586206896552	0.74	1.2	0.74	0.84	0.99	1.5	1.1	0.98	1.1	0.9
GCAGCTACGGAAGGAACTTT	1.02560455192034	0.98	1	0.85	1.1	0.9	1.1	0.72	1.2	1.1	1.1
CACTATTTTGAGAATTTCTA	1.02542979942693	1	1.4	1.2	0.83	1	0.63	1.4	0.7	0.79	1.2
CGTGAAACGTAATTCTAAGT	1.02525252525253	0.89	0.83	1.4	0.89	0.96	0.76	1	0.86	1.1	1.1
TCCAATACCCCGAATTCCTG	1.02517730496454	1.1	0.96	1.2	0.87	0.84	1.3	1.1	1.3	0.96	0.77
CCTACAATTTCCGTACACAG	1.025	1	1.3	1.5	0.78	0.87	1.2	1.7	0.66	0.86	0.88
CGCACACCCCGCTGTTTCAT	1.02457264957265	0.82	0.71	0.91	0.87	1.2	1.7	1.3	1.1	0.71	1
GGATATTCTTCGTGACTCTA	1.02439024390244	1.1	0.83	0.95	0.99	1.1	1	1.2	1	0.93	0.95
CAAACTTAGGGATTAACCTT	1.02420520231214	0.97	1.1	0.91	0.88	1	1.1	0.92	0.97	0.96	1.2
TAATCCTAGGGCTGCCCATG	1.02420520231214	1.1	1.1	1.3	0.48	0.84	1	1.1	1.1	1.1	0.75
TCATAACATGCCTTTAATGG	1.02414772727273	0.96	1.2	1	1	0.92	1.4	1	0.92	1.2	1
CAATAACCGTCAAGACATTA	1.02396280400572	1.1	0.94	0.46	0.79	1.6	1	0.9	1.1	1.2	0.89
CATTTTACCCCCTTAACCAA	1.02396280400572	1.2	1	1.1	0.73	0.98	1	0.99	1.2	0.7	1.2
CGCAGTCCTCCCAGACTCAG	1.02396280400572	0.76	0.61	0.96	1	0.85	2	1.3	1.2	0.9	0.69
CCCTATCTTCCGTTCCCTAG	1.02353780313837	0.9	0.83	1.1	1.1	1.1	1	1.3	1.2	0.81	0.79
CCAATTATGTCCGTAACTTA	1.02334770114943	0.69	0.92	1.2	0.78	1.3	0.67	0.87	1.1	1	1.1
TATTTTACCTGAGGCTTCAA	1.02334770114943	0.74	1.1	0.66	1.8	0.78	1.2	1.2	1.4	1	0.47
CCATCAACCCGCTTATATAA	1.02315484804631	0.99	1.1	1	1	0.97	0.75	1	1.1	1	0.94
TATTCATCGCCATAATCTAT	1.02311522048364	0.98	0.92	1.2	1.1	0.95	1	0.92	0.96	0.93	1.3
GATGCCTCCCAGAAAACCTG	1.02292263610315	0.97	1.4	1	0.81	1	0.8	1.2	0.74	0.74	1.4
CCTGACCCTCAATGTAACGT	1.02272727272727	0.8	1.2	1.2	1	0.95	0.78	0.93	1.3	0.96	0.86
TCCGTTAACTGGAACATTTA	1.02269503546099	0.76	1.2	0.94	1.1	0.85	1.1	1.2	1.1	1.1	0.72
CCCTACCCCTCATTTATAGT	1.0225	1.3	1.1	1.2	0.77	0.88	0.65	0.72	0.92	0.85	1.6
TCTAAAACCTCGTTATTCTA	1.02230215827338	1	1	1.1	0.9	1	1	0.9	1.1	0.86	1.2
CACTTTCATTAAAAAAACAT	1.02207977207977	0.99	0.95	1.1	1	1.1	0.78	1	1.1	1.2	0.8
CCCGATAATGACATCCCTAT	1.02187948350072	0.93	0.89	1.2	1	0.89	1.1	0.77	1.1	1.1	1.1
TACTACCATCCCAGAAAAAT	1.02187948350072	1	1.3	0.75	1.1	1.2	1.1	1.1	0.83	0.94	1.2
TCCAACATCGGATGCCACAG	1.02187948350072	0.93	1.2	0.98	1.3	0.86	0.76	1.1	0.77	1	1.2
CACAATATTGAGAGCCCAAA	1.02166193181818	1.1	0.79	1	0.95	0.9	1.1	1.1	1.1	0.92	0.99
TGCTCCTTCGGCAAAATATT	1.02145922746781	1	1.6	1.1	0.86	0.95	0.75	1.2	0.71	1.4	0.77
CAAATCCAGTCGTGCCCTTA	1.02125360230548	1.8	1.2	0.58	0.63	1	0.75	0.75	1.4	1.3	0.6
TAAAATTCTTAAAGCATCAA	1.02104499274311	1	0.9	0.87	0.92	1	1	1	0.92	1.1	1
TAAATTTTTTCGTTTTCCAG	1.02104136947218	0.85	0.79	1.5	1	1.3	0.47	0.59	1.4	1.1	1
CCCGAATATGACTACTAAGG	1.02083333333333	1.1	0.93	1.1	0.93	0.99	1	0.76	1.2	1.1	1
TCCACCCTTTCCAGTCTCAA	1.02083333333333	1.3	1	1	1.1	0.7	1.1	1.1	0.81	0.95	1.2
GAAACCATGTACTTTTCAAA	1.02062588904694	1.2	0.91	1.1	0.96	0.92	0.94	1.3	0.99	0.9	0.91
GAAGCCTCGTGCAGACCAAA	1.02062588904694	1.2	1.1	0.79	0.89	1.1	1	1.1	0.83	0.77	1.4
CCTTACCCTCAAAATACTTA	1.02041547277937	1	1.2	0.77	0.52	1	1.6	0.46	1.6	1.4	0.61
GCTTACCTCTGCTAACTAAA	1.02041547277937	0.9	0.78	1.3	0.7	1.1	1.2	1.3	0.87	0.8	1.1
TCTATTTATCCATGTTTCAT	1.02040816326531	0.95	0.73	1.1	0.98	1	1.1	0.74	1.1	0.96	1.2
CCCTATTCCTAATAATTTAA	1.02	1.1	0.9	0.95	1.1	0.97	1.1	0.86	0.92	1.2	1.1
GGAAAACCTTAAATATATAG	1.02	1	0.91	0.9	0.9	0.99	1.1	0.82	1.2	1.1	0.96
TCAGATCAGTGAAAAAAAGT	1.02	0.7	0.59	0.61	1.4	1.4	1.3	0.84	1.2	1.1	0.94
TGCAACCCCCAAGAACCATT	1.01980198019802	0.9	1.3	1.1	0.83	0.92	1.1	1	1.1	1.2	0.82
GGAGTAAAGCGCTTAAACAT	1.01978417266187	0.84	1.1	1.3	1.3	1.1	0.71	1.9	1.1	0.64	0.41
GCAACACCTTAATTCCTCAA	1.01958689458689	0.88	0.91	0.79	1.2	1.3	0.96	1.1	0.98	0.91	1.1
CCATACAAGCCGTGACATAA	1.0195652173913	1	1	1.7	0.6	1.1	0.68	0.6	1.3	1.2	0.92
TGTGACTAGTCCTAAACCTG	1.01939351198872	1.1	1.1	1.5	0.86	0.89	0.9	0.84	1.2	1.2	0.89
CAAACCTATCAGAATCCCTA	1.019368723099	1.1	0.87	1	1	1	1	1	1	1.1	0.96
GCCACATCTGAAAATTTAAA	1.019368723099	1.3	0.88	0.82	0.93	1.3	0.8	1.2	0.92	1.2	0.74
TCTAACCCCTACTTTCAAAT	1.019368723099	1.1	1.1	0.99	0.84	0.99	0.98	1.3	0.76	1.2	0.8
TGAGCACTTCCATTAACCAA	1.01934306569343	1	1.1	0.7	1.2	1.2	0.84	0.59	1	0.8	1.6
TCATTTATCCACTGCATATG	1.01917613636364	0.89	0.78	1.1	1.3	1.1	0.89	1.1	1	1	1
GCAACTCTCTACAGAAATTG	1.01914739884393	1	1.4	0.72	0.92	0.97	0.81	1.4	0.75	0.88	1
CAAGACCATCCCATTTCCTT	1.0189556509299	1.5	1	0.94	0.74	1.1	0.51	1.2	1	0.97	0.9
TATGCATTCCCAGTCCAAAG	1.01873198847262	0.84	1.4	1	1	0.71	1.2	1.1	0.69	0.95	1.3
TAATATAATGCCGTTCCATT	1.01854493580599	0.84	0.89	1	1.1	1.2	0.88	1.4	1.1	1	0.58
TCCTTTTATCCCTGAACTAG	1.01854493580599	1.2	0.82	0.86	0.73	1.2	1.2	1.1	1.2	0.84	0.94
CCAATATCTGGGATCATAGT	1.01831896551724	0.95	1.3	0.87	0.94	0.98	1	1.1	0.97	0.88	1.1
TAAACTACTCACTTCAATAA	1.01831896551724	1.3	0.86	1	0.88	1	1.1	0.96	0.81	0.88	1.4
CGAAAAATGTGCTAAATATA	1.01790830945559	1.1	0.81	1.1	1.2	0.98	0.83	1	0.96	1	1.1
TAATAATACCAGGGATATGG	1.01790830945559	0.83	0.81	0.96	0.98	1.2	1.2	1	1	1.1	0.96
CACAATAATGGCTTTACAGT	1.0175	1.1	1.1	1.1	1.1	0.93	0.78	0.77	1.1	1	1.2
CCTTTCCTTCACTTCCTAAT	1.0175	0.85	0.91	0.94	1	1.1	1.2	0.99	1	1.1	0.98
TCTATTTACGAGTACTATGG	1.01732673267327	0.98	1	0.97	1.1	1.1	1	1.1	0.92	0.99	1.1
TCTACCCCTGAAAGAACAAG	1.01726618705036	1.2	0.82	0.84	0.96	0.84	1.6	1.3	0.97	0.78	0.99
GCTGACACTCCAAATTTTAG	1.01709401709402	1.4	0.9	0.95	0.97	0.94	0.99	1	0.98	1.1	1
TAATATATCCAGAAATCCAA	1.01709401709402	1.1	0.82	0.63	1.1	1.2	0.87	0.94	1.2	0.95	0.99
CGAGAAACGTCAAAAATAAG	1.01685796269727	1.2	0.77	1	1.1	1.1	0.88	1.1	1.2	0.97	0.78
TCAAACCCCCAAGTCTACTA	1.01669034090909	0.92	0.95	0.91	1.3	0.99	0.98	1.1	1.1	0.89	1
CCAGACAAGGCAAATATCAG	1.01661849710983	0.88	1.1	0.87	1	0.85	0.92	1.2	0.97	0.93	0.92
CCAGACTACCAGAAACAAAT	1.01645207439199	0.83	0.83	0.86	1.6	1.1	0.83	1.1	1.1	0.98	0.88
GCAACTCACTCATTTACCGT	1.01645207439199	1.2	0.9	0.97	1	1.1	0.91	1.7	0.9	0.75	0.71
GCAATAATTTCCTTATAAGG	1.01637554585153	0.92	0.91	1.2	0.8	0.94	1.1	1	1.1	1	0.89
CACAAAATCCCGAAACCAAT	1.0160485021398	0.85	0.67	1.5	1.2	0.76	0.93	1	0.77	1.1	1.2
CAAATTCTGTCATTAATTTG	1.01596516690856	0.95	1	1.2	0.83	0.91	1	0.8	1.2	1	1
CGAAAAATGTGAAGTCACAA	1.01596516690856	0.83	1	0.82	1.1	1.2	0.84	1.2	0.9	1	0.9
GCATTCAATTCAGAACCTTT	1.01588983050847	1.2	0.96	0.88	1.1	1.3	0.7	0.58	0.73	1.1	1.7
GAATTAATTTCAAAACATTT	1.01564722617354	1.2	0.76	0.86	0.97	1.3	1	0.76	1	1.5	0.82
TCAGCCTTGTCCAAATTTTA	1.01549295774648	0.99	1.2	1.3	0.74	0.81	0.86	1.1	0.87	1.2	0.95
CCTAATTCTCCAAGTACAAT	1.01540114613181	0.92	1.1	0.86	0.94	1.3	0.92	0.85	0.9	1.2	1.1
GCAAACCTGGAAAATATTAG	1.01540114613181	1.1	1.1	0.83	0.96	1	1.1	1.1	1.1	0.95	0.9
CAAATTTAGCACTTCCCTGG	1.01524822695035	1.8	1.2	0.45	1.4	1.2	0.59	0.58	1.5	1.1	0.91
TGAGTTACGCGCATACCTAA	1.01524822695035	1	1.3	1.2	1	1	0.73	0.99	1	1	1.1
CCAAATCCCTGAAACTCCTT	1.01474820143885	1.2	0.89	1.2	1	0.78	1	0.97	1.2	0.94	0.92
CACATCAACTCCTGCTTCAG	1.0143156424581	1.2	1.1	1.2	1	1.1	0.75	0.84	0.84	1.5	0.97
CCTGAACCTTACAACACAAA	1.01420454545455	0.97	0.85	1.2	1.1	1	0.82	1.2	1	1.1	0.78
TCCGTCACCCCCTAACCATT	1.014064697609	1.1	0.95	1.1	1.1	0.9	0.99	0.98	1.3	0.99	0.85
TGAAGTCTGTGCATACCCGT	1.01394849785408	1.1	0.94	1	1	0.93	0.92	0.75	1	1.1	1.2
CCAAATACCGGATACCACAG	1.01382823871907	1	1.3	0.63	0.84	1	1.1	0.86	0.92	1.1	1.1
GACACAATTCGCGTTTAATT	1.01368876080692	1	0.97	1	0.9	0.97	1.1	1.1	0.85	1.2	0.87
CAATCACTCCCGAACCTCAA	1.01355206847361	1.1	0.84	0.99	1	1.2	1	1.3	1.3	0.81	0.65
CCTTTCTACTAAATAACTGT	1.01355206847361	0.96	0.99	1.2	1	1.2	0.8	1.3	0.96	0.98	0.82
TCTGATTCCTAATGTAAAAA	1.01355206847361	1	1.2	0.71	1.1	1	1	1.2	0.78	1.1	0.98
CCATATAACCGGAGTCCCTT	1.01341807909605	0.96	0.83	1.2	1.1	0.97	1.1	1.2	0.96	1	0.94
GGATACCCGCGCTGATTAAA	1.01329022988506	1	1.2	0.84	0.75	0.77	1.4	1.1	0.86	0.87	1.2
CCAAAACTCTCATAACAAAA	1.01315789473684	1.1	1.1	1	0.99	0.85	1.1	0.97	0.9	1.1	1.1
GCAGACCATCCCTATCATAT	1.01315789473684	0.96	0.88	0.94	0.85	1.1	1.3	1.4	1.1	0.96	0.61
TGCTTTCCTTACTACATATA	1.01315789473684	1.1	1.4	1.1	0.77	0.56	1	0.55	1.3	1.3	0.92
TCATAAATCCCGAATATCAT	1.01289398280802	0.77	1	1	1	0.82	1.5	1	1.1	1	0.94
CCCAATAAGGCAGTCTATAT	1.01276595744681	0.96	0.94	0.93	0.92	1.1	1.1	1.1	0.88	1.1	1
CCAGCCTCTTAGAAACTTTG	1.0125	1.1	1.1	1.1	0.92	1	0.95	1	0.98	1.2	0.87
TCCGCCATGTCCTATCCCAG	1.0125	0.94	1.2	0.83	1.1	0.7	1.3	1.4	0.87	0.86	0.92
TGATCAAAGTAGAAACACAA	1.0125	1.1	0.79	0.84	1	1.3	0.87	0.9	1.2	0.99	0.96
TAAATTACCGAATAAAACAT	1.01223021582734	1	0.75	0.92	1	0.78	1.2	1.2	1	0.91	0.91
CACTTACTCCAAAACCACTT	1.01210826210826	0.86	0.91	1.2	0.95	0.7	1.3	1.1	1.1	0.66	1.2
TATAAACAGGCATTTAATAG	1.01183644189383	1.1	0.95	0.98	0.96	1.1	0.97	1.1	1.1	1	0.83
CAAAGTCTCTGCTGCAACGT	1.01116714697406	0.87	1.1	1	0.87	1.3	1.1	0.98	0.73	1.1	1.2
CGCATACAGCAAATACATTA	1.01116714697406	1.3	0.88	1.2	1.2	0.61	1	0.7	0.65	1.8	0.86
TCAAAATCGCAAAGAACAAA	1.01116714697406	0.93	1.1	1.1	0.76	1.2	0.85	1.1	1.3	0.79	0.82
CGTGCATTTCCGTGACCCGG	1.01105563480742	0.66	1.1	0.86	0.79	1.1	1	1.5	0.95	1.1	0.5
GCAGTCCCGTGGGGATACTT	1.01105563480742	0.99	0.93	1.2	1.1	0.88	0.91	1.1	1.2	0.96	0.79
CACTCCACGCACTTTTATTT	1.01077586206897	0.75	1.1	1.9	0.81	0.83	0.57	1.3	0.65	1.1	0.97
CCTAATAAGGGAAGTTCTAA	1.01066856330014	1.2	0.86	0.76	1.1	1.2	0.81	1.1	0.96	1	1
TATGCCAACCACTAAAAAAA	1.01066856330014	1	0.9	1.1	0.73	1.2	1	1.1	1	1	0.96
CGAACCTAGTCCATTAAATA	1.01049204052098	0.96	1.2	1.2	1	0.98	0.47	1.4	0.66	1.2	0.73
GATGTATATTCCTGAAAATT	1.01038681948424	0.83	0.84	0.97	1.2	1	1.2	0.99	0.87	0.97	1.2
TACGTCTTGTCGTATTCCAT	1.01038681948424	1.5	1.5	1.2	0.8	0.75	0.34	1.3	0.81	1	0.92
CCAGTACCCCACTTCTTCTG	1.01010101010101	0.9	1	1.2	0.78	0.92	1.2	1.1	1.1	0.97	0.83
CCTACTTTGGCCTATTCCAG	1.01	1.1	0.73	1.3	1	0.88	0.89	0.68	0.96	1.4	1
TCAAACACTCACAGTCTCTA	1.01	1.5	0.89	1.4	0.91	0.99	0.34	1.1	0.74	1.1	1.1
TCCATTTCTTAGAGATCAAT	1.00990099009901	1.1	0.86	1	1.1	0.9	1.2	1.4	0.91	0.96	0.81
CAAGCCACGTGAAGAACGTT	1.00971223021583	1.1	0.91	1	0.97	1.1	0.87	0.89	1.2	0.97	0.95
TCTGTTTCCTAGTGTAACGG	1.00971223021583	0.88	0.82	0.93	1.3	1.1	0.82	1	0.86	0.75	1.4
CCTGTCACTCACAGCTAATT	1.00961538461538	0.91	1.1	0.92	1.2	0.98	1.1	1	1.3	0.84	0.91
CGTGCTACGTCAAATCATTA	1.00961538461538	0.8	1.4	0.89	1	1	0.83	0.64	1.1	1.4	0.91
TATTATTTGTCCTTCTCTTT	1.00961538461538	0.99	0.85	1.1	0.89	1	1.2	1.4	1	1	0.65
TCAAACCACTGAAAAACAAA	1.00932568149211	0.91	0.96	0.89	0.75	1	1.5	0.66	0.99	1.5	0.87
CGTTCCAAGTACGGAACTAG	1.00923295454545	1.2	1	0.85	1.1	1.1	0.89	0.91	1.2	1.1	0.85
TGCTTATACTCATATAAAAT	1.00923295454545	0.99	0.77	0.92	0.96	1.2	1.1	0.76	1	1.1	1.2
CACTAATCCTACATATCAAG	1.00894134477825	1	0.93	1.2	1.1	0.95	0.82	1.1	0.97	0.76	1.2
TCCATAAATCAATATTTCTG	1.00894134477825	0.9	1.1	0.95	0.9	1.3	0.97	1.4	1.1	0.88	0.65
GATAAATTCCAAATAACCTG	1.00885269121813	0.94	1	0.92	1.1	1.1	0.9	1	0.97	1.1	1
TACATCCCGTGAAATACAAT	1.00885269121813	0.99	1.4	0.85	0.86	1	1.1	0.98	0.9	1.2	0.99
CACAAACTGCACTACATTAG	1.00864553314121	0.74	1.1	0.44	1.4	0.66	1.6	1	0.95	1.1	0.95
GATGTCCTCTAATGCCCTAG	1.00855920114123	1.4	0.92	0.91	0.83	1.3	1	0.66	0.91	0.97	1.5
CCCGTTATTTCGATAACCTG	1.00826149425287	0.89	0.96	1.3	0.95	1.1	1	1.2	0.75	0.76	1.3
TACGACCCTGACTTATCATT	1.00795947901592	0.68	0.83	0.92	1	0.88	1.3	0.89	1.3	1	0.79
TAAACTTTCCGCAGACACAA	1.00787965616046	0.86	0.93	0.81	1	1.1	1.4	1.1	0.84	0.88	1.2
GACACATATGGATTACCTTG	1.00757575757576	0.8	1.1	1.1	0.97	0.98	0.98	1.3	0.76	1.1	0.83
CCTTACTATCCCTTCCTCAT	1.00742574257426	0.82	0.7	1.1	1.1	1.1	1.4	0.87	0.9	1.1	1.2
TAAAACCTCTCAATAACAAG	1.00742574257426	0.9	1.1	0.7	1.2	0.86	1.6	0.99	0.92	0.96	1.2
GCTAAATCCTGCTAATAATA	1.00705218617772	1.3	0.96	0.73	1.1	0.88	1.2	1.2	1.4	0.76	0.72
TGATAAAACCCAAATTACTT	1.00688405797101	0.8	1	1	1.1	0.88	1.3	1	0.99	0.88	1.1
CCCTAAATCTGATAAAATTT	1.00674715909091	1.2	0.9	0.98	0.77	1.3	0.95	1.2	1.3	0.84	0.71
CCAGTAAAGCACGTAATCTG	1.00650289017341	1	0.82	0.88	1.1	1.1	0.92	0.91	1	1.1	0.97
TGTTACAACCAATACAATGT	1.00650289017341	1	0.97	1.1	1.1	0.88	0.87	1.1	1.1	1	0.78
CAAGTCCTCCGCTTTCTCAT	1.00643776824034	1.1	0.98	0.92	0.99	1	1	1.3	0.87	1	0.85
TCTGATACCTCGTACTTAAA	1.00637393767705	1.1	0.96	1.3	0.58	0.92	1.2	1.1	1.1	0.86	1
CGTTAACCCCAGGATCCCTA	1.00606276747504	1	0.84	0.75	1	0.98	1.6	1.1	1.1	0.94	0.89
TCTGAAATCCGAAGCCATTT	1.00568990042674	0.83	1.3	0.93	1.2	0.82	0.99	1	1.1	1	0.94
GGAACCTCCTGATAAATCGG	1.00537249283668	1	0.83	0.76	0.81	0.78	1.7	1.7	0.61	0.93	0.77
CGCACAACCTAAGGTTTAAA	1.00531914893617	1.3	0.71	0.86	1.2	1.1	0.88	1.3	1.1	0.96	0.69
TCAATAACCTGATTCAAATA	1.00467625899281	0.8	0.93	1	0.99	1	1.5	1.2	1.1	0.59	1.1
TCCAATCAGCAAAGCCCAGG	1.00467625899281	0.65	1.2	1.3	1	1.2	0.99	0.59	1.2	1	1.2
TAATACAATCACGAATATAA	1.00462962962963	1.2	0.78	0.99	0.75	1.1	1.1	1	0.94	1.1	0.99
TGCACTTACTAAATAACAAA	1.00462962962963	0.74	0.8	1.3	0.72	1.2	0.76	1.1	1.1	1	0.83
GAAGCCAATCAGATATCAAT	1.00430416068867	1.2	1	1	0.95	1	0.82	0.94	0.96	1	1.1
GGTTTCCCCCAAAATCAATG	1.00430416068867	1	0.86	1.1	1.1	0.81	1	1.2	0.9	0.99	0.91
TCAGAATTTCGGTAATCAAA	1.00430416068867	0.86	1.2	0.83	1.1	0.99	0.89	0.76	0.95	0.59	1.7
TCTGCTCCCGAAGATACCAA	1.00430416068867	0.69	1	0.91	1.5	1.2	0.87	1.2	1.1	0.93	0.77
CCATTCTCGTCCAGCTAATT	1.00397398843931	1.2	0.78	0.99	1.2	0.88	0.87	1.3	1	1.1	0.57
TAATCATCTGAAATTAACTG	1.00397398843931	0.95	0.87	0.84	0.76	1.1	1.3	0.95	1.5	0.95	0.57
TCCTTTCATCAGATCCCTAT	1.00389518413598	0.79	0.86	1.4	1.1	0.93	0.99	0.78	0.87	1.2	1.2
GCCATCCCCCACATTACTTA	1.0036023054755	0.53	1.4	0.94	1.1	0.84	1.3	1.3	1	0.79	0.89
CCCGTAAAGCCAGACAACGT	1.00353107344633	0.92	0.67	1.3	0.69	1.2	0.7	0.98	1.1	0.78	1.2
CCTGTTTATTGCATCCTCTT	1.00323275862069	1.1	1.1	0.87	0.99	0.85	0.95	0.94	1.2	0.89	0.96
TCTGAAACCTGATAATCAGT	1.00323275862069	1.2	0.95	0.88	1.2	1	0.73	1.2	1.2	0.91	0.68
GAAAACAAGGAAAGTCTATA	1.00320056899004	1	0.99	0.89	1.1	0.99	0.96	1.2	0.95	0.9	0.98
CCTACCATCTGCTATCACGT	1.00289435600579	1	0.89	1.2	1	1.4	0.51	1.3	0.81	0.75	1.1
CACTTTATTTCCAGTTACAA	1.00286532951289	1	0.92	0.84	1.5	1	1.1	1.2	1.1	0.91	0.79
CGTTTTTCCCAATGCTACGG	1.00286532951289	1.2	0.88	0.92	1.4	1.1	0.58	0.98	0.92	1	1.1
CAAAAAAAGTCAGTATCAAG	1.00283687943262	1.1	1.2	0.75	1.2	0.87	1.1	1.1	0.93	0.91	1.1
CAATTATCGGAAGACCTTAT	1.0025	1.2	0.66	0.61	1.6	1.2	0.84	1.5	0.88	0.76	0.87
CCTAACATCCAAGTTCAATA	1.0025	0.92	0.98	1	1.1	1.1	1.1	0.82	0.89	1.2	1.1
TACTTTTCGTGATGTTTAAT	1.0025	1.3	0.98	1.1	0.91	1.3	0.53	1.2	1	0.81	1
TCAATAAATTGGGACTTAGG	1.0021582733813	1.1	0.83	1	1.2	1	1	1.1	0.93	0.95	1
CAAGTCAACGCCGGACATTT	1.00213675213675	1.1	1.2	1.1	1	0.99	0.63	0.92	1.2	0.9	1
TCTAATACCTCAAGTCACGT	1.0018115942029	0.98	1.1	1.1	0.88	1.2	0.75	1	0.89	0.96	1.1
CAAGTAAATCCGATCCTTGG	1.00179340028694	1.2	1.1	0.84	1.2	0.67	1	0.78	0.93	1.3	0.98
CACTATTCGCCAAGCTAAAA	1.00179340028694	0.98	0.97	1.1	0.95	1.2	0.94	1.1	1	1	0.89
CCTTTACATGCAGGAATATA	1.00177556818182	0.8	1.1	0.8	0.88	0.9	0.96	0.97	0.82	0.84	1.4
GCAGTTAATCGAAGCCATAT	1.00177556818182	0.63	0.79	0.62	1.2	1.2	1.5	0.63	1.3	1.5	0.6
TCTGCTTACTGAATTCACTA	1.00177556818182	0.99	1.2	1	0.93	0.97	0.75	1	0.99	0.94	1.1
TGTTTATCCGGATGACAAAA	1.00177556818182	1.2	1.2	0.74	1.1	0.77	0.93	0.86	1.1	0.97	1.1
CCTTAAAAGCCCTTCCCTAT	1.00175808720113	0.89	0.76	1.1	1.2	1.3	1	1.4	1.1	0.84	0.73
CGATTCTATTCCATACCCAA	1.00143061516452	0.85	1.2	0.94	0.97	1	1.1	0.71	1.3	1.2	0.79
GACTAAACCCCAATCCCATT	1.00143061516452	1	0.84	1.1	0.97	1.3	1	0.88	0.92	1.1	1.1
TAAATTTCTTCAAAAATCGT	1.00143061516452	1	1.1	0.87	0.92	1	0.8	1.1	0.8	1.1	1
TGTGCTTCCTCCTTCTCTTG	1.0014164305949	0.88	1.2	1.3	0.7	1.3	0.58	1.2	1.1	0.87	0.87
GATAAAAACGGGAACACATA	1.00106990014265	0.95	0.95	1.3	1	0.88	0.73	0.71	1.2	1.1	1
TACGACCAGCAGTTAACCAA	1.00106990014265	1	1.2	0.88	0.91	1.1	0.82	1	0.85	1.2	0.96
TACAAACACTCGGACCCAAG	1.0007183908046	0.92	1.1	0.95	1.1	1.1	0.94	1.1	1	0.91	0.97
GATAACTAGTCATATTTCAA	1.00071123755334	1.1	0.81	1.1	1.2	1.1	0.82	1.2	1	1.1	0.72
CAAATCACTTAATGCTTTAA	1	0.73	1.1	1.7	0.83	0.81	1.3	0.83	0.91	1.2	1.1
CCCTATTACTAGTATACAAG	1	1	1	0.99	0.91	0.7	1.3	0.9	0.9	1.2	1
GAAAACTACCGGTGACTAAG	1	1.2	0.92	0.99	1	1.3	0.59	1	0.5	1	1.5
TCTAAAACGCGCAAACCATT	1	1.2	1.3	0.84	0.53	0.82	0.88	0.8	0.84	1.7	0.7
CCAGATTTTCGGGAACTTTT	0.999643874643875	0.95	0.97	0.98	1.1	1	1.2	0.94	0.97	1	1.1
TAAGTCCAGCAGGAATCCGG	0.999643874643875	1.1	0.6	0.97	0.95	1.2	1.1	0.65	0.96	1	1.4
TCCTAATTTCCGAGCACTAG	0.999640287769784	1.8	1.1	1	0.78	0.84	0.63	0.57	1.5	0.93	0.97
CCTGAATCCTCAGAAATAAT	0.999289772727273	1.1	1.2	0.87	1.2	0.89	0.9	1.2	1	0.91	0.91
GAAGCCACTGCAAAAAACTA	0.999289772727273	1.1	1.3	1.4	0.61	1.2	0.79	0.99	0.91	1.2	0.92
GAATCCCCTGCCATCCTCAT	0.999289772727273	0.88	0.96	0.95	1.1	1.2	1.2	0.87	1.4	0.85	0.9
CACTTTAATCACTAACCCTG	0.999282639885222	0.92	1.1	0.96	1.2	1.1	0.89	1.1	0.58	1.2	1.1
TCAATATCGCCATGTTCTTG	0.999275362318841	0.87	1.1	1.2	1.1	0.77	0.91	1.1	0.89	1.1	0.85
TCCGACCTTTCATTAAAAAG	0.999275362318841	0.92	1	1.1	0.95	0.91	0.82	1	1.3	0.86	0.78
GCAAACAACCCGTGATTCGT	0.998937677053824	0.93	1.1	1.1	1.1	1	0.89	1.1	0.83	1.1	1
CATGTTACCCCGGAATAGAT	0.998927038626609	0.94	1.1	1.1	0.99	0.82	1.1	1.1	1	1.2	0.69
CCAGTATATCGAGAACCAAA	0.998927038626609	0.82	1	1	0.9	1.2	0.87	0.81	1.3	0.96	0.92
GAAAACCAGCAGATTATATT	0.998927038626609	1.2	0.91	1	1.3	0.89	0.78	0.94	0.92	0.83	1.3
TAATTAAATTCCAGTAACGG	0.998927038626609	1	0.77	0.95	1.2	1.2	0.77	0.69	1.1	1.1	1.1
CACAAAATCTCCTTTATTAT	0.998587570621469	0.92	0.81	0.95	1	1.1	1.1	1	1.2	0.99	0.85
CACTATTCTCCCTTTTTTTA	0.998587570621469	1	0.88	0.8	1.1	1.1	1.2	1.1	1	0.94	1
CATATCTCCGACATTCATTT	0.998587570621469	1.2	1.2	0.72	1.1	0.57	1.6	1.2	0.64	1.2	1
TGTTTAATTGCCTACAATAG	0.998587570621469	0.83	0.85	1.5	0.99	1.2	0.81	1.3	0.8	1.1	0.84
CATACATACCACAGTCCCAT	0.998573466476462	1	0.99	0.96	0.81	1.1	1.4	0.89	1.1	0.91	1.1
CCAAAATAGCAGGTCTACAT	0.998559077809798	1	0.98	1.2	1	0.93	0.87	0.86	1	1.1	1
CGAAACCCTCCAATACCCAT	0.998559077809798	0.94	0.94	1	1	0.86	1.2	0.93	1.3	0.94	0.79
GCCAATACTCGCTTAATAAT	0.998559077809798	1.1	0.8	0.72	1.3	0.89	0.93	1.2	1.1	0.87	0.79
GCCGCTAAGCGCAGACATGG	0.998544395924309	0.77	1.1	1.1	0.92	1	1.1	0.89	0.99	0.64	1.4
TACGCATACGAGTGTCATTA	0.998239436619719	0.91	1.3	1.2	0.89	0.85	1.1	1.1	1.1	0.92	0.93
CCAATATATGCCAACACCAG	0.997829232995659	0.9	0.77	1	1	1.4	0.98	0.99	0.98	1.1	0.87
TACGGATATCCATACACCGT	0.9975	0.99	1.2	0.96	1.3	0.88	0.67	0.81	0.95	0.83	1.4
CCCTATCTCCCAAGATTATA	0.997474747474747	1	1.1	0.99	0.99	1	0.97	0.96	0.94	0.85	1.2
GATACATAGTAAAAACAATT	0.997474747474747	0.79	0.92	1.1	1	1.1	1.1	0.85	1	1.1	1
GCCTACCCCCAATAACCCGG	0.997150997150997	0.57	1.8	0.64	0.9	1.2	0.61	1.6	0.63	0.82	0.95
CACTACTATTCCATAAATAT	0.997122302158273	1.1	1	1.3	0.7	0.7	0.95	0.96	1.2	0.86	0.94
TACAAATCTGCAAGCACTTA	0.997122302158273	1.2	0.72	1.1	1.2	1	1	1.1	0.7	0.96	1.2
TCCTACACTGCCAGAATCAG	0.997122302158273	1.1	1	0.9	1	0.97	0.78	1.3	0.98	0.83	0.85
GCAGAAACGTGCATCATAAT	0.996803977272727	1.1	0.89	1.1	1.1	1	0.75	0.71	1.4	0.9	1
GAAATCCATCGCAGCTCCAA	0.996771879483501	1.4	0.98	0.97	1.1	0.85	0.75	1.1	0.96	0.91	1
TCCTACACCTCATGAACTTA	0.996739130434783	1	1	1	1	1.1	0.8	1.1	1.1	1	0.73
AACGAAAACTCATGTTTCTA	0.996423462088698	1.1	0.84	1	0.92	0.97	1.2	1.1	0.8	1.4	0.68
TATGACAACTGGATTAAATT	0.996423462088698	0.88	0.96	0.52	0.93	0.82	0.88	0.91	0.98	1.2	0.89
CCTGTATCCTCATGTCCAAG	0.995732574679943	0.9	1.2	1.2	0.85	0.83	0.95	0.85	0.75	1.1	1.3
GCCACCTCCCACGAAAATAA	0.995732574679943	0.74	1.1	0.89	0.91	1.2	1.3	1.2	0.96	1	0.84
CGTTATTCTTCCTAAAATGT	0.995689655172414	0.54	1.1	0.93	1.3	1.3	0.88	1.3	1.2	0.76	0.7
TGTTTCATGTCGTAACCAAA	0.995343839541547	1	0.73	1.1	1.2	1.1	0.88	1.1	0.98	1	0.89
GCTGTCAATTAGTACATAAA	0.995	1.1	1.1	0.73	1.3	1.2	0.78	1.4	0.9	1	0.68
TGAGCCCCCTCCATTATTTT	0.995	0.93	0.81	0.94	1.1	1.4	0.99	1.1	1.3	0.89	0.69
GCTATTATGCCCGATCCAAA	0.994949494949495	0.93	0.9	1	0.96	1	1.2	1.2	1.1	0.97	0.67
CATGACTCGTCGGATTTTGT	0.99465811965812	0.94	1	1	1.3	1.2	0.59	1.6	0.92	0.63	0.84
CCATTAAAGGAGTACCGAAA	0.99465811965812	0.83	1.4	0.92	1.2	1.3	0.93	0.45	0.84	1.4	1.3
CCTAATCACCAGATCATAGG	0.99465811965812	0.8	1.2	0.82	1.2	1.1	1	0.82	0.78	0.89	1.5
TCCGTCACTGAAATCAACAA	0.994604316546763	1.3	1	1.2	0.9	0.93	0.52	0.84	1.3	0.89	0.92
CCTGCCATCTACAGAAAAAA	0.994318181818182	0.83	1.4	0.98	0.86	1.1	0.92	1.2	0.86	1.1	0.84
CGAAAATCTCCATGAATAAT	0.994318181818182	1.1	0.69	1.2	0.97	0.88	1	0.92	1.1	1.1	0.88
CCCTAATACTAGATACTATG	0.994261119081779	1.1	0.94	0.86	0.89	1.1	0.98	0.88	1.1	1.2	0.78
TGAAAAAATCGCTGTAAAGT	0.994261119081779	1.1	1.2	0.88	1	0.98	0.86	0.94	0.62	1.2	1.2
CCAATTATTCGCTTACCTAA	0.994202898550725	0.87	0.88	0.99	1.1	0.97	1.1	0.72	1.1	1	1.1
CGTGATTCCGAATGTCATAG	0.993980169971671	0.89	0.96	0.63	1.2	0.92	1.6	0.7	0.81	1	1.5
CCTGATTTCTACATCTTTAT	0.993919885550787	0.92	0.76	0.85	0.91	0.95	1.1	0.74	1.2	1.1	0.93
TCAATCACGCACATAACTAA	0.993919885550787	0.99	0.64	0.84	0.72	1.4	1.1	0.96	0.9	1.2	0.91
TACAACCTGTAGTATTCCTG	0.993795620437956	1.2	1.4	0.67	1	1.2	0.64	0.93	1.1	1.1	0.76
TGTTTAACGTACGGACACAT	0.99358059914408	1.1	0.83	0.94	0.97	1.4	0.9	0.95	0.83	1	1.2
GCTGCAAATCACAATAATTG	0.993449781659389	1	1.1	1	0.89	0.82	0.96	1.1	1	0.88	0.92
TCCGTCCACCCCGTAATAAG	0.993243243243243	0.42	1.8	1.3	0.75	0.36	1.2	0.57	1.5	1.1	0.82
GCAGCTTACCGATATTATAT	0.993175287356322	1.1	1.2	1	0.9	0.9	0.86	0.94	1.1	1	0.91
TCCGACTCGTCCTGTGCCTG	0.993175287356322	0.94	0.76	0.72	1.1	0.86	1.8	1.1	1.5	0.55	0.8
TATGCACCCTACAACACAAT	0.99310595065312	0.83	0.86	1	1.1	1.4	1	1.5	0.9	0.95	0.56
CCATTCAAGGAGAATAATGT	0.992836676217765	1.2	0.82	0.99	1.1	0.96	1	0.86	1	1	1.1
CCTATATCCCACATATAAAA	0.992836676217765	1	1.1	0.79	0.96	0.93	1.2	0.77	1.2	0.89	1.1
TCTAAAAACCGAGTTACAAT	0.992836676217765	1.1	1.1	1	1.1	1	1	1.1	1	0.97	0.89
CCATTCAACCCGATTCATAA	0.992764109985528	1.1	0.8	0.92	0.89	1	1.1	1.2	1.1	0.87	0.75
CCCTAATACCGAAATTACAG	0.9925	0.92	1.5	0.82	1	0.77	0.79	0.88	0.99	1.1	1
TGTGACTACCCAGGAAAAGG	0.9925	0.8	1.1	1.3	1.1	1.1	0.6	0.77	1.1	1.1	1
CGAATATCGCCATATACTAA	0.992424242424242	1.2	1.1	0.99	1	0.86	0.83	0.98	1.2	0.79	0.96
GAAACTCTCTAAAAAATAGG	0.992424242424242	0.87	1	0.9	1	0.86	1.1	0.9	0.86	1.2	0.97
TATACCACCTCCAAAATTAA	0.992424242424242	0.81	1	1.2	1.1	1	0.83	0.78	1.1	1.3	0.75
GAATCCCTTCCCAGCACAGT	0.992086330935252	0.96	1.1	0.97	0.93	1	0.89	1	0.84	1.1	1
CAAGACCTGCAAATTCCCGT	0.991750358680057	0.86	1.1	0.83	1	0.97	0.91	1.2	0.92	1	0.83
CAAGATCTGTGAATACCATT	0.991750358680057	0.97	1	0.94	0.95	0.91	1.1	0.9	1.2	1.1	0.75
TCAAAACTGAGCTAACAAGG	0.991750358680057	0.81	1	1.2	1	0.95	0.91	0.97	1.1	0.94	0.94
CGCACCCATCACTGAAACAT	0.991416309012876	1	1.1	0.83	0.91	1	0.75	1.3	0.89	1	0.77
GGAATAAACTCGTACTATTT	0.991416309012876	0.84	0.95	0.92	0.83	0.85	1.5	0.75	0.73	1.5	0.98
GCTAATCCTTACTGACAAAA	0.991084165477889	1	1.4	0.74	0.9	1	0.77	0.82	0.89	0.86	1.4
TCATCCAATTGCATCACCGT	0.991084165477889	0.93	0.74	0.91	1	0.87	1.6	1.7	1.2	0.71	0.36
TGCACTACGTCATGCTATGG	0.990994236311239	0.99	1.1	0.98	0.89	0.9	1.2	0.86	1.2	0.87	1
GCTGATTACTGGAATTCAAA	0.99066091954023	1	1.4	1.1	0.73	0.93	0.7	0.81	1.2	0.93	1
TCTAAAACCCCAATTCAAAG	0.99066091954023	0.84	0.85	1.1	1	1.1	0.87	0.86	1.1	0.78	1.2
GATAAAACCTACAACTCTTA	0.990566037735849	1.2	0.66	1.1	1.1	0.98	0.65	0.94	0.97	1	0.99
CAAGCACTGCAAAATTATAG	0.990425531914894	0.96	0.82	0.88	1.1	1.2	1.3	1.2	1.2	0.75	0.84
TCCTTACTTCCGGAAAAAAA	0.990425531914894	0.89	0.98	0.86	1.3	1.1	0.62	1.1	1.1	0.97	0.82
CATGTCCCGCCATTTAACTG	0.99009900990099	0.85	1.1	1.2	0.92	0.9	1.1	1.4	1.1	0.79	0.71
TACATACTGCTGGGTCCAAA	0.99	1	0.81	1.2	1.2	0.92	0.77	1.1	0.87	0.89	1.1
TCCGTACTCGAAAAAAAAGG	0.99	1.4	0.69	0.61	1	0.78	0.82	0.56	1.6	0.8	1
TCAATACAGTACTTCATATT	0.989795918367347	1.1	0.9	1	0.99	1	1	0.96	0.97	1	0.95
CCAACTCCCCCGAATTAAAA	0.989672364672365	1.2	1.1	0.97	0.96	1	1	1.3	1.1	0.87	0.7
GCCTCCCTCGAAATATCCAA	0.989672364672365	0.58	1.2	1.1	0.71	0.93	1.3	1.1	1.1	1	0.77
TAAAAACCCCCAGACCCTTT	0.989672364672365	0.89	1.1	1.1	1	0.49	1.7	1.3	1.2	0.81	0.66
TGTGCCATTTGCATCACAAG	0.989346590909091	1	0.92	1.2	1.1	0.97	0.85	0.89	1.4	1	0.69
TCAATATACCAAGTAATAAA	0.989239598278336	0.92	1.2	1.2	1.1	0.99	0.7	0.94	0.86	1.2	0.94
TAAACTCTTCCATACTTCAA	0.989130434782609	0.99	0.77	1.2	0.76	0.78	1.1	0.89	0.83	0.88	1.3
CAAACTTCGTGGGTATTCTA	0.989022662889519	1.2	1	0.93	1	1.2	0.84	1.1	0.82	0.97	1.1
TATAAACCCCAGGTCAATAG	0.989022662889519	0.98	1	1.2	0.85	0.73	1.2	1	1.1	1.1	0.79
CAAAAAACGGACAGTACCAG	0.989022662889518	0.94	0.99	0.93	1.3	1.2	1	0.63	0.76	1.4	1.2
TAAATCCCTGAATGCAAAAA	0.988912732474964	1.2	0.89	0.85	0.75	1	1.3	1.1	0.96	1	0.89
CCTGACCTTGCAATTTACTT	0.988800578034682	1.4	1.1	0.9	1.1	0.85	0.93	0.93	1	1.2	0.78
CGTGACACTCCAGTTTAGTG	0.988800578034682	1	1.3	1	1.2	0.88	0.78	0.7	0.81	1	1.4
GAATTATCCCGAATAACCGG	0.988264580369844	1.2	0.85	1	1.2	0.95	0.83	1.2	0.97	1.1	0.7
TCTAACTATCCAAGCCTAAA	0.988264580369844	1.2	1.1	1.1	0.84	0.93	1	0.85	0.82	1.1	1.2
GAAGAAACGTAATGCATCGT	0.987822349570201	0.96	1.2	1	0.98	1.1	0.74	1.3	0.86	0.89	0.89
TACAACATGCAAGACTCATA	0.987623762376238	0.92	1.1	1.1	0.91	1.2	0.87	1.3	1.1	0.75	0.84
CAAGCTCCTGGGGATCAAAG	0.9875	1	0.92	1.1	1	0.99	1.1	1.1	0.96	0.96	0.93
CCAATTATCCCCTTCTCCAA	0.9875	0.65	1.9	0.94	1.1	0.81	0.69	1.1	0.83	0.92	1.1
CGCTATTATGAATACATATA	0.9875	1.2	0.69	1.2	0.95	1.5	0.8	0.94	0.99	0.92	1.1
CAAGTCAAGCGAAAATACTT	0.987373737373737	1.1	1.1	1.5	0.82	0.76	0.73	0.73	0.88	1.2	1.1
TGAATACACCGGGGCCACAA	0.987306064880113	1.1	1.2	0.94	0.97	1	0.78	1.4	0.27	1.5	0.83
TAAACCACCTCCAGACCCTA	0.987179487179487	0.86	1.1	1.2	0.89	1.2	0.89	0.88	1.4	0.95	0.73
TCCTTATATTAGGAAACCTG	0.987179487179487	1.1	0.88	1.2	0.83	1.1	0.95	0.95	0.95	1.1	0.96
TAAACAAATGGAAGCCTTGG	0.98705035971223	0.78	1.2	0.71	1	0.99	1.3	0.75	0.97	1	1.2
TACGTATACGAGTACCCTAT	0.98705035971223	0.82	0.93	1.1	0.73	1.4	1.3	0.83	1.1	1.4	0.59
TGCGTCTTTTCCTATTCTAT	0.986918604651163	1.1	1.2	1	0.83	0.7	0.95	0.93	1.2	1	0.75
TCCTTCATTGAAAGACAAAT	0.986728837876614	1	0.78	0.99	1.1	0.9	1.1	1.4	0.96	1	0.57
CAAATCCATCCATTCCTCTA	0.986676016830294	1.1	1.1	1.2	1.3	0.87	0.7	0.87	1.1	1.1	0.95
CCTATTATGCAAGTCCACAA	0.986091298145507	1	1	0.77	0.99	1.1	0.95	0.9	1	1.1	0.95
GATAAACCGTAGAGCACTTG	0.986091298145507	1.2	0.75	1.2	0.91	1	1.1	0.78	1	0.97	1.2
TCTTTATTTCCCTAACACTT	0.986091298145507	1	1.4	0.92	0.86	1	0.73	0.77	1.2	1.2	0.78
TATACATATCAAATCCTTTA	0.986091298145506	0.93	1.1	0.91	1.1	0.96	0.81	0.93	0.87	1.2	0.95
CCTAATTTCTCATAAACATT	0.985632183908046	0.98	0.78	0.93	1.1	0.87	1.2	0.98	0.94	1	1
CGAAATTACCACTTATATAT	0.985632183908046	0.86	1.1	0.92	0.93	1	0.95	0.85	0.99	1.2	0.88
GATTCTATGTACTAACACTT	0.985486211901306	0.98	0.88	1.2	0.85	0.98	1	0.89	1.1	0.89	1
TCCTCCCTCTCATTCAACAG	0.985460992907801	1.1	1.4	0.89	0.99	0.98	0.79	1.2	1.1	0.97	0.7
GATATCAAGCCCTTCCAGAA	0.985166425470333	0.81	1.2	1.1	0.87	0.91	0.92	1.2	0.93	0.93	0.83
TCAACATCTCAGGTCATAAA	0.985148514851485	0.85	0.86	0.76	1.2	1.5	0.93	0.88	0.9	1.1	1.1
CCAACAAAGCCCTAACCTTA	0.985	0.92	0.99	1.1	0.78	1.5	0.72	1.2	0.94	1	0.8
TCCAACTACCAAATACACTA	0.984848484848485	1	0.86	1.2	0.9	0.98	1.1	1	0.89	0.91	1.1
GAAACCTTCTCCGAAATCAT	0.984837799717913	1.1	0.8	1.1	0.9	1.1	1.1	0.97	1	0.92	1.1
CACATTTTCTAAGGTAACAA	0.98469387755102	0.95	0.72	0.86	1.1	1.2	0.63	1	0.86	1.2	0.8
TCAACTTTGGAGAATACATA	0.98468660968661	1.1	0.89	1.1	0.95	1	0.88	1	0.85	1	1.1
TACTAAAAGTAATAACTCAT	0.984532374100719	1.4	0.84	1.1	0.91	0.72	1.1	0.86	0.7	1.4	0.95
TGCACCTTGTCAATAAACTA	0.984532374100719	1.5	0.98	1.1	0.61	0.71	1.1	1.1	1	0.82	0.99
CCCTCCTCCCGCGAATTATA	0.984375	0.88	1.4	1.1	0.84	0.94	0.94	1.2	0.85	1	0.91
TATACTCATGCCGTTATCGT	0.984375	0.76	0.75	1.5	1	0.63	1.3	1.2	1.4	0.73	0.63
CCCACCCACGAAGAAAATGT	0.984218077474892	1.1	1.1	0.81	1.2	1	1	0.87	1.2	0.86	0.99
TAATACCCTGACGAAAAATA	0.984218077474892	0.98	0.67	1	0.94	1.4	1.2	1.1	0.98	0.95	0.89
TGCTCAATTTAAGTTTAAAA	0.984218077474892	0.87	0.86	1	1.4	1.2	0.75	1	1.4	1	0.52
TCCGCATACCACGTAATATG	0.984065155807365	0.74	1.3	1.2	0.81	1.1	0.96	0.95	0.96	0.86	1.2
TCAACATTCGAGTGATACAG	0.983285917496444	0.97	1.4	0.91	0.99	1.2	0.98	1	1.1	0.85	1
TCAGATCAGCAAGTTCCTAA	0.983285917496444	0.71	0.98	0.97	1.2	1.2	0.87	1.3	0.8	0.9	0.95
CCAAACCTGCACATATCCTT	0.983260553129549	1	0.85	1	1	0.98	1.1	1.1	1.1	0.96	0.7
CCTGACCACTCAGACAAATT	0.982978723404255	1.1	0.86	0.85	0.89	1.3	1.3	0.74	1.2	0.92	1.1
TAAACTATATGATATCCCTG	0.982978723404255	1.2	1	0.87	0.93	1.1	0.75	0.81	1.1	0.95	1.1
CCAATACCGTAAGAACCTTA	0.982808022922636	0.87	1	0.96	0.88	1.4	1.1	1	1	1	0.92
TGTGATAACGGAAGCATAAA	0.982673267326733	1.1	0.82	0.87	0.94	1.4	0.74	0.94	1.4	0.98	0.65
CCAGAAACCTCGAAAACCAG	0.982369534555712	0.99	1.1	0.86	1.2	1.1	0.92	0.94	0.94	0.9	1.2
GAAACCTAGCCCAGAACCAG	0.982323232323232	1	0.85	1.2	0.85	0.98	1.1	1.3	0.76	1	0.83
CGAAACCCTTACAGTACCGT	0.982193732193732	1.1	0.96	1.1	0.63	1.1	0.83	1	0.93	0.81	1.2
TCTTTATCTTACAGCAATAA	0.982193732193732	0.81	1.1	0.63	0.93	0.95	1.4	1.1	0.78	1.3	0.76
TAATTTATTGGCGTACCTGG	0.982067510548523	0.94	1.2	1.1	1.1	0.98	0.69	0.69	0.8	1.3	1.2
CATTACTCTGAATATTCAGT	0.982014388489209	1.3	0.71	0.87	0.96	0.91	1.2	1.1	0.83	0.98	0.99
CGAGCCTACCACTTACTAGG	0.981889204545454	1.1	1.4	1.5	0.62	0.74	0.68	1.1	1	1.1	0.75
CCTGATCCTGCGTATTTCAT	0.98140200286123	0.81	0.95	1.1	1	1.1	1.2	1.2	0.93	1.1	0.69
CCCGTCCTTTCCTTCTCTAT	0.981098430813124	0.86	1.3	1.1	0.98	1	0.81	1	0.9	1.1	0.93
GGCATTATCGGGTACTCAAG	0.980603448275862	1.3	1.1	1	0.84	0.91	0.84	1.1	0.93	1	0.87
CCCTACCTCGAAAACATATT	0.980300859598854	0.89	1.6	0.88	1	1	0.64	0.92	1.2	1.1	0.69
CCCGTATTGTGGAGTACAAT	0.98019801980198	0.91	1.1	1.1	1	0.9	0.96	0.99	0.87	1.1	1
TACATCCACCCATGATTCGG	0.98019801980198	0.9	0.77	1.4	1	0.8	0.9	0.79	0.45	0.62	2.1
GAAACCCATGAAATTTAAGT	0.980101302460203	0.82	0.55	0.98	1.2	1.5	1	0.89	1.2	0.9	0.88
CCTGTCACTCAAGTCTCCAA	0.97979797979798	1	1.2	0.81	1.1	0.87	0.95	1.4	0.89	0.95	0.64
GGTGTTACGTAGAGACAATT	0.979700854700855	1.2	0.85	0.86	0.94	0.97	1.1	0.87	0.96	1	1.1
CCTGTACATGCAGAATATAA	0.979403409090909	0.77	1.3	0.77	0.99	0.93	1.3	1.2	0.97	0.86	0.91
TGCACAAACGAATAACCAAG	0.979403409090909	0.94	0.71	1.1	1.2	1.2	0.9	1.4	0.87	0.94	0.73
CCATTATACTAGAGAACCGT	0.978898426323319	0.86	0.93	0.92	0.96	1	0.92	0.79	0.92	1.1	1.1
CCAAATAAGCACTTCCTAAG	0.978386167146974	0.97	1.1	1.5	0.75	1	0.67	1.1	0.44	0.74	1.6
CCCGAAAACCAAATCTAAAA	0.97808908045977	1.1	0.99	0.9	0.82	0.95	0.6	1.3	0.86	0.78	0.95
TCCGCTACGCCGGTTTATTT	0.977941176470588	0.8	1.4	1.1	0.8	1.1	0.74	0.61	0.89	1.5	0.99
GGAGATCAGTACTGACACAG	0.977793696275072	0.97	1.3	0.93	1	1.1	0.68	1.1	1.1	0.84	0.86
CACTATACCGAATTTCCATT	0.9775	1.1	1	0.9	1.1	0.85	1.1	1.3	0.74	1	0.87
CATTCATCGTGAATACATGG	0.9775	0.92	1.1	0.82	1.2	0.9	1.1	1.2	0.75	0.86	1.1
CATATCCCTTACAGTTAATA	0.977272727272727	1.2	0.59	1.1	0.9	0.91	1.3	0.7	1.4	0.85	0.92
TATATAAAGTCCTAACTTAA	0.977272727272727	1.2	0.66	0.9	1.1	1.1	1	0.97	1	1.1	0.8
TAATTCTACGCAGTTCACAA	0.977207977207977	1.2	0.88	1	0.95	1.1	0.98	0.86	0.72	0.94	1.4
CCAACCTACTGAAAACCAAG	0.976685796269727	0.93	1.2	1.1	1.2	0.78	0.76	1.1	1.1	0.69	1
GATTAATACCGGGACCAAAA	0.976685796269727	0.9	0.75	0.88	0.92	0.91	1.8	0.79	0.93	1.2	0.97
GAAACCCTCGAAAGCTAAAT	0.976449275362319	0.91	1	0.95	1	0.98	0.96	0.8	0.75	1.1	1.2
TCTTCTTTCCCGTAAACCAA	0.976449275362319	1	1.1	1	1	0.82	0.78	1	0.89	0.99	0.97
CATAACCTTCCCTTACTCAT	0.976156069364162	0.73	1.3	1.1	1	1	1.1	0.76	1	1	1.1
CCCACTCTGTGCAATTATTA	0.976056338028169	1.3	1.2	1.1	0.81	1.1	0.72	0.9	0.9	0.86	1.3
CCAAATTTTCGGAACATAAG	0.975574712643678	1.1	0.77	0.69	1.1	0.8	1.3	1.3	0.98	0.9	0.7
CCTGTTTTTTAATTCCAATA	0.975574712643678	0.89	1.1	0.82	0.83	0.92	1.3	0.78	1	1.1	1
TATGTACACTACAACAACAG	0.975574712643678	1.1	1.3	1.7	0.84	0.8	0.64	1.2	1.1	0.82	0.76
TCATATACTGAGATTTAATG	0.975574712643678	1.1	0.8	0.99	0.91	0.96	1	1.1	1.1	1.1	0.58
CCTTATACCCCAATTAATTA	0.975286532951289	0.9	0.96	0.92	0.94	1.3	0.86	0.73	1.1	1.2	0.86
GCAAAAACCCACTTCATAAA	0.975286532951289	0.79	1.1	0.96	0.97	0.96	1.1	0.92	0.69	0.78	1.5
TAATTCTTCCAAGTACAAAT	0.975286532951289	1.1	0.85	1	0.84	1.3	1.2	0.52	0.96	0.91	1.5
CATATATAGTGGGTCACCAG	0.975247524752475	1.1	1	1.1	0.92	1.2	0.79	0.97	0.95	0.92	1.1
CCCAACCTCGCATATCAATA	0.975247524752475	1.1	1.4	1.7	0.97	0.79	0.66	0.96	1.1	0.95	0.93
CGTTCTCCTGACTGAAATAA	0.975247524752475	1.2	0.93	1	1.1	0.92	0.82	1.3	0.86	0.79	0.99
GCCAATACTGACTAAACAAA	0.975247524752475	0.84	0.88	1.5	1.5	1.2	0.36	0.91	1.3	1.1	0.63
GCATACCATGACGTTCTATT	0.975036179450072	1	0.99	1.1	1	1.1	0.91	0.81	1.2	0.74	1.1
GATGTTTTCGAAAAAAGCTA	0.975	1.2	0.99	0.94	1.1	1.2	0.91	1	1.3	0.73	0.87
TCCGTACCTGAGAGACTAAT	0.974780701754386	1.1	1	0.97	0.98	0.79	1	1.3	1.1	0.83	0.58
CAAAACCTCCCAAATCAATT	0.9747150997151	0.82	0.94	1	0.96	1.4	0.92	1.1	1.1	0.9	0.81
CCTGCTATTCGAGGACTCAG	0.9747150997151	0.78	1.1	0.91	0.96	0.98	1.3	1.1	0.99	1	0.82
CGCATCCACCAAGTCTCTTA	0.9747150997151	1.3	1.4	0.98	0.99	0.79	0.7	1.1	1.3	0.67	0.84
CAATTTTCTGCGGTCTAAAT	0.974460431654676	1.2	0.67	0.95	1.1	0.83	1.1	1.2	0.88	0.69	1.1
TAAATATAGGGATTCCACAG	0.974431818181818	0.93	1.4	0.84	0.83	1.3	1.1	0.92	0.7	1.1	1.2
TGATTACATTCAGAATATTA	0.974431818181818	1.3	0.69	1.1	0.96	0.84	1.4	0.73	0.89	1.1	1.2
CACTTTCTCCGGTTCATTAG	0.974150141643059	1.1	1	1.1	0.96	0.95	0.95	0.82	0.91	1.1	1.1
TGCGTACTGCCGTGTACATG	0.974150141643059	0.9	1.3	1.1	0.94	0.97	0.85	0.99	1.1	0.74	1.1
TACGATTTTCGGAGCTTTAA	0.973913043478261	1.3	0.73	0.87	1.2	1.3	0.73	0.7	1.1	0.84	1.2
CCAACATTCTCCGTTAAAAT	0.973891273247496	0.8	0.95	1.8	0.7	0.64	0.9	0.98	0.51	1.6	0.8
TACAACAATTAGAAATAAAT	0.973891273247496	0.93	1	1.2	1.1	1.1	0.66	0.78	0.83	0.98	1.3
CCCAACCTTCCATTTCCTGT	0.973342939481268	1	1.3	0.89	1.1	0.95	0.87	1.2	0.93	0.9	0.83
CAAATTTACCAATGTCTCGT	0.973328591749644	0.79	0.81	1.4	1.1	1.1	0.87	0.89	0.94	1.5	0.58
GATGAATCCCAAAGCTCAAT	0.973328591749644	0.91	0.92	1.3	1	0.8	1	0.69	1.5	0.81	0.91
CCAGATTATTCGTGTTTCAT	0.973060344827586	1.2	0.92	0.96	1.1	1	0.99	0.93	0.99	0.95	1
GGAATCCTCCGAGGCAAAAA	0.973060344827586	1.1	0.81	1.2	0.77	0.88	1.2	0.88	0.79	1.1	1.1
TACTTACATTCATGCCTAGT	0.973060344827586	0.94	0.86	1.4	0.95	0.76	1.2	1.1	0.68	1.2	0.89
TATACTTTGTCCGGTATCAT	0.973049645390071	1.1	1.1	0.91	1.2	0.86	1	1.2	1.1	0.95	0.67
TCCTAATTTCCCTGATTCAT	0.973049645390071	0.84	0.95	0.8	1.3	0.96	1.1	0.85	1.1	1.3	0.67
CAAACCCAGTGGAACCTTAT	0.972779369627507	0.94	1.3	0.92	1.1	1.1	0.73	0.67	1.4	0.71	1.1
GAAGTTCCTTCATAAATCTG	0.972779369627507	0.8	1.3	0.82	1.1	1.5	0.81	0.83	0.85	1.1	1.1
CCCTTCTCTGACAGACAAAT	0.972772277227723	1.2	0.6	1.4	1.8	0.88	0.69	1.8	0.6	0.74	0.79
CCTTACCCCTCCATACCCGT	0.972765363128492	1.4	1.1	1.1	0.83	0.74	1.2	0.82	0.78	0.98	1.4
CCCTTAACTGACTTCTTCAA	0.9725	0.87	1.2	0.79	0.96	0.78	1.2	1.1	0.98	0.86	0.95
CCTAAAAACGAGAAACCTGG	0.9725	0.81	1	0.88	0.94	1.6	0.84	1	0.81	1.2	0.88
GGAAACTACCGAGAACCATA	0.9725	0.92	0.92	1.2	0.95	0.81	1.2	1	1	1.1	0.79
GGTGAAATCTCGTATCTAAG	0.9725	0.84	1.1	0.99	1.4	0.87	0.7	0.96	0.76	1.2	0.97
CCTGACCATTACAGTCAAGT	0.972222222222222	0.81	1	1.3	0.94	1.1	0.78	0.85	0.9	1	1.1
GCCTCTTCCTCCGACAATGG	0.972222222222222	0.85	1.3	0.83	1.2	0.84	0.99	1.4	0.56	1	0.99
TATAACATCCAAGTCCTATG	0.972222222222222	1.2	0.97	1	1	0.94	0.87	1	0.83	1.1	0.92
CCATTATCCTCCTGATTCTA	0.971946022727273	1.2	1.1	0.91	1.1	0.88	0.98	0.93	0.83	0.75	1.4
TAATCTAAGGAAGTAAATAG	0.971946022727273	0.86	1.1	1.7	0.95	0.89	0.59	1.3	0.74	0.92	0.95
TCAATATATCACTATAACGT	0.971671388101983	0.88	0.95	1.1	1	1.1	1.1	1	0.92	1	1
CACAACTATGCCATACAATA	0.971664275466284	1.2	1.2	1.3	0.92	1.2	0.46	0.5	0.77	1.3	1.3
TACTATATCCGCTATTAAAA	0.971664275466284	1.2	0.61	1	0.96	1.1	1.1	0.55	1.3	1.1	0.92
GATAAACTTGAATACCATTA	0.971387696709585	1	1.2	0.81	0.86	1.2	0.93	0.77	1.4	0.89	0.82
TCTTATCCCCCCATTTCTGG	0.971387696709585	1.2	0.87	0.97	1.3	0.67	0.99	1.1	0.79	1.1	0.89
TACTACAACCCGAAAACAGG	0.97111269614836	1	0.86	1	1.1	1.1	1	1.1	0.92	1.1	0.77
CAAGATCCTCCATATAAAAG	0.97108345534407	0.97	0.86	1.1	1	1.1	0.8	1.1	0.87	0.88	0.94
CCTTATTCTTCATGAAATAG	0.970839260312944	0.8	1.1	1.1	0.88	1.1	0.95	1	0.68	1.3	0.92
GGTGACCTGGACATATAATG	0.970821325648415	1.6	0.73	0.99	0.67	0.85	1.1	1	1.2	0.79	0.86
TATAATTTGCAAATTCCCAA	0.970567375886525	1.3	0.84	1.1	1.1	0.81	1.1	1	1.1	0.85	0.96
CGAGTCATGGACTAATAAGG	0.970545977011494	1.1	0.98	0.92	1.1	0.98	0.95	1.1	0.91	0.88	0.97
CCTTATAAGGCCTTTATTAG	0.970524017467249	1	1.2	1.3	0.85	0.98	0.65	1	0.93	0.9	0.98
TGATATCCGGGGAGAATAAT	0.970272206303725	0.97	1	0.86	0.98	1	0.97	0.57	0.82	1.6	0.88
TATTTTTCCGCCTTCTTTTA	0.969729344729345	0.81	0.95	0.75	1.1	1.5	0.81	0.78	1.2	1.2	0.71
CAATAACCGTCCTGATCAAA	0.96969696969697	0.88	0.86	1.2	0.93	1.1	1	1.1	0.95	1.1	0.69
TACAACAAGTGAAATTCTAG	0.969495091164095	1.1	1.1	0.94	1.1	0.95	1.1	1.1	0.93	0.93	0.99
TACGTTCCTCGGTATACCAT	0.969424460431655	0.93	1.1	1	1	0.98	0.95	1.1	0.91	0.87	0.97
CCAGATTTCTCCAGTTAATT	0.969153515064562	0.98	0.68	0.96	0.85	1.2	1.2	0.76	1.1	1	1
TCCATCCACTGATGACTCTA	0.969153515064562	0.99	1.1	0.92	0.88	1.2	0.99	1.1	0.89	1	0.87
CAAGTACATTGAATACTTTG	0.969113372093023	0.89	1.1	1	1	1	0.89	0.72	0.99	1	1.1
TCCATAATTGAGGACACAAA	0.968926553672316	1.3	1.4	0.61	0.9	0.67	1.4	0.68	0.94	1.3	1
GCCATTATTGAAATACCCGT	0.968884120171674	1.4	0.74	1	1.2	0.65	0.8	1.1	0.93	0.84	1
GCCTTTCCGGGCATTTCTTA	0.968616262482168	1.2	0.93	0.79	0.95	1.2	0.84	0.82	0.98	1.5	0.58
CCCGACTTGTCATGTCTATG	0.968349928876245	1.2	0.96	0.9	0.91	1.2	1.4	1.6	1.1	0.53	0.66
CCCTCTTTGCCAGGCCACAG	0.968349928876245	1.4	1.3	1	0.95	0.85	0.74	0.65	0.29	0.75	2.2
GCCTAATCGGAATATTTTTG	0.968349928876245	1.1	1.1	0.83	0.93	0.69	1.6	0.99	1.1	0.83	0.97
CCCATATCTTAGATCCTCAG	0.968299711815562	0.94	0.94	0.83	1	1.2	0.93	1.1	0.95	0.99	0.8
TCCTTCCCTCCAAATAAATT	0.968299711815562	0.83	0.9	0.68	0.73	1	1.8	0.81	0.84	0.79	1.4
CCAATTAATCAAGACCAAGG	0.968031609195402	1.2	0.95	0.87	0.97	1	0.99	0.79	0.8	1.3	0.96
TACTTATTCCCGTTACTAAT	0.968031609195402	1	0.8	1.3	0.99	1	0.94	0.99	0.93	0.98	0.95
CCTAATTATGCAGGATTTTA	0.967765042979943	1.2	0.76	1.6	0.99	0.67	0.66	0.97	0.69	1.1	1.1
TCCTTTTCTCCAGGTACTAT	0.967765042979943	0.9	0.98	0.99	0.91	1.1	1	1.2	0.68	1	0.98
CACAAATTGCAAAGCCAAGG	0.9675	1.1	1.2	0.64	0.77	1	1.3	0.69	0.9	0.98	1.3
CGCTTCCTGTCCAAACTCTT	0.9675	0.9	0.87	1.2	0.92	1	0.91	0.87	0.75	1.3	0.95
CCTGATTCTCGCGTTACCAT	0.967438494934877	0.78	1	1.3	1	0.95	0.93	1	0.86	0.86	1.1
GAAAATATGCAAATCCACAA	0.967438494934877	0.87	1.1	1	0.8	1.2	0.74	1.1	0.87	1	0.85
CAAGACTTCTACTGTCTAAT	0.967236467236467	0.89	0.93	1.1	0.97	1.3	0.9	0.91	1.1	0.98	0.89
CATACTATTCCGGTCCAAAA	0.967236467236467	1.4	0.91	0.8	1.1	0.93	1.1	1.3	0.78	0.7	1.1
TAAACCCTCCCCGTAAAAGT	0.967236467236467	1.2	1.1	0.76	0.99	0.77	1.3	0.59	0.99	1.1	1.2
TCCGCCAACGCCTTAAAATG	0.967236467236467	0.74	1.2	0.93	0.89	0.96	1.3	1.3	0.94	0.64	1
CATGTTTAGCGGAGTTAAGT	0.966906474820144	0.97	1.3	0.94	0.91	0.54	1.3	0.78	1.1	0.76	1.2
CCATAAAAGTCAAAATTTTT	0.966906474820144	1.1	0.91	0.87	1.1	0.87	1	1.1	1	1	0.74
CGCATCACTTACGGATATAA	0.966906474820144	1.2	0.95	1.4	0.96	0.75	0.59	0.67	0.74	0.83	1.6
CCCAATCATCAGATCCAAGG	0.966642754662841	1.1	0.99	1	1	1	0.92	0.81	0.9	0.84	1.3
CGTTCAATTTCCAAAAACAT	0.966642754662841	1.2	0.78	1.1	1.1	1.1	0.71	1	0.83	1.1	0.92
GATAACTCCCAATGTTAATT	0.966119828815977	0.98	0.92	1.1	0.95	0.97	0.89	0.75	1.3	1.2	0.62
GCAAATTACGGAAATTACTA	0.966119828815977	0.93	0.82	1	1.3	0.86	0.6	1.1	0.84	0.93	1
CCTTCTATCGGAGGTTACTG	0.966040462427746	0.85	0.96	1	1.2	1	0.92	0.76	1.1	1.2	0.76
CCAAAAAATCGCTACACCTT	0.965860597439545	0.84	1.2	0.89	0.8	1.1	1.1	0.76	0.73	0.89	1.5
CGAGCTCATCAGTACTCATA	0.965860597439545	0.95	0.82	1.3	1.1	1.3	0.83	1.1	0.92	0.9	0.96
CGAACTATGCCCGGAAATGG	0.96551724137931	0.95	1	1	1	0.91	1.2	0.98	1.1	1	0.76
CGAATATACGCATTACAAAG	0.965166908563135	1	0.79	1	1.1	1	1	0.9	0.93	1.1	0.87
TCCGTATAGCGCTACTTCTA	0.965166908563135	0.86	0.92	0.8	1.2	0.71	1.3	0.99	0.83	1	0.98
TCCGTAACCTACTATACCTA	0.96509167842031	0.77	1.2	0.98	0.98	0.97	1.3	0.9	1.1	0.91	1
CGAGCTAATTCCAAATAAGG	0.965	1.2	1.2	0.95	0.77	0.9	0.98	0.82	1.1	0.94	1
GAAAAAATCCAATTACCTTT	0.965	1.1	0.77	1	0.91	0.62	1.4	1	0.66	1.4	0.8
TCCTACTCGCAATATTCCTA	0.964905933429812	1	1.1	0.93	0.96	0.89	0.93	1.1	1	0.95	0.76
GAAGCCTATTGGATATTTAT	0.964646464646465	1.1	0.97	0.83	1	1.1	1.1	1.1	0.73	1	0.99
GCAAACCCGGAAAACTAAAA	0.964646464646465	1	1	0.57	1.4	1.1	1.1	0.92	1.4	0.73	0.77
CACATTTCCTCAAACAAATA	0.964488636363636	0.82	1	0.77	0.95	1.1	1.1	1	0.97	1.1	0.81
CCTAACTCTGGAGGCACAAG	0.964388489208633	1.1	1	0.97	0.73	0.85	1.3	0.78	1	0.95	1.1
TCCGTTCATTGATTCTCTAT	0.964388489208633	0.78	1.2	0.79	0.91	0.91	0.76	0.99	0.92	1.2	0.72
TCCTATCATCCAAAACCCTG	0.964235127478754	1.1	0.97	0.95	0.64	1.1	1.1	0.59	1.1	1	1.2
TATGTTCTTGACAACCTTTA	0.964131994261119	1	1.2	0.84	0.57	0.67	0.59	0.68	0.95	0.81	1.4
GCATTTAATGAAGAACCTAG	0.964026162790698	0.98	0.75	1.1	1	0.97	0.98	1.2	0.7	1.1	0.79
CATTATTCTTGCTGTTCTAA	0.963876967095851	1.1	1.3	1.1	1.2	0.83	0.7	0.96	1	0.9	0.99
CCCACCTACCGGTTACCAAA	0.963876967095851	0.79	0.82	1.1	1.1	1.2	1.2	1.1	0.95	1	0.8
TCAATAACCGGATAACTATG	0.963876967095851	1.2	0.93	0.62	0.85	0.71	1.9	0.65	1.1	1.1	1
TGCATTACCTGCAAACCCTG	0.963876967095851	1	0.96	0.98	1.2	1.2	0.55	1	1.1	1.1	0.65
TACTATAACGCAATCAATAG	0.963511560693642	0.89	1	0.92	0.98	0.93	1	0.93	0.79	1.1	0.99
CATAAATTGCCATTCACCAT	0.963483146067416	1.2	0.9	1.2	0.95	0.85	0.92	1.1	0.89	0.83	1.1
CCAGTTCCCCAGTACACATA	0.963371266002845	0.93	0.94	0.72	0.92	1.1	1.6	0.74	0.86	0.87	1.4
CCCACAATTCGCAGTACCAG	0.963371266002845	0.7	0.94	1.1	1	1.2	1.1	1	1.3	1.1	0.47
CCCGAAATTTCATGAAAAAA	0.963256484149856	1.3	0.89	0.93	0.93	1.2	0.69	1.2	0.93	0.98	0.71
GCCTTATTTGACTTTAAATA	0.963256484149856	1.1	0.9	1.1	0.84	0.9	1	0.98	0.82	0.82	1.2
TCATCTCCGCAAGACCCAGG	0.963120567375886	1.1	0.86	1.1	0.79	0.85	1.5	1.1	1	0.85	0.93
CGAAACAATTAGAAACTCTG	0.962750716332378	1.3	0.98	0.99	0.94	0.92	1	0.66	0.88	1.1	1.2
TAATACACTGAAAATTCAGG	0.962750716332378	1	0.88	1.1	0.78	1.3	0.97	0.97	0.9	1	0.97
CCCATAAACCGCTGCAACTG	0.9625	1	1.2	0.99	0.77	1	0.94	1.2	1.1	0.86	0.69
TCTTACCCTGACATACTCTA	0.9625	0.91	1.3	1	1.3	1.1	0.71	0.39	1.9	0.68	0.88
TGATCAACCGAGAACAACTT	0.9625	1.1	1.2	0.68	1.2	0.9	1.1	0.75	1.2	0.96	0.94
GACGCACCCCAATTAACAAG	0.962250712250712	0.58	1.5	0.82	0.62	0.8	1.4	1.1	1.3	0.68	0.78
TATATAATTCGGTTACAAAA	0.962250712250712	1.2	0.76	1.2	0.64	0.89	0.93	1.5	0.47	1.2	0.69
TCTTCCTCGTGAATCCAAAA	0.962121212121212	1	0.99	0.83	1	0.91	1	1	0.87	1	0.94
TAAAAATCTGAATAACCATA	0.962002840909091	0.93	0.92	1.2	1.2	1.1	0.73	0.68	1	0.99	1.2
TACTTTACTCAGTGCACATG	0.961870503597122	1	0.81	1.1	1	1.2	0.93	1.1	0.9	1	0.82
CCTTAACCTCGGGGTCACGG	0.961756373937677	1.2	0.99	0.81	1.2	1.2	0.76	0.97	0.99	0.93	0.99
GGTACTACTTGGGGTCAAAT	0.961756373937677	0.8	1.1	1.1	0.85	1.1	1.2	0.91	0.88	0.79	1.3
CAAAAACTCTCGATCCATAA	0.961621233859397	1.2	0.93	1	0.88	0.76	1.1	0.96	1.2	1	0.67
CGCAATCATCGCGTCCATAA	0.961621233859397	1	1.1	0.93	1	0.93	0.91	0.99	0.74	1	1.1
TAAAATTTTTCCATACTTAT	0.961621233859397	0.77	0.86	1.1	1.1	1.4	0.83	0.42	0.81	1.6	1
TGTGTCACGCCCGTTTCATA	0.961482558139535	0.83	1.2	1.4	0.75	0.94	1	0.9	1.2	0.75	0.93
CAATATTCCCCCTTAAACAT	0.96137339055794	0.99	0.98	1.2	1	0.89	0.97	1.1	0.89	0.87	0.98
GACAATTAGTGCAGCCACTG	0.96137339055794	1.1	1.2	0.88	0.75	0.86	1.1	0.74	1.2	1.3	0.6
GCCAATTATCCCTACCCCGT	0.96137339055794	0.78	1	0.89	0.89	0.93	1.6	1	1.2	0.82	0.82
TAAGTACCTTACTTATAAAT	0.96137339055794	1.1	0.77	1.7	1	0.99	0.82	1.1	0.88	1	0.86
CCTACCTCTCGCATTACAAT	0.961126961483595	1.1	0.91	1.2	0.92	0.88	1	0.83	1	0.92	1.1
TCCTTAATCTGCTTCAAGTA	0.961126961483595	1.4	1.3	0.67	0.91	0.84	1.3	0.94	1.2	0.51	1.2
GGAGGTTATGACATTAAAAA	0.960982658959538	1.1	1.1	1	0.99	0.83	0.9	0.95	0.95	1	0.9
CGAAAAATTTCAGAAAAAAT	0.960881934566145	1	0.83	1.3	0.71	1.3	0.79	0.75	0.94	0.97	1.2
CAATTTTACTAATGCTTATA	0.960734870317003	0.97	0.82	0.98	0.87	1	1.1	0.96	0.97	1.1	0.78
CGATAACATCGCTTTCAAGG	0.960734870317003	1.2	1.1	1.2	0.75	0.78	0.81	0.82	0.99	0.8	1.2
GGTTTCTAGTCAATATCCTG	0.960734870317003	1.5	1.5	1	0.66	0.79	0.64	0.7	1.2	1	0.91
TCTGACTTTTACGTTTTTTG	0.960734870317003	1	0.96	0.89	1.2	1	1	1.1	0.88	0.94	0.89
CAATCTCCCTAGATACCCGT	0.960488505747126	1	0.87	1	1	1.2	1	1	1	0.98	0.84
CCTACCTAGTGAGCTCACAT	0.960488505747126	1	1	1	0.88	0.99	1.1	0.94	0.72	0.86	1.3
TCAGCTCACGAGACTTCAGG	0.960488505747126	0.81	0.99	0.92	1.4	1.1	0.79	0.94	0.96	0.82	1.1
GACAAACTGTAAATCATAGG	0.96039603960396	0.89	1.1	0.99	1.1	1.1	0.79	1.2	0.86	0.9	0.92
TCTACTAATGGATTTTTATT	0.96039603960396	1.2	0.76	0.98	1.1	1	0.93	0.98	1.1	0.99	0.81
CCCAAACATCGAGATATCAG	0.960243553008596	1.2	0.85	0.99	0.98	1.2	0.79	0.89	1.1	0.74	1.1
CCCACCTAGCCGAACAAATA	0.960243553008596	1	1	0.94	0.94	1	1.1	0.79	1.2	0.74	1.1
CGTGACTTCGAAAGTTCCGT	0.960243553008596	0.81	0.94	1.3	0.93	1.2	0.93	1.1	0.77	0.96	1
TAATTATAGCCCTGCTCCAG	0.960243553008596	1.3	0.9	0.95	0.86	0.91	1.1	1.3	0.42	0.91	1.2
TCCTAAACCTAGAGCATAAA	0.960243553008596	0.97	0.89	0.94	1.1	1.3	0.85	1	0.95	0.88	1
CCATACCATTGCGTTTTAAA	0.96	0.96	0.94	0.81	1.3	0.76	0.93	0.94	0.97	0.83	1.1
CGCACCCACCACTACCTATA	0.96	0.85	1.2	0.88	0.92	1.2	1.2	0.97	0.95	0.92	1
TAAGCTAACTCCGGATACAA	0.96	1.7	0.9	0.89	0.73	0.95	0.73	0.94	1.3	0.69	0.91
CGAAACACCTAGTTAATTGT	0.959757834757835	1.2	0.94	0.85	1.1	0.83	1.1	1.2	0.65	1	1
CGCTTCCACTGAATACATTT	0.958869814020029	1	1	0.98	1.3	0.94	0.77	0.96	0.98	0.89	1
TCAATTTCCGCCTGCATAGT	0.958630527817404	0.96	0.92	1.1	0.9	1	1.2	0.86	1.1	1.1	0.78
CCATAAAATTAATACACATA	0.958453757225434	1.1	0.85	1	0.88	1	0.89	1.4	0.88	0.89	0.62
TAAGCCAAGCAGGTCACCTT	0.958392603129445	0.9	0.92	0.88	1	0.93	1.2	0.91	1	1.1	0.84
TCATATCATTGATACTCTGT	0.95821325648415	0.89	0.93	1.3	0.92	0.86	1.1	0.97	0.99	0.93	0.91
GAATACAACTAGGTACCCGG	0.958156028368794	0.9	1.4	1.1	1.2	0.91	0.65	1.2	1.1	0.92	0.64
TCAATAAAGCAATTTCACTG	0.958156028368794	1.3	1.1	0.62	0.83	1.1	1	1.4	0.76	0.6	1.1
TATATAAAGGCAAACTTAAA	0.958100558659218	1.1	0.89	1.3	1.1	1.1	0.57	1.5	0.74	0.92	0.76
GAAAAACATCAGTTCTAATG	0.957974137931034	0.96	0.86	0.95	1	1.1	0.99	1.2	0.93	0.95	0.73
TACTAACTCTCGAACCTCTT	0.957920792079208	0.52	1.5	1.3	0.84	1.5	0.56	1.4	0.81	0.75	0.91
TCCTATCACGACAGACAAAA	0.957686882933709	0.96	1.2	0.87	0.85	1.2	0.81	0.96	1.3	0.77	0.85
TCAGTATCGCAGGAATCATA	0.957547169811321	0.94	0.86	1.1	1.1	0.72	1.2	0.57	1	1.2	1
CCTGTACTCCCAAGAAACTA	0.957308248914617	0.89	0.96	0.95	0.81	1	1.3	1	0.98	0.86	0.94
GAATACCATCCATATACCTT	0.957308248914617	1.2	0.89	0.73	1.5	1.1	0.77	1.7	0.75	0.96	0.37
CCAGACAACCGAGTTCACTG	0.957264957264957	1.2	1.1	0.63	0.81	0.95	1.5	0.85	1.1	0.89	1
CCCGTTAAGCCATTAATTTA	0.95703125	1.1	0.85	0.98	1.5	0.46	1.4	1.3	0.56	1.2	0.79
CCTTTCAACTCAGTAACATA	0.95703125	0.93	1.4	0.78	0.73	1.2	1	1.3	0.79	0.77	0.99
TAAGAAATCCCAAATCTAGG	0.95703125	1	0.9	0.88	1	1.1	1.2	1	0.98	0.98	0.89
TATGAAACCCAGAATTCAAA	0.95703125	1.1	0.92	0.96	1.1	1.1	0.86	0.81	0.98	0.86	1.2
TCTTCCATTCCATATTCAAG	0.956798866855524	1.3	1.8	0.72	0.91	0.43	0.7	0.75	0.99	0.72	1.4
TGCACCCCCCAAATCTCAGT	0.95656779661017	0.83	1.2	1.5	0.69	0.76	1.7	1.2	1.1	0.7	0.87
CGTATTATCCAATGACCTAG	0.955903271692745	0.98	0.8	0.97	1.2	1.1	1	1.1	1	1	0.74
CCTTAATCCTACATAATAAG	0.955691642651297	1.2	1	1	0.97	0.95	0.62	0.86	0.86	1.1	0.97
TCCACCTTGGGGAACATTAT	0.955691642651297	0.88	1.2	0.76	0.95	0.95	1.1	1.4	0.9	0.85	0.64
CCTGTAATCTACGATTACAA	0.955459770114942	0.95	1.1	1.3	0.92	0.8	0.99	0.32	0.98	1.2	1.3
CGTAAAAACCAGAGTAAATA	0.955459770114942	0.8	1.1	0.83	1.1	1.2	1	1.1	0.87	0.83	1
TCTTCTATGGGGTTAAATTA	0.955445544554456	1.2	0.77	1.1	1	1	1.2	1	0.89	0.87	1.1
TCCTCTTATTACTGATATAA	0.955445544554455	1.1	0.86	1.2	0.84	0.77	1.3	0.95	0.75	0.96	1.2
CCTGATTCCTAGAGTTTATT	0.955229226361032	0.9	1.2	0.96	0.98	0.99	1	1.1	0.64	0.97	1.1
CCAGATAATTCGGTTCTTAT	0.954775687409552	0.98	1	0.82	1.1	1.2	0.71	0.65	1.1	0.92	1.1
TAATACCTTCCGAGTACAAG	0.954775687409551	0.84	1.3	1.2	1.1	0.94	0.53	1.2	0.94	0.82	0.81
CATAGCCTTCCGTAATTTTA	0.95477207977208	0.8	0.96	1.3	0.91	1.1	0.75	0.95	1.1	0.86	0.92
CATGAACTTGCCGTCCACAG	0.954545454545454	0.9	1	1.1	1	0.76	1.4	1	0.95	0.84	0.99
GACGTTTCTGGGGATTAAAT	0.954320113314448	0.89	0.77	0.97	1.3	1.1	0.93	1.2	0.99	0.98	0.68
GCCAATTCCTGGTAAATATA	0.954088952654232	1.2	0.8	0.86	1.2	1.2	0.93	1.1	0.96	0.83	0.91
TCTATACCTCAATGACATAT	0.953637660485022	0.84	0.75	1.3	1.5	0.97	0.92	1.3	0.81	1.1	0.61
CCATATCCCCCCAACCCCAA	0.953637660485021	0.91	0.98	1	0.92	0.86	1.5	1.2	0.94	0.92	0.76
TGTGTACCTGGGATTTATTT	0.953413940256046	1.5	1	0.65	0.92	0.95	0.71	0.68	1.5	0.8	0.85
GAAGTCAAGCACTTTACAAA	0.953170028818444	1.1	0.87	0.97	0.92	1	1.2	0.99	0.62	1.6	0.57
TCTGCCTCCCAATACACAAG	0.953170028818444	0.76	1.3	0.91	0.88	1.4	0.78	0.38	1.3	1	1.1
TCTTTTACTGACAATAACTG	0.952970297029703	1.1	0.82	1	1.1	0.97	0.98	1.2	1.1	0.96	0.59
TCCACCCTTCGAAGCACATA	0.95294540229885	0.85	1.3	0.92	1.2	0.96	0.82	1.2	0.84	0.75	1
GCTTGACATTCATAACCCGT	0.952722063037249	0.9	0.86	1.1	1.1	0.98	0.94	0.97	0.94	0.95	0.94
CCATATAACCGAGAAAACTT	0.9525	0.94	0.82	1.4	1	1.1	0.92	0.95	0.93	1.2	0.73
CCTACTCTCTGGAAAACATT	0.952243125904486	1	0.94	0.78	0.91	0.98	1.1	1.1	0.78	0.93	0.95
GATTTATACTACTACACATA	0.952059659090909	1.2	0.95	0.85	0.97	1.2	0.9	1.1	0.8	0.93	1
TACTTCCACGAGAATACCAA	0.952059659090909	0.75	1.1	1.3	1.3	0.82	0.99	0.93	0.68	0.72	1.5
CCCGAAACTTCCAGCAAATT	0.952020202020202	0.97	0.81	1.2	0.89	0.66	1.2	0.8	0.93	0.94	1.1
TCAATTAAGTCATGAACAAA	0.952020202020202	0.67	0.92	1.1	0.7	0.84	1.1	1.3	0.72	0.97	0.78
GAAACAATGTCCTTAACCTA	0.951798561151079	0.96	1.1	0.88	0.92	1	1.1	1.1	0.89	0.94	0.85
TATTAACAGTAAGTAATCAG	0.951578192252511	1.1	0.98	1	0.87	0.92	1	0.95	1.2	0.75	0.89
CGCAACATCCCGAGACCTAT	0.951359084406295	0.71	0.93	0.86	1.1	0.99	1.3	1.1	1.1	0.76	0.84
GACTCCTTGGAAATAATATA	0.951193820224719	1	0.61	1.2	1.2	1.1	1.1	0.75	1	1.2	0.92
TAAGAATCCCACAGCCCCAT	0.95114122681883	1.1	1.2	0.69	0.73	0.97	1.4	1.6	0.82	1	0.39
CACATTAACCAAAGAATAAG	0.950924608819346	0.8	0.98	1.3	0.8	0.95	1.1	0.71	0.91	1.2	1
TACAACCCTCGCGACCTAAT	0.950924608819346	0.88	0.84	0.98	1.5	0.94	1	1.4	0.88	0.78	0.76
TCAGACTACTGATTACTCAA	0.950867052023121	1	0.82	1	1.1	1	1	1.1	1.1	0.97	0.59
TCCAAAATTTACGATACAAA	0.950867052023121	1	0.92	0.99	0.79	0.82	1	0.78	1.3	0.83	0.85
GAATTTAATCGCTTAACCTG	0.950709219858156	0.93	1.1	0.96	0.91	1.3	0.87	1	0.92	0.81	1.1
TCATAAACTTCGAGATCCAA	0.950709219858156	0.93	0.92	1.2	1	1.1	1.3	1.2	0.96	0.97	0.7
CCCGTAAAGCCCTTTCACAA	0.950431034482759	1	1.3	0.76	1.1	1.2	0.79	0.88	1.1	1.1	0.7
GAAACCAAGGCATTAAATTA	0.950431034482759	0.91	1.1	0.95	1.3	0.74	0.76	0.53	0.75	1.3	1.2
CATGTCTTTCAGAGCTTTAT	0.95	1.2	1	0.85	1	1.1	0.88	0.76	0.92	0.92	1.2
CAAGTCTATGAGGAATAATT	0.949710564399421	1.1	0.69	0.97	1.2	1	1.1	1	0.69	0.86	1.2
TCTTACCCTTGGGTCTCTTT	0.949573863636364	1.5	0.91	0.6	0.9	0.53	1.3	0.33	0.99	1.2	1.3
GATTAAAATTGAGGACCCTA	0.94949494949495	1	0.95	0.83	1	1.3	0.88	0.9	0.98	1	0.88
TCCGTATTCCAAATCTAAAG	0.949362606232295	0.97	0.97	0.97	1.1	1.1	0.85	0.92	1.2	0.93	0.78
TGTTAAACTTCCGGTCTCAA	0.949152542372881	1	0.96	1.2	0.94	1.2	0.87	0.9	1.1	1	0.84
CCCTCTCTCGAATTCTCATA	0.949067431850789	1	0.96	0.98	1.2	0.97	0.94	0.78	0.8	1.1	1.1
TAAATTACCTAAAACCTAAA	0.949067431850789	1.1	0.74	1.1	0.81	1.1	0.92	1	1	1	0.78
CATTTACCGTCCGGTTCCTA	0.948644793152639	1	0.82	1.1	0.98	0.81	1.1	0.83	0.95	1.3	0.72
CCTACTCCTGAAAACAACAA	0.94822695035461	0.9	0.85	1.2	0.88	0.91	1.6	0.78	0.69	0.95	1.4
TCCACTTCTTCGTGTAATAA	0.94822695035461	1.1	1.1	0.88	0.82	0.95	1.1	0.8	0.92	1.1	1
CCCATACCCCAAGTAATTTA	0.948126801152738	1	0.85	1.3	1	1	0.89	0.96	1.1	0.87	0.83
CCCTACATGTCATAATTTTA	0.948126801152738	0.96	0.97	1	0.79	1.1	1.5	0.9	0.87	0.79	1.2
GCAAACACCCGCGTATAAAT	0.948126801152738	1	1.4	0.76	1.1	1	0.68	0.45	1.2	0.81	1.3
TCATCCTCGGGAGTCACAGT	0.948126801152738	0.94	0.86	1	1.1	1.2	0.84	1.3	0.91	0.94	0.61
CCTTCAACCCAGGACTCTGG	0.947916666666667	0.94	0.79	1	1.1	0.99	1.2	1.3	1.2	0.75	0.52
CAAGAACCCCAAAGAATTAT	0.947707736389685	0.94	0.8	1	1.3	1.1	0.98	1.2	1.2	0.92	0.46
GGTGCCCTTTAGTTCCCATA	0.9475	0.95	1.1	1.2	1	1.1	0.78	1	0.79	1	1
TGTATTTTATGAGGAAACAT	0.9475	1.3	0.78	0.85	1	1	1.1	0.7	1	1.1	0.99
CACTTTTCGCAAAGTTATTA	0.947405329593268	1.2	1	0.88	1.1	1.2	0.65	0.83	1.2	1.1	0.73
GCCGTAATCCAGATCATCTA	0.947387518142235	0.65	1.1	1.4	1.3	0.94	1	0.7	0.83	1.1	1.1
GCAGCTATGCACATCATTTG	0.947293447293447	0.97	0.87	1.1	0.9	1.1	0.98	0.89	0.71	1.2	1
GGCAATAATGCAGTAACAAG	0.947293447293447	1.2	0.91	0.96	0.98	1	1.1	1.1	0.82	1	0.88
TATGTACTTCCAATAACCTA	0.947088068181818	0.98	0.89	1.1	0.98	0.83	1.4	0.93	0.96	1.1	0.82
TCTGCTATGTAGAGCCACTG	0.947088068181818	0.84	1.5	0.72	0.87	1.1	0.91	0.98	1	0.98	0.85
CAATCCCACCCATGCCCTTT	0.946969696969697	0.78	1.1	0.82	0.89	0.84	1.2	0.48	0.67	1	1.6
CGTACTACCTAATCCCTAAA	0.946969696969697	0.91	0.89	1	0.9	1.1	1.2	0.88	0.88	1.1	0.89
TGTACTATCCCAAAACCTAA	0.946969696969697	1.1	0.84	1.1	1	1.2	0.99	1.1	0.65	1	1
CCTGCAAAGCCCATACACAA	0.946680790960452	1.1	1.2	0.96	0.99	0.79	1.1	0.99	0.87	1.1	0.87
GACAATATTGGGAGACTAAA	0.946680790960452	0.99	0.83	0.9	1.2	0.86	1.2	1	0.98	1	0.85
TCCAACTCTTCCAGTAATAA	0.946556671449068	0.88	1	0.6	1.1	1.4	1	0.82	0.85	1	1.1
TACTTTTCCCCCGTCCCTAT	0.946556671449067	0.62	0.76	2.2	0.96	0.57	1.2	1.6	1.2	0.58	0.39
CACATTTTTCCCGATTACTG	0.946478873239437	1.1	0.86	0.95	1.2	1.1	0.79	1.3	0.84	0.88	0.82
GCCGTTTTTCGCAATAACAG	0.946351931330472	0.94	1.3	0.87	1	1.3	0.91	0.71	0.87	1.2	1
GCATTAACCGGAAAAACAAT	0.946220930232558	1	1	0.75	1	0.83	1.1	1.2	0.98	0.81	0.73
CATACAATCCAGAACAAATA	0.946148359486448	0.93	0.89	1.3	0.99	1.1	0.89	1	1.1	0.9	0.79
GATGTAATTTCATACCCTAA	0.946148359486448	0.89	1	0.87	1.1	1.2	0.85	0.99	0.95	0.94	0.91
GCAGTATTCCCGTATACTTT	0.946148359486448	1.1	1.1	0.93	0.85	1.1	0.83	0.82	1.1	1	0.87
TCTGATACCCCGGAATTAAT	0.946148359486448	1.1	1.1	0.86	0.9	0.85	1.1	1.2	1.1	0.81	0.68
CGTAAAATCGAGGTCACCAG	0.945945945945946	1.2	1	1.3	1	0.8	0.91	1	0.85	0.85	1.1
CCTAATATTTACGACTTTAA	0.945605187319885	1.1	0.83	0.73	1	0.98	1.1	0.71	1.1	0.98	0.96
CCCAATCACCACATCATCAA	0.945402298850575	0.88	1	1.3	0.76	1.1	1.1	0.69	1	1.2	0.87
GCCGTTAACGAAGTCCTATG	0.945200573065903	0.76	1.2	1.2	1.1	0.72	1	1	1	0.89	0.88
TCCTCTTAGGAAAAACCAAA	0.945200573065903	0.97	0.81	1	1	1	1	1.1	0.97	0.91	0.79
GCCTTTTTGTCCAACCTCTA	0.945	1	0.97	0.86	0.87	1	1.1	0.69	0.86	1.6	0.63
GCATCAATTTGAAGATAATA	0.94480056980057	1.1	0.83	1.2	1.2	0.94	0.75	1.2	0.87	0.78	0.94
CGTGTCCCTTGGTTTTACGT	0.944444444444445	1.1	0.95	0.83	0.95	1.1	1.2	1	0.76	0.99	0.99
CCAAAAACTTAATACTAAAT	0.944405099150142	0.98	0.74	0.94	0.71	1.1	0.99	0.92	1.1	0.95	0.84
GCCGAATTTCAAATTAAAGT	0.944405099150142	0.82	1.3	1.2	1	0.86	0.97	0.94	1.2	1	0.67
CGTAAAACTTCCTTAACTGT	0.944244604316547	1	0.93	1	0.99	0.99	0.84	1	0.99	0.82	0.94
CGAATCCTGGCGTACAATTA	0.944209039548023	1.3	0.91	0.77	0.85	1.1	0.75	1.2	0.7	0.92	1
CATATTACTCCAGTCCACGG	0.944209039548022	1.1	1	0.67	1.1	1.1	0.81	0.43	0.69	1.3	1.4
TGTAACATGTCCGATAACAA	0.944045911047346	0.98	0.9	1.1	1.1	0.81	0.88	1.1	0.82	1	0.84
CAAGACTTTGAATTTTAATG	0.943848354792561	0.9	0.88	1	0.98	1.1	0.83	0.93	1	0.91	0.93
CCCATACTCCCAAACAACAT	0.943848354792561	0.79	1.5	1.1	1	0.88	0.92	0.78	1.1	0.79	1.1
GACAATCCTCCAAGATCTGG	0.943651925820257	1.1	0.94	1.1	1	1.1	0.78	0.95	0.95	1	0.88
TGAAACCAGCCCAATTCATG	0.943651925820257	0.96	1.2	0.9	0.86	0.98	1.3	1.2	0.9	0.88	0.8
CCCATAATCGAGTTCCACGT	0.943478260869565	0.98	1	0.88	1.2	0.84	1	1.2	1	1	0.52
TCCACACACGCATGATACAT	0.943456614509246	0.94	1.3	1.2	0.98	0.83	0.78	0.79	1	1.1	0.9
CAAACTCACCGGTTTTCAAG	0.943280346820809	0.93	1.1	1.1	1.2	0.72	0.77	0.75	0.99	0.89	1.1
TCAGCCCTGCAGGTTAACTT	0.943280346820809	1	0.85	1.1	0.84	0.89	1.4	0.95	0.88	1	0.9
CCATACATCTAGGGCTTTTG	0.943069306930693	1.2	1.3	0.79	0.64	1.3	1	0.77	0.73	0.91	1.4
GCAGACAAGTCCGGAAAAGG	0.942887931034483	1.2	0.98	0.95	0.89	1	0.94	0.87	0.81	0.97	1.1
TACAACAAGTACGACAATTA	0.942887931034483	0.9	1.1	1.1	1.2	0.99	0.81	1	0.77	1.2	0.78
CAAATTACCTGAGGCCCCAA	0.942877291960508	1.2	1.1	0.85	0.68	0.98	1.4	1.4	0.79	0.77	0.86
CCATAATCCTCCTTCTCCAA	0.94269340974212	0.94	0.93	0.65	1.1	1.6	0.88	0.96	0.82	1	0.98
CCCTCTAAGTAGTAAACTTT	0.94269340974212	0.88	0.94	0.88	1.1	0.99	1.3	1.4	0.91	0.66	0.79
TCCATAATCTCCGTTTATAG	0.94269340974212	1	0.85	1.1	1.1	1.1	0.94	0.8	1	1.1	0.86
TCTGTTACGTGATGATCATA	0.94269340974212	1	0.97	0.79	1.1	0.93	1.2	0.78	0.97	0.91	1.1
GCTGACAACGCCAGCCCATA	0.942307692307692	1.1	1.2	1	0.86	1.2	1.1	0.95	0.97	1	0.86
GGTTATTACCACTTTAAAAG	0.942307692307692	0.96	0.88	0.74	1	0.91	1.2	0.85	0.88	1.1	0.88
CACAACACACACATACTAGG	0.942112879884226	1.2	1.1	1.1	0.91	0.67	0.93	0.76	0.76	1.1	1.1
CGATATTCCCGAATATCCGG	0.942112879884226	0.9	0.55	1.2	1.3	0.96	1	0.57	0.85	1	1.3
CACATCTCCCCGTGTCTTTG	0.941926345609065	0.95	1.2	1.1	1.2	0.91	0.93	1.2	0.87	0.73	1
CCATTAAACCCCAAACATAA	0.941919191919192	1.2	1.1	0.96	0.86	0.97	0.92	1	0.82	1.2	0.71
TATGAACTTGAATGCATTTT	0.941919191919192	0.96	0.86	0.61	1.4	1.1	1	0.81	0.8	0.92	1.2
CCAGAACATCAATGACTAAA	0.941726618705036	1.1	0.93	1.1	1.1	0.87	0.89	0.88	0.96	0.92	0.98
CAAGAAAACTGAAATATTAG	0.941549295774648	1.1	0.81	1.1	1.3	0.69	1	0.84	1.2	0.9	0.88
GAAATCACCCAAAATATTGG	0.941535150645624	0.9	1.4	1	1	0.85	0.89	0.89	0.78	1.2	0.88
TCTAACACCGCGGTTAAATG	0.94134477825465	1.2	0.88	1.3	1	1.2	0.61	0.73	0.93	1.1	1
CGAAAAAACCCAGTCCTAAA	0.941344778254649	0.89	0.92	0.99	1.1	1	1.1	1.2	0.86	0.93	0.77
CGCTAAATGGAGGGACCCAG	0.941155492154066	1.2	0.7	0.9	0.96	1.2	1.2	1	0.72	1.4	0.65
CCCAACCTTGACGTCAAATG	0.940967283072546	0.83	0.96	0.87	0.96	1.1	1.4	0.92	1.1	1.1	0.66
TACTTATTGCCCATAACCAT	0.940967283072546	0.96	0.83	1.1	0.88	0.96	1.2	1.1	0.85	0.88	0.95
CCCATACAGCCGGTCCCTTA	0.940780141843972	1.1	1.1	1.3	1.3	0.76	0.81	1	0.69	1.1	1
CATACTCATGAATACTTCTT	0.940594059405941	0.92	0.88	1.1	1.1	1	0.87	0.9	0.95	1	0.95
CATGTCCAGTACGTCACTTA	0.940594059405941	0.92	1.1	0.97	0.91	0.77	1.3	0.59	1.1	1.2	0.91
CACAACTACTGGAGTTCTTT	0.940561959654179	0.88	0.78	0.99	1.3	0.99	1	0.83	0.77	1.2	0.93
GCAGAACTGGGAGACAATTG	0.940561959654179	1	0.81	1.1	0.9	0.97	0.96	1	0.7	1.2	0.83
CCTAAACCCCGGAGACACGG	0.940186246418338	1	1.2	0.91	1.1	0.92	0.85	0.99	0.72	1.2	0.84
GCTGTTATTCAGATCCTAAA	0.940186246418338	0.91	0.92	0.99	1.1	1	0.76	1.3	0.88	1	0.57
TCCTTTTACCACATTCTCTG	0.940186246418338	0.94	0.97	1.3	0.93	0.99	0.75	0.8	1.1	0.75	1.1
TACTATCACCAAGATTAATG	0.939814814814815	0.86	1	0.93	0.44	0.99	1.5	0.87	1	0.92	0.98
TCCTAACCCCACTTTCCCAG	0.939814814814815	1.2	1.1	1.1	1.1	0.94	0.85	1	1	0.95	0.82
TGAAATATCTGAATCCATAG	0.939814814814815	1	0.88	1.1	1	1.2	0.93	0.88	1.2	0.89	0.8
CGAGCCAATGCCAATACCAA	0.939630681818182	1.1	1	0.69	1.2	0.85	1.1	1	0.98	1	0.8
TATACCTACCCAAGCACATT	0.939630681818182	0.7	1	1.1	1	1.4	0.97	1.3	1.1	0.6	0.78
CCAACCTTCCCCTACCAAAG	0.939447592067989	1.3	1.1	1.1	0.85	0.97	0.82	1.1	0.67	1.1	0.92
TAAACATCCCCCAGTCACTA	0.939265536723164	1.2	1	1.2	0.97	1.2	0.57	1.2	1.1	0.87	0.63
CCAATTTACTAAGAACTTAA	0.939024390243902	0.9	0.96	0.87	0.88	0.75	1.7	0.81	1.1	1.1	0.73
CCAGTACCCTGGATAATTGG	0.939024390243902	1.2	1	0.85	1.1	0.9	0.92	0.81	0.88	1.1	0.95
CGCATACTTCACAGCTATTA	0.939024390243902	0.96	0.91	0.92	0.9	1	1.3	0.84	0.85	0.95	1.1
TGAACACAGTACAAACTAAT	0.939024390243902	0.81	1	0.94	1.1	0.92	1.1	0.83	1.1	0.95	0.86
CCCTACAATTAATTTATCAA	0.938841201716738	1	1.1	0.98	1	0.95	0.99	1.2	0.72	0.87	0.96
CATTCCTCTTAGTGCATATT	0.938477951635846	1.2	0.93	1.2	1.4	0.95	0.5	1.1	0.68	0.79	1.2
GATTCACCTTCCATATCAAT	0.938477951635846	1	1.1	1.1	1	1	0.88	0.94	1.1	0.85	0.88
CGAGTACTTTGAAGAAACTG	0.938040345821326	0.99	0.75	1.1	1.1	1	1	1.1	1.1	0.88	0.64
CGCTTTTCCTACTATATTAT	0.937859195402299	1	0.85	0.97	1.1	0.85	0.69	0.81	1	1.2	0.72
CGTGATTTTCGATACTATTA	0.937859195402299	0.86	1.1	1.1	0.9	1	0.8	0.74	0.73	1.3	0.96
CGTGCTAACCACTTTCCATT	0.937859195402299	0.72	1.2	1.4	1.3	0.87	0.69	1.3	0.57	0.76	1.1
CCCAAACACTGGAGTTACTG	0.937763713080169	0.94	0.95	0.92	1.1	1.1	1	1.3	0.83	0.88	0.8
GCATACCAGGCCAGATACTT	0.937763713080169	1.1	0.94	1.3	0.77	1.2	0.84	0.65	0.76	1.3	1.1
CCAACCAATGACGAATTTTT	0.937679083094556	0.92	0.84	1	0.96	1.4	1	1	0.88	0.86	1
CCTATATATCCCTACCACAT	0.937591240875912	0.88	1	1	0.97	1	1	1	1	0.78	0.89
TGTAAAAACCAGAATAAAAA	0.937047756874096	0.94	0.82	1	1.1	1.1	0.95	1.2	1.1	0.88	0.52
CATAAAATCTGCGGACTCAT	0.936968838526912	1.1	0.87	1.2	0.91	0.97	0.91	1.1	0.87	1	0.81
TCTACTTAGCACAGCCTAAA	0.936968838526912	1.1	0.78	0.96	1.1	1.1	0.92	0.48	0.8	1.2	1.3
TCTGACTACCGCTATTCTTT	0.936968838526912	0.79	1.1	1.2	0.81	1.2	1	1.1	1	0.95	0.73
CCAACAAAGTAGATCCCTAA	0.936868686868687	0.97	1	1	0.86	1.1	1.2	1	0.98	0.91	0.82
GGTGATTCCTCAGTTAATAG	0.936868686868687	1	1.1	1.1	0.81	0.92	1.1	0.76	0.6	1.4	0.95
TATTTAACCTACAACCAAGT	0.936868686868687	1.1	0.87	1.1	0.88	0.98	1	0.96	0.99	0.83	0.93
CCATCCATCTCAAGCTATAA	0.936690647482014	0.96	0.63	1.1	0.99	1.1	0.97	1.1	1	0.8	0.82
TCCTCTTCCGACGGATTCAG	0.936690647482014	0.98	1.3	0.9	0.82	0.81	1.3	1	0.98	0.97	0.77
CAATAACACGGATTAAAATG	0.936337625178827	1	1.3	0.87	1	0.98	0.85	0.75	0.79	1.1	1.1
TGCTACCCTTACGAAAACGT	0.936162624821683	0.79	1.2	0.94	1	1.2	0.88	0.96	0.77	0.92	1.1
CCTAAATACCACTGTCAATT	0.935869565217391	1.2	0.95	0.89	0.75	1	0.91	0.92	0.83	0.98	0.96
CGCTACTACGGGGAACTATT	0.935693641618497	1	1	0.99	0.92	0.81	1.2	0.84	0.83	0.93	1.1
TATGACACTGACTTCCCCAT	0.935643564356436	1	0.74	1.3	0.73	1.1	1.1	1.1	0.92	0.76	1
TGAATCACGTGAGTTTCCGT	0.935643564356436	1.2	0.9	0.85	1.1	1.1	1.1	1.1	0.85	1	0.83
TCAATTCTGCAATGTCCCTA	0.935472496473907	1.3	1.1	0.98	1.1	0.86	0.81	1.2	1	0.98	0.61
CACACAAACCACTACATAGT	0.935344827586207	1.2	0.87	1.3	0.97	0.89	0.75	1	1	0.92	0.8
CCCTTTTCGGCCTGTTTTTT	0.935344827586207	1.2	0.81	1.1	1.1	1.1	0.65	1.1	0.91	0.9	0.81
GAATTTTATTGGGAAACTAG	0.935344827586207	1.1	0.89	1	1.1	1	0.93	1	0.99	0.73	1
TCATCTATCGGAAGCATTTA	0.935344827586207	1	0.93	1.1	1.2	1.1	0.84	0.88	0.99	1.1	0.75
TCTACTCTCCCCGATACCTA	0.935344827586207	0.78	0.94	0.81	1.5	1.1	0.83	1.2	0.87	0.81	0.84
TACTCCTAGCACTTACTCAA	0.935171919770774	0.51	0.93	1	0.73	1.1	1.8	1	0.59	1.4	0.74
TCCTACAACCGCATCCCTTA	0.935171919770774	1.4	2	0.74	0.86	0.91	0.45	1.5	0.75	0.78	0.7
TAAACTCCTTCAGGCTACAA	0.935	0.93	0.96	0.95	1	1	0.96	1	0.93	0.88	0.93
CCCAAATAGCCAATATCCTG	0.934659090909091	0.93	0.93	1.6	0.76	1.2	0.81	0.7	0.83	0.83	1.4
CAAGAATTTGCGAATCCATA	0.934322033898305	0.85	0.79	0.89	1.1	1.1	1.4	0.93	1.2	0.86	0.79
CCAATAAACCAATAAAATAA	0.934172661870504	1.2	0.85	1.2	0.89	0.87	1	0.92	1	0.98	0.81
GCAAACATCCCATGTCCAGG	0.934172661870504	1.2	1	0.6	0.99	1.2	1.1	0.64	0.97	0.8	1.3
CAAACATCTCAAATCACCAG	0.933988764044944	1.1	0.92	1.2	0.98	0.85	1.2	0.9	0.85	1.1	0.95
GAAGTACATTCAAATTTCAT	0.933834048640916	1.3	0.82	1	1	0.81	0.96	1.2	0.91	0.83	0.79
[truncated: 1,003 more rows]

## Sheet: Latrunculin1_FC
bc	l1.rank	l1.dmso.0h	l1.dmso.1h	l1.dmso.2h	l1.dmso.8h	l1.lat.0h	l1.lat.05h	l1.lat.1h	l1.lat.2h	l1.lat.4h	l1.lat.8h
CCCATATAGTAAGACTCTTA	1.94918983796759	0.416	0.643	0.288	3.43	0.222	0.996	2.65	2.07	2.24	1.16
GCCTTCATCGAGAACAACAG	1.94018018018018	1.2	0.498	0.686	2.47	0.141	0.581	1.41	2.18	3.6	0.886
GCCTTAACGTAAAACATAAT	1.88386063275931	0.244	1.41	1.24	1.1	1	0.764	3.23	1.58	1.61	1.42
TCAATCAATCCGTAATACAT	1.81923076923077	0.821	1.21	1.16	0.711	1.09	1.27	0.878	2.13	2.4	2.16
TCTGCAAACTAAGATCCCAG	1.80276055211042	0.664	0.957	1.02	0.888	1.47	0.618	1.16	3.58	1.26	1.51
TCAAACCATTCGAATCAATG	1.8017982017982	1.45	0.803	1.29	0.932	0.53	2.21	4.52	1.44	1.23	0.325
GCCTCAAACTCATACAATTG	1.79004199160168	1.38	1.21	0.984	1.07	0.357	1.19	2.19	1.02	2.66	1.59
CCAGTCTTTCGGATCAACAA	1.75792207792208	1.61	0.732	0.863	0.64	1.16	0.87	2.78	3.29	0.764	0.498
CACTCTATTGAGTACATAAG	1.73381294964029	0.907	0.857	1.05	1.06	1.13	1.07	1.07	1.21	1.15	3.8
CACATCATCCAAATCTATAT	1.72765446910618	0.991	1.03	0.884	1.12	0.976	1.12	1.12	1.2	1.66	3.22
CCAAAAAATTGATAACCCAA	1.69002598440935	1.05	1.32	0.617	0.826	1.19	0.873	0.866	1.37	1.52	3.29
TAATCCAATCCGATACCATT	1.68787515006002	0.779	0.465	0.548	2.53	0.676	0.731	1.06	1.37	1.22	3.38
CGATATCCGCGGTGTCCTAG	1.64541275234859	0.974	0.76	1.22	1.06	0.989	1.32	1.78	1.12	1.69	2.27
CCAATACTCCCATAAAACAT	1.61537537537538	1.63	0.482	0.804	1.49	0.589	0.978	1.82	1.98	1.95	0.974
CATGTTACCCAAGTCTATAA	1.60703577853288	1.07	1.13	0.972	0.721	1.11	1.05	1.21	1.75	2.38	1.36
TGTAACTTCTGCTATACAAT	1.59200799200799	1.33	1.21	0.595	0.902	0.968	0.959	1.44	1.8	1.68	1.72
TATAATTTTTCATTCCATGT	1.55271565495208	1.01	1.18	1.21	1.04	0.568	1.52	1.65	1.46	1.37	2
TATTTCTTCCCCGACCATAA	1.55027027027027	0.922	0.816	0.787	1	1.47	0.976	1.11	0.783	1.63	2.93
CAAGTCTTTTGCATCTTCTT	1.54985983179816	0.973	1	0.949	1.27	0.802	0.99	1.06	1.13	1.27	2.99
TCTACAAACGGAATAACCAG	1.54498200719712	0.653	1.31	1.1	0.942	0.997	1.27	1.14	1.17	1.95	2.18
CGCATCATGTGAAGTTCCTT	1.54056	0.882	1.11	0.971	1.47	0.567	1.13	0.489	3.03	1.42	1.48
GACACATACTGGATACATTT	1.53014985014985	1.06	1.28	0.772	0.753	1.14	0.568	1.57	1.27	2.6	0.942
GAAATATTCCGGTTATTCAT	1.50923630547781	0.95	1.07	1.2	0.854	0.928	0.901	0.939	1.23	3.29	0.832
TCCTAATTTCCGAGCACTAG	1.50419161676647	1.32	1.07	1.1	0.654	0.866	0.861	1.56	1.33	1.54	1.85
CATGAACTTGCCGTCCACAG	1.50035985605758	0.743	1.03	0.674	0.815	1.74	0.536	1.19	1.01	0.674	3.38
CCATATAACCGGAGTCCCTT	1.49441664998999	0.989	1.15	1.02	0.884	0.954	1.2	0.869	0.984	3.24	1.13
TAAATATAGGGATTCCACAG	1.48919135308247	0.834	1.15	1.18	0.772	1.06	0.935	1.46	1.41	1.64	1.69
CGTAAACTTCCCTGTACCTG	1.48498197837405	1.06	1.26	0.804	1.25	0.62	1.53	1.37	1.82	1.36	1.63
TCTAACCATTAGATCACAAG	1.4772	1.71	0.55	0.627	1.67	0.443	0.904	2.01	1.35	1.95	0.845
TCTTCTTACTACATCTAAAA	1.47603833865815	1.36	0.865	1.07	1.18	0.533	0.91	1.9	1.51	1.74	1.01
CGCTGTACCCAAGTCACTAA	1.4712	0.714	1.29	0.968	0.528	1.5	1.24	1.64	1.88	1.7	0.91
TCCAACTCCCCCAATAAAAA	1.46664	0.905	1.02	0.777	0.878	1.42	1.47	1.92	1.43	0.811	1.95
GGTACAATGGGCAACACCTG	1.46552068758745	0.871	1.08	1.22	0.832	1	0.98	0.936	0.974	1.45	2.75
CCATACCATTGCGTTTTAAA	1.44964028776978	1.16	1.03	1.01	0.804	1	0.972	1.01	1.71	2.55	0.775
AACATCAAGGGATTAACTAT	1.44724220623501	0.935	0.743	0.742	1.63	0.954	1.16	1.11	0.962	0.903	3.06
TAAATAACCTGGGATTTCTG	1.4352	0.931	1.3	0.84	0.963	0.966	0.997	1.19	1.23	1.8	1.76
TCCAACTAGTGGTATAATAA	1.43154523618895	1	1.41	0.549	1.63	0.407	0.982	0.744	1.05	0.656	3.51
TGATTAACCTCCAGCAACTA	1.42857142857143	0.906	0.703	0.849	1.54	1	0.807	1.49	1.64	1.09	1.73
CCTAAACTCTAATTCTACAG	1.42160864345738	1.79	0.399	1.82	0.356	0.633	0.597	3.78	1.26	0.267	0.614
CAAGAAAATGGAAATTCAAA	1.42108421684337	0.917	1.07	1.24	1.02	0.752	1.21	1.28	1.34	1.17	2.13
CACTACACTCGAAAATACTA	1.41868373674735	0.887	0.739	1.61	0.866	0.897	0.719	1.25	1.61	1.94	1.11
GATTATAAGTACTGACAAAT	1.41134185303514	0.755	1.26	1.1	1.08	0.813	0.848	0.93	2.03	1.47	1.46
TAAACATTTGCCTGCCACTG	1.40960384153661	1.19	1.09	0.709	0.819	1.19	1.25	1.35	1.89	0.811	1.82
GCCAATACTGGGTGTATATT	1.40894568690096	1.08	0.907	0.918	1.13	0.973	1.18	1.18	1.29	1.06	2.35
TCTAGCAACCAATTTCAATG	1.40823670531787	1.15	0.974	1.19	0.753	0.935	1.17	1.33	1.69	1.25	1.6
TCCGTATAGCGCTACTTCTA	1.40456182472989	1	1.36	0.924	1.06	0.654	1.44	2.03	1.18	1.36	1.28
CCTTAATACCCCAGCCCAAT	1.39935948759007	0.911	0.757	0.72	1.62	0.988	1.02	1.05	1.09	0.946	2.74
CAATCCCACCCATGCCCTTT	1.39903961584634	1.09	1.06	1.05	0.919	0.879	1.32	1.15	2.11	1.68	0.887
GCATCACCTCCGGTACTCTG	1.39803960792158	1.11	1.13	0.893	0.897	0.969	1.22	1.37	0.884	1.33	2.24
CCTGATTTCTACATCTTTAT	1.39227845569114	0.962	0.881	1.05	1.19	0.916	1.13	1.64	1.89	1.15	1.12
CAAAAATAGTACGTAAAAGT	1.3890443822471	1.73	0.836	0.958	0.667	0.811	0.623	1.38	1.3	1.43	1.68
CCAAATACGGGCTATAACTG	1.3874774954991	0.946	0.898	0.813	1.43	0.912	1.2	1.19	1.26	1.43	1.9
TCCTTAATCTGCTTCAAGTA	1.38258785942492	1.02	1.28	1.16	0.868	0.68	1.25	1.15	1.23	1.33	2.06
GATGTTATTCCGAATTCCTG	1.38157105736558	0.778	1.43	0.867	1.65	0.278	1.3	1.25	1.3	1.28	1.93
CACTCAAACCCAATCAACAT	1.3812725090036	1.09	1.54	0.263	1.48	0.625	0.455	1.3	0.633	1.6	2.22
GCAACCCATTACTTCCTAAA	1.3719087635054	1.83	0.379	1.02	1.49	0.279	0.593	2	1.07	1.68	0.964
CATTTAAAGTCCTGAACCTA	1.36913234706118	0.925	1.06	1.04	0.657	1.32	1.44	1.27	2.08	1.78	0.577
TGAACTAACCAGAGCTCTGT	1.36864864864865	1.08	0.935	0.816	1.19	0.974	1.97	1.28	1.25	2.4	0.767
TGAGTATTGCGAAAAACTAG	1.36505397840864	0.849	0.986	1.4	0.82	0.947	0.929	1.63	1.32	1.6	1.14
TCATTAAACGCATATACATA	1.36347269453891	1.09	1.04	0.977	0.862	1.03	1.03	0.96	1.33	1.81	1.58
TCCTTAATTTACTGTTAATA	1.36206482593037	0.904	0.952	1.66	0.599	0.883	0.85	1.6	0.983	2.02	1.07
CACAACTACGCCAAAAAAAA	1.35747149429886	1	0.931	1.19	0.878	1	1.07	2.4	1.31	0.966	0.979
CACATAACTGAAATTTAAAA	1.3551951951952	1.19	0.82	0.907	0.968	1.11	1.24	1.23	2.55	0.937	0.924
TCTTCAAAGGCAAAACCAAA	1.35201120672403	0.942	0.877	1.56	0.832	0.786	1.38	1.15	1.31	1.16	2.01
CCCATATTCGAAAGATCTAA	1.35015015015015	1.13	0.853	1.01	1.27	0.732	0.953	1.14	1.26	1.52	1.7
GCAGTTCCTTGGATTACCGT	1.347208324995	1.16	0.81	1.02	0.997	1.01	1.27	1.27	1.64	1.6	1.1
TCTACACTTCGGGATAACAT	1.34208	1.05	0.674	0.747	1.75	0.779	0.739	1.04	2.11	0.662	1.78
CCCACATCTTCCAGTCCCAG	1.34172661870504	1.19	0.745	1.12	0.919	1.03	0.904	1.4	0.735	1.21	2.25
TACAACACTCCATTCCCCAA	1.34024414648789	0.839	0.737	0.868	0.883	1.67	2.87	1.63	0.671	1.65	1.63
TCTAACTATCCAAGCCTAAA	1.33759488613664	1.16	1.05	0.986	0.968	0.842	0.684	1.27	1.37	1.62	1.32
TAAATCCACGAAATAACCTT	1.33013205282113	1	0.96	0.946	1.22	0.872	1.16	1.31	1.44	1.09	1.7
CCTTCCCTCGCCAGTCCCAG	1.32832300619628	0.915	0.866	0.792	1.22	1.21	1.09	1.15	0.969	0.729	2.69
CCTGCTAAGCACGATTTAAA	1.32665732024835	1.04	1.3	0.622	1.19	0.841	0.951	1.25	1.18	1.78	1.31
TCTTTCTCCCGAATTCTATA	1.32605042016807	0.92	0.959	1.16	0.839	1.12	1.04	0.953	1.27	1.75	1.55
TAATATCTGCAATTCCTTGG	1.32597480503899	0.927	0.931	0.994	1.59	0.559	1.1	2.38	1.22	1.01	0.916
GAAGTTCCTTCATAAATCTG	1.32560926887735	0.944	1.05	1.07	1.18	0.762	0.992	1.31	1.42	1.01	1.79
TCCTTACATGAGAATAATTA	1.32400559664202	1.6	0.59	1.04	0.947	0.826	0.691	1.19	1.47	1.48	1.38
GGAGCAACCCAATGTAATAA	1.32398878654385	0.944	1.47	0.765	0.775	1.04	1.07	1.02	1.18	1.49	1.82
CCCGCTTCCCGCATTCTCAT	1.3218712514994	1.55	0.411	0.682	1.61	0.749	0.929	1.75	1.6	1.16	1
TCTACCAATCGGGTTACATT	1.32081502197363	1.04	1.05	1.03	0.866	1.02	0.96	1.18	1.42	1.2	1.71
TCTACTTAGCACAGCCTAAA	1.31930246542393	1.12	0.716	1.17	1.04	0.943	1.48	1.43	0.975	1.03	2.05
TACTCCCACCGGAACAACTA	1.31800919448331	1.4	1.67	0.921	0.57	0.442	1.08	1.02	0.855	1.2	2.42
TGAGTAAACTAAAGAAAAAG	1.31786357271454	0.995	1.33	0.72	0.634	1.32	2.54	1.2	2.12	1.09	1.08
GACAGTTACCAAGAACCCTG	1.31625300240192	0.846	0.996	1.23	1.01	0.914	1.21	1.07	1.36	1.73	1.32
TCATAAATCCACTTACACAG	1.31437725270324	0.944	1.05	0.96	1.12	0.92	1.03	1.41	1.02	1.95	1.09
CATATCCACCCCTGCCTATT	1.31347461015594	0.978	1.02	1.18	1.03	0.794	1.97	0.805	2.43	1.04	1.2
GCAACTCTCTACAGAAATTG	1.31256	1.1	0.922	0.926	0.942	1.11	1.15	1.72	1.35	1.43	0.969
CCAGCTTACTAATAACACAA	1.31048839071257	1.06	0.85	0.786	1.08	1.22	0.762	1.32	0.996	1.63	1.51
CAAAAAAAGTCAGTATCAAG	1.30721567059764	1.16	0.933	0.776	1.24	0.894	1.13	1.28	1.78	1.24	1.15
CATTCACATGAATACTCCTT	1.30594594594595	1	0.997	1.09	0.848	1.06	1.08	0.936	1.13	1.58	1.79
GCAACTAAGTAGTGAACTTT	1.30490098019604	0.956	0.77	1.12	1.24	0.913	1.11	1.1	0.704	0.942	2.69
TAAAAATAGGACTAACTTTT	1.30379544546544	1.19	0.978	0.937	0.831	1.07	2.37	2.06	1.5	1.12	0.759
TCTGTTCTTTCAGGTTATTG	1.30252100840336	0.866	1.24	1.01	0.891	0.991	0.876	1.17	1.3	2.21	0.745
GGAGTTCACGAGGTCAAATT	1.3000199880072	1.03	1.19	0.753	1	1.03	1.25	1.08	1.57	1.42	1.35
TGAAACCAGCCCAATTCATG	1.29930209371884	1.05	1.02	1.16	0.745	1.04	1.02	1.02	1.19	1.05	2.17
TGTGCCCCCTCCTGCCCCTT	1.29465465465465	0.536	0.981	0.867	0.921	1.69	1.08	0.999	1.18	0.79	2.42
TAATCCTCTTGATAACAAAA	1.2937875751503	1.1	1.17	1.04	0.742	0.938	1.2	1	1.27	1.22	1.89
CGTTTCCTGGAAAACATCAT	1.29346914319952	0.768	0.489	1.21	1.18	1.36	0.941	0.767	1.21	2.11	1.31
CACTATCATGGATTCACCGT	1.29179149191132	1.02	0.998	1.14	0.863	0.986	0.941	1.07	1.89	1.22	1.21
CCTAATATGGAGAAATTTAA	1.29145829165833	0.96	1.02	0.978	1.1	0.941	1.32	1.65	1.4	1.01	1.32
TATTATTTGTCCTTCTCTTT	1.28804478208717	1.36	0.693	0.845	1.21	0.894	1.19	0.779	1.26	1.18	2.15
GATAAACCGTAGAGCACTTG	1.28768768768769	1.01	0.95	0.85	0.885	1.3	1	1.05	1.29	1.5	1.52
CGAGTTTTTTCAAACACATT	1.28622898318655	1.75	0.92	0.725	0.648	0.953	1.48	1.23	1.56	0.435	2.13
CCAAAATCCCGGTGTTAATG	1.28468612554978	0.862	1.34	0.931	0.849	1.02	0.667	0.689	2.37	1.66	0.636
GAGGTAACTTCCGTCAACAG	1.28268424206111	1.03	0.702	1.29	1.06	0.925	0.971	1.59	0.952	1.37	1.44
GGAGTTCATTAATAACTAGT	1.27731092436975	1.09	0.946	1.04	1	0.922	1.13	1.35	1.35	0.94	1.68
GCTGACAACTAATTCAATTA	1.27338129496403	0.937	1.07	1.08	1.13	0.787	1.27	1.11	1.36	1.27	1.57
GACGTTTATTCCTATTTTAT	1.27174565086983	0.652	1.08	0.899	1.22	1.15	0.998	1.34	1.14	1.31	1.51
TCTTCATATGACGGATAATA	1.27072927072927	0.912	1.19	1.14	1.2	0.563	1.29	1.1	1.49	1.44	1.27
CCCATTTTTCAGGTCACAAT	1.270701018574	0.965	0.834	1.26	1.06	0.888	0.998	1.28	1.1	0.902	2.02
CCATTAACGTGAAACATCTG	1.26807830603276	0.727	1.03	1.21	1.13	0.909	1.71	1.27	1.56	1.29	1.17
GAAATAATTTCGATTAAATG	1.26783859368757	1.1	1.03	0.994	0.842	1.04	1.37	0.949	1.59	1.57	1.18
GATTACTCTCAGAACCTAAG	1.26733466933868	1.19	1.01	0.832	0.948	1.01	1.29	1.07	1.4	1.5	1.3
CGAAACAACCGCAACTCCAA	1.26729421189666	0.927	1.09	1.03	1.07	0.876	0.974	1.06	0.9	0.993	2.32
TAATAACCGCAAGAACCCAA	1.26489084718606	0.93	1.35	0.748	0.875	1.09	2	0.863	1.5	1.2	1.7
CAAGACATGCAAGTCCCCAA	1.26315789473684	0.977	1.15	1.06	0.78	1.03	1.12	1.52	1.28	1.35	1.11
CACATTTTCGCAAGTCCTAT	1.26315789473684	0.626	1.01	1.33	0.871	1.16	0.937	1.28	1.41	1.2	1.37
TAATATTCCGACTGTTTTGG	1.26294294294294	1.29	0.93	0.993	0.896	0.886	1.36	1.31	1.12	2.08	0.747
CGCATCCACCAAGTCTCTTA	1.26108216432866	1	1.33	0.98	0.769	0.911	0.899	0.904	1.06	1.32	1.96
TATATAAAGTCCTAACTTAA	1.26050420168067	0.916	1.16	0.916	1.17	0.836	1.35	1.21	1.44	1.54	1.06
TACATATTTCCAGACCACAT	1.25953190638128	0.947	0.963	1.17	1.13	0.789	1.24	1.71	1.11	1.66	0.767
GGTATTTATCCCATTTCAAT	1.25913461538462	0.96	1.02	0.955	1.18	0.877	1.12	0.928	1.13	1.76	1.42
CAAATTTAGCACTTCCCTGG	1.25885885885886	0.766	1.27	1.21	1	0.749	0.886	1.44	1.57	1.18	1.05
TAATAATACCAGGGATATGG	1.2583550130078	0.954	1.03	1.2	0.763	1.05	1.04	1.25	1.25	1.66	1.08
TATGACAACTGGATTAAATT	1.2583550130078	0.994	0.741	1.02	0.992	1.25	1.05	1.16	1.65	1.21	1.22
GGAAACTACCGAGAACCATA	1.25823846614739	0.98	1.09	1.06	0.857	1.02	1.13	1.22	1.32	1.43	1.28
CACTAATATTCATACCCCAA	1.25778221778222	1.04	0.953	1.11	1.02	0.882	1.1	1.26	0.906	1.55	1.53
CCAGTTTCCGCCTTTATCTG	1.2552	0.994	0.983	0.927	0.976	1.12	1.33	1.37	1.02	1.82	1.02
GCCGTAATCCAGATCATCTA	1.25480769230769	0.77	0.862	1.17	1.15	1.04	1.06	1.35	1.08	0.84	1.95
CCCTTTTAGCCAATAACAAT	1.25421831267493	0.795	0.807	1.18	1.18	1.04	1.07	1.24	1.36	0.928	1.7
CCTAACCCTTAATAAATTGT	1.25419664268585	0.919	1.05	1.06	0.725	1.25	1.24	1.09	1.64	1.32	1.18
CACTACCTGCCAGATCCATA	1.254	0.9	1.29	1.15	0.66	1	0.378	1.63	0.925	1.15	1.52
TGTTTTTTGCCGTAATAAGT	1.24940047961631	0.572	0.612	1.28	1.38	1.16	1.43	1.26	1.48	1	1.47
CAATAAATGCAAAGATACTT	1.24750099960016	0.988	1.1	0.891	1.04	0.983	1.29	1.1	1.34	1.56	1.2
TGCAATAACTGAATTTAAAA	1.24750099960016	1.32	1.02	0.769	0.938	0.955	1.17	1.22	1.31	1.48	1.19
TCTGATTTTGCGATTTCTTG	1.24700239808153	0.902	0.977	0.886	1.41	0.829	0.992	1.46	1.49	1.23	1.02
CCTTTTCTTCGCTTCTAAGG	1.24659727782226	1.19	0.911	0.836	1.13	0.929	1.12	1.34	1.44	1.25	1.16
CCCTCTCATTGATATTTTAA	1.24584	1.06	1.27	1.06	0.929	0.681	1.35	0.961	1.16	1.93	1.14
GGAAACTCTCCATGCAAATA	1.24438224710116	1.01	1.14	0.941	1.02	0.891	0.993	1.3	1.57	1.42	0.897
TAATCATACTCCGAAAAAGT	1.24344868973795	0.926	1.24	1.08	0.906	0.847	0.868	1.21	1.22	1.4	1.35
CACACATAGTAAAAACATAG	1.24288281094031	1.29	1.01	0.976	1.12	0.613	0.847	1.07	0.898	1.47	1.75
CCTATCTCCGGATATAAAAG	1.24286569546997	0.765	1.29	1.07	1.15	0.736	1.05	1.23	1.61	1.33	1.02
GATTATCACCGAGTAATAAG	1.24221467119728	1.23	0.723	0.469	1.92	0.661	0.91	1.27	1.06	0.559	2.29
GCCTCATATGCCAACCCCAA	1.24197481511093	0.681	0.902	1.25	1.15	1.02	0.949	0.628	1.04	1.34	2.17
TAAATTTCCGAATGTCATTA	1.2417934347478	1.28	0.903	1.21	0.833	0.77	0.92	1.5	1.21	1.34	1.12
GCAGCACACCAGAGAACCGG	1.24156156156156	1.48	0.752	0.819	0.894	1.05	0.891	0.908	1.09	1.48	1.69
CAAATACCGGAAGTCCCCAA	1.24104820964193	0.758	1.01	1.37	1.16	0.701	1.35	1.32	1.32	1.1	1.43
TCAGTCATCCCAAGACAAAA	1.24075109868158	1.03	0.867	1.09	1.05	0.969	1.37	1.88	1.17	0.896	1.23
TAATTTATTGGCGTACCTGG	1.23963170536429	0.969	0.96	1	1.27	0.797	1.26	1.54	1.62	0.851	1.15
GCCTTCCTTCGCGTCTATTG	1.23914348609166	0.934	1.18	1	0.949	0.934	0.966	1.37	1.27	1.22	1.3
CACTTTAACTCCAAACTAAA	1.23857057296866	1.13	1.06	1.05	1.06	0.709	1.15	1.07	1.38	1.46	1.26
CCCTAAAACTCAAATCCCGG	1.23723723723724	1.16	0.759	1.37	0.706	1	1.17	1.22	1.4	1.4	1.13
TATTCATTGCACTACCTCTT	1.23649459783914	1.18	0.99	1.07	0.891	0.867	1.15	1.49	1.15	1.29	1.22
GCATTTATGCGAAACTATTA	1.23501199040767	1.23	1.01	1.03	0.848	0.886	0.959	1.27	1.17	1.3	1.41
TAAGTTATGGACTGTTAAGG	1.23501199040767	1.08	0.854	0.999	0.991	1.08	2.21	1.22	1.16	1.03	1.74
TAATTTCTCCAATGCTAATA	1.2328602838297	1.01	1.25	0.85	0.783	1.11	1.26	1.12	1.44	1.27	1.31
GCTAATCCTTACTGACAAAA	1.23095380923815	0.903	0.778	1	1.28	1.04	0.905	0.94	1.19	1.21	1.79
CCAGAATTCCAAATCCCAAA	1.23073229291717	0.974	1.05	0.704	1.15	1.12	1.15	0.836	1.18	1.94	1.17
CCAATATATGCCAACACCAG	1.22929171668667	0.841	0.947	1.16	1.04	1.01	1.59	1.19	1.26	1.14	1.53
TACAACAAGTACGACAATTA	1.22928	1.2	0.951	1.17	0.994	0.685	1.59	0.962	1.32	1.07	1.77
CCTTTATATCAAATATATTT	1.22899940083883	0.988	1.21	1.25	0.865	0.694	0.958	1.26	1.55	1.42	0.898
TATTTAACTCCGAAATATTA	1.2288	0.903	0.732	0.83	1.64	0.895	0.844	1.29	1.22	1.4	1.21
GGCTAATTGTAAAGCAAAAA	1.2264	1.38	0.816	0.951	0.753	1.1	1.18	1.67	1.01	1.33	1.1
TCAAATACTTAATGACATGT	1.2252302763316	0.957	0.913	0.98	0.894	1.25	1.07	1.62	1.25	0.889	1.34
CACTACTTCTGAAGCTTATG	1.22522522522522	1.06	0.984	1.28	0.737	0.934	1.22	1.25	1.25	1.13	1.47
TCCAACTCTCAGATATCCAT	1.22395209580838	1.07	1.13	1.13	0.852	0.828	1.01	1.61	1.13	1.02	1.35
TGCTAAACCCCCTACAATTG	1.2235105957617	1.26	1.18	0.894	0.93	0.738	1.4	1.45	1.39	1.04	1.22
CCTTATACCCCAATTAATTA	1.22346836958691	1.03	0.873	0.958	1.12	1.03	1.31	1.33	1.51	0.989	1.28
GCCTTCCTCCCGTGCAAAAA	1.22186186186186	1.08	0.959	1.02	0.756	1.18	1.14	1.18	1.04	0.976	1.89
TATGTTCACCCATTACATTT	1.21917698761486	1.43	0.929	1.09	1.06	0.497	1.03	1.19	1.01	2.04	0.846
GCTAAAATTCGCAGTATATT	1.21826191429716	0.968	1.07	0.799	0.837	1.32	1.01	1.08	1.31	1.23	1.45
GAATCCAACTCAGGTACCTT	1.21558441558442	0.775	0.977	1.1	0.973	1.18	0.869	1.14	1.08	1.15	1.7
TAAAAATACTGCGTCAATAA	1.21509886159377	0.984	1.06	0.663	1.08	1.22	1.35	1.08	1.25	1.32	1.42
GCTACTTTTGGGTAAACAAA	1.2144	0.985	1.11	0.805	1.05	1.05	1.14	1.26	1.07	1.43	1.3
CCCGAACCCCAAGAAATATG	1.21345614737685	1.17	1.13	1.04	0.991	0.663	0.83	1.22	1.32	1.09	1.42
CCCAAATAGCCAATATCCTG	1.21318681318681	1.03	1.02	0.755	1.16	1.04	0.794	0.867	1.67	0.943	1.58
GCATACCAGGCCAGATACTT	1.21318681318681	1.09	1.24	1.01	0.778	0.887	1.12	1.48	1.26	1.16	1.16
CCAATCTACCCCTTTATCGT	1.21175764847031	1.19	0.9	0.933	0.748	1.23	0.926	1.31	1.52	1.11	1.11
CCTGTAAATGACTTCATATA	1.2079089275015	0.905	1.07	0.952	1.05	1.03	0.887	1.65	1.04	1.17	1.18
CGTGATACCTGGAATACAAG	1.20673076923077	1.21	0.873	0.779	1.07	1.06	1.34	1.41	1.19	1.31	1.11
GAATCTATGTGAGAAATTTA	1.20623875224955	1.07	0.997	0.876	1.06	0.998	0.978	1.69	1.21	1.19	0.937
GACATAACCCAGTGATAAAT	1.20599400599401	1.06	0.683	1.12	0.862	1.28	1.45	1.38	1.09	1.14	1.42
TAAGGAAAGGAATGATCCTA	1.20576461168935	1.38	0.774	1.26	0.856	0.726	1.06	1.37	1.12	1.15	1.38
GCTACTTACTAAAAACCCAG	1.20575654607236	1.42	1.34	0.712	0.98	0.551	1.02	1.06	0.867	1.4	1.7
TGTTTATCCGGATGACAAAA	1.20528211284514	1.1	0.96	1.1	0.808	1.03	0.928	1.27	1.37	1.23	1.15
TCATAAACGCAATGCAAAAT	1.20504100820164	1.12	0.696	1.43	0.946	0.807	0.88	1.53	1.01	1.14	1.34
GCCTCTTAGCACGTAAACAA	1.20431482221334	1.1	1.02	1.15	0.875	0.861	0.937	1.02	1.63	1.39	0.984
GGCTATAAGGAAATAATAAA	1.20407429598562	0.735	1.19	0.775	1.46	0.847	1.1	0.753	0.841	2.42	1.01
CGTTCCCATCGGATTCCTAT	1.20383080606544	1.03	0.821	1.05	0.991	1.12	1.19	0.998	1.46	1.5	1.07
TCTTCTCCTTGAGACAAAAA	1.20311377245509	1.1	1.02	0.89	1.06	0.94	1.42	1.65	0.953	1.26	1.16
CGTGAAACCTCATTCCTTAA	1.2011988011988	0.937	0.938	1.11	1.01	1.01	1.19	1.19	1.3	1.05	1.47
TCAGACAACTGAAAAATATT	1.20024033647106	1.05	1	1.28	0.969	0.694	1.5	0.854	1.17	1.43	1.54
CCTATTATGCAAGTCCACAA	1.1988011988012	0.823	1.22	0.971	1.04	0.951	1.05	1.47	1.28	1.13	1.12
TGATCATAGTGAATTTTAAA	1.1976	1.32	0.927	0.918	1.01	0.825	0.945	1.27	1.18	1.4	1.14
CGAATCACTTAATTCAACAT	1.19664268585132	1.2	1.03	0.887	1.04	0.847	1.07	1.11	1.25	1.22	1.41
GAAGCCACTGCAAAAAACTA	1.19616230261843	0.691	1.06	1.58	0.985	0.687	0.586	1.03	1.27	0.897	1.79
CAAATCTTCGGCAGAATTAA	1.19567827130852	0.695	1.09	1.21	1.16	0.843	1.03	1.35	1.32	1.09	1.22
TGAGTCCCTCAATGATCAAA	1.1952	1.07	0.93	0.942	0.848	1.21	1.39	1.19	1.23	1.08	1.48
GCCTTTTTGTCCAACCTCTA	1.19519807923169	0.843	0.98	1.47	1.05	0.655	1.09	1.31	0.638	1.14	1.89
GAATACCATCCATATACCTT	1.19471471471471	0.949	0.836	0.998	1.25	0.962	0.67	1.78	0.913	1.26	1.02
GCTGATTTTCAAGACAATTT	1.19448110377924	0.95	1.29	0.863	1.02	0.878	0.728	0.958	1.12	1.05	1.85
CGTTAAATCCCAAATATCAA	1.19448	1.02	1.01	0.993	0.947	1.03	0.677	1.54	0.937	0.88	1.62
TCCTCTACCCACTAACACAA	1.19424230307877	0.653	0.75	0.825	1.97	0.804	0.462	1.24	2.32	0.794	0.624
CCTGACTTTCACTGTTCAAA	1.19400599400599	0.991	1.02	1.02	0.814	1.16	0.839	1.31	1.23	1.17	1.27
TGAAACTTCTCAGGCACCGG	1.1939963978387	0.871	1.02	0.866	1.08	1.16	0.986	0.824	2.11	0.968	1.07
CACAATTTCGCCAGTTAAGT	1.1937550040032	1.11	1.04	0.96	0.776	1.11	0.825	1	1.34	1.56	1.07
GCAAAAAACCAGTGATAAAA	1.19256743256743	1.08	1.19	0.95	0.955	0.83	0.968	1.75	1.14	1.2	0.884
TAAACTATATGATATCCCTG	1.19160839160839	1.07	0.785	1.03	0.89	1.23	1.09	1.1	1.47	1.31	1.09
TCTGAAACCTGATAATCAGT	1.19016196760648	1.12	1.09	0.814	0.907	1.07	1.12	1.2	1.56	1.03	1.17
TCTTAAATTCAGAATAAAAA	1.18895116092874	1.09	0.863	1.15	1.15	0.743	0.966	1.25	1.33	1.22	1.15
GCAGCCATGTACGATAATAT	1.18871322793676	0.915	0.909	0.939	0.914	1.32	1.29	1.49	1.23	1.04	1.19
CAAGTCTCCGCGTATCAATA	1.188	1.08	1.03	1.12	0.828	0.942	1.18	1.48	1.06	1.08	1.33
TAAGCATCGCCCTATATAAA	1.1875150060024	0.959	1.01	0.724	0.985	1.32	0.764	0.927	0.911	0.798	2.31
TCAAACAATGAGTAACCCAA	1.1875100080064	1.09	0.841	1.04	1.06	0.965	1.43	0.964	1.46	1.2	1.32
CACTCTCCCCAAGAACTTTA	1.18654923939151	1.13	1.07	1.22	0.966	0.61	0.959	1.08	1.12	1.33	1.41
CATACACCCTGCAGCTCCAG	1.18582582582583	0.911	1.15	0.884	0.79	1.26	1.08	1.27	0.806	1.63	1.23
GAAACCCCCGGATAAAACAG	1.1856	0.849	1.47	1.18	0.644	0.857	1.41	1.45	0.67	1.34	1.48
TACAACAATTAGAAATAAAT	1.1856	0.91	1.17	0.983	0.887	1.05	0.978	1.24	1.07	1.1	1.53
CCCGAATATGACTACTAAGG	1.18536585365854	0.896	0.928	0.932	1.26	0.986	0.933	1.01	0.931	1.16	1.84
CGAAAATCTCCATGAATAAT	1.18441558441558	1.06	0.862	1.04	0.863	1.18	0.917	1.25	1.32	1.22	1.15
TCTGCCATGGACAACACCAA	1.18367346938776	1.19	1.02	0.923	0.795	1.07	0.883	1.02	1.2	1.24	1.47
CCTTTAAACGCAAGTACTAT	1.18342674139311	0.715	1.39	1.24	0.921	0.73	0.916	1.4	1.26	0.877	1.39
CACGAAAATTAATAATTTGT	1.18296340731854	0.934	1	0.971	1.16	0.936	1.18	1.19	1.26	1.08	1.4
TCCATAAATGCGGACATTAT	1.18245543761266	1.04	0.999	0.994	0.96	1	1.04	1.32	1.11	1.16	1.33
TAAGATTCTGGATGTACCAT	1.18103620724145	0.827	1.08	0.932	1.02	1.14	1.15	1.51	1.01	1.09	1.31
TCCAATACCCCATGTCTTGG	1.18054054054054	0.917	0.917	0.885	0.916	1.36	0.889	0.794	1.19	1.11	1.82
CCAGCTCATTCGAGCTCATG	1.18053274584418	0.442	1.44	1.16	1.26	0.691	0.461	1	0.822	1.65	1.44
CATATCCCTTACAGTTAATA	1.18032786885246	0.86	0.549	1.24	1.53	0.823	1.32	1.04	1.65	1.09	1.14
TATTCATACTGGAACCCCTA	1.17981577893472	0.868	1.39	0.843	1.07	0.823	1.2	1.21	1.01	1.15	1.54
CCTGAACCCTCAGGAAATAG	1.17841295222866	0.891	0.902	1.04	1.07	1.1	1.37	1.32	1.43	1.24	0.923
CGAAAACCTCCGTTTAAATA	1.17649880095923	0.788	1.09	0.866	1.25	1.01	1.71	0.956	1.25	1.28	1.42
GGCACAAACTCAGTCAATTA	1.17647058823529	0.8	1.56	0.962	0.982	0.694	0.889	1.2	1.16	1.34	1.2
CAAATTACCTGAGGCCCCAA	1.17645174209051	1.06	0.881	1.45	0.666	0.937	1.4	1.12	1.08	0.726	1.97
GACTTACTGCAAAACTTTGG	1.17623049219688	0.846	0.839	1.15	1.32	0.843	1.15	1.23	2.03	0.761	0.878
GAAGAAACGCGAAAACTATG	1.17576484703059	1.05	0.97	1.16	0.938	0.883	1.11	1.16	1.3	1.2	1.24
CCTGACCACTCAGACAAATT	1.17548076923077	1.07	0.913	0.859	1.06	1.09	1.67	1.17	1	1.41	1.31
TCTAAACCGGGATTCTATTA	1.1740644386632	0.99	0.908	0.839	1.18	1.08	1.07	0.771	0.918	1.8	1.4
GAAGCCTCTCGGTTTTATTT	1.17382953181273	1.13	1.42	0.849	0.788	0.811	1	1.83	0.919	1.07	1.07
TGTGATAACGGAAGCATAAA	1.17362637362637	1.02	0.932	1.18	0.982	0.891	1.11	1.11	1.67	0.955	1.16
GGAGACTCGCAAGTCAAAAA	1.1736	0.984	0.981	0.971	0.964	1.1	1.09	1.1	1.13	1.24	1.42
TCTAACAATCCAGTCCCAAG	1.17358943577431	1	0.919	0.951	1.17	0.958	0.822	0.708	1.52	1.23	1.43
GCTAATAATTAGAATCCTTT	1.17313074770092	1.08	1.01	0.955	1.02	0.937	1.12	1.12	1.34	1.02	1.41
TACTTAACTTCGAGTCCCAG	1.17313074770092	0.923	1.07	1.08	1.02	0.909	0.85	1.13	1.7	1.01	1.05
TATGCTTTTGAGAACCTAAT	1.17242757242757	1.07	0.845	1.13	1.03	0.93	1.48	0.999	0.761	1.06	2.07
CCAGTTCTCTGATTATACTG	1.1719087635054	1	0.719	1.22	1.38	0.679	1.05	1.1	1.67	1.28	0.831
CGATTAACTTCAAAAACTTT	1.171875	1.06	0.745	0.637	1.45	1.1	1.28	1.47	1.46	0.805	1.14
TCCGAAATGGACATTCCCAA	1.17173088440807	0.871	1.05	1.19	0.818	1.08	1.05	0.991	1.07	1.4	1.43
CACATTTTCTAAGGTAACAA	1.17094837935174	0.933	1.09	1.06	1.03	0.885	1.19	1.38	0.977	1.11	1.41
CCCACCTAGCCGAACAAATA	1.1706965572458	0.816	0.807	1.18	0.913	1.28	1.41	0.954	1.17	1.29	1.46
TCCGCAAACGAAAGCCCTTG	1.17043861405968	1.26	1.4	0.597	0.576	1.16	0.754	1.11	1.66	1.05	1.05
TAAACATCCCCCAGTCACTA	1.16947726817545	0.731	1.25	1.06	0.832	1.12	1.11	1.78	0.836	1.2	1.05
CCTGTCCTACCGTTTTTATG	1.16903380676135	0.829	0.975	0.995	1.09	1.11	1.31	1.27	1.2	1.33	1.07
CACTCCACGCACTTTTATTT	1.16902141284771	0.807	0.979	1.16	1.21	0.841	1.11	1.05	1.3	0.838	1.68
TCCGCCAATGCAAGACTATA	1.1688	1.38	0.812	1.06	0.998	0.75	1.58	1.16	1.43	1.07	1.21
CCCGTTAAGCCATTAATTTA	1.16830732292917	1.03	0.858	1.24	1.41	0.46	0.997	0.979	0.954	0.963	1.97
GAAACTTACGCCGTACTCTA	1.16739912105473	0.909	1.14	0.666	0.931	1.36	1.39	1.45	1.22	1.17	1.03
TATTATAAGGGCAAATAATT	1.16659991990388	0.905	1.27	1.16	0.929	0.73	0.843	1.05	0.965	1.23	1.61
TCAGATTCCTACAACTCTGG	1.16616	1.11	1.02	0.945	1.04	0.885	1.24	0.979	1.17	1.48	1.23
CGCAATCCGGAAAGCTCCGG	1.16612612612613	0.81	1.3	1.01	0.887	0.988	0.824	0.789	2.24	0.695	1.13
CAAATTTACCAATGTCTCGT	1.16592	0.974	0.889	0.958	1.24	0.939	0.867	1.43	1.18	0.948	1.3
CCAGTAATCCCATGCATATG	1.16469881929157	0.738	1.12	1.19	0.919	1.03	0.693	1.02	1.41	1.12	1.3
TAATTCCACTAATGCAAAAG	1.16331668331668	0.912	1.03	0.976	1.17	0.917	0.963	0.892	1.11	1.63	1.22
TCCGTTAACGGGGTCACAGT	1.16329468212715	0.362	1.63	0.931	1.24	0.839	1.07	0.949	1.06	1.03	1.81
CAAATCTACCACAGACTCGT	1.16301040832666	0.896	0.886	0.869	0.995	1.35	1.06	0.975	0.827	1.72	1.32
GAATCAAATTCCAAAATCAG	1.16260487415102	0.921	0.981	1.17	1.18	0.754	1.04	1.24	1.31	1.19	1.11
CCTTTTCCTCCAAAACAATA	1.16236516180583	0.865	0.941	1.04	1.09	1.07	1.15	1.32	1.12	1.41	0.999
GCAGTTTCCTGGATATCTTA	1.16182472989196	0.942	1.12	1.09	0.986	0.86	1.35	0.979	1.35	1.41	1.1
CCAACAAAGTAGATCCCTAA	1.16136772645471	0.966	0.873	1.12	1.09	0.952	0.886	1.01	1.2	1.07	1.56
CGAATACAGCCGATTCCAAT	1.16064	1.03	1.03	0.816	1.21	0.914	1.04	1.13	0.976	1.2	1.53
TCATATAATGAGGTCATTAA	1.16043956043956	1.05	1.12	0.973	1.01	0.852	1.22	1.09	1.48	1.18	1.09
CCTACCTCTCGCATTACAAT	1.16012810248199	1.14	0.933	0.992	0.978	0.953	1.19	1.09	1.1	1.14	1.5
CCCGTATTTCGAGACAAAAA	1.15873650539784	0.973	0.926	0.986	1.16	0.957	1.04	1.22	1.06	1.02	1.53
CCAGATACCTGAGTAAAAGG	1.15843011613937	0.926	1	0.918	1.12	1.03	1.26	1.32	1.4	1.12	0.981
TATGTACTTCCAATAACCTA	1.15827338129496	1.04	1.19	0.895	0.916	0.963	0.877	1.5	1.45	1.04	0.84
CATTCCACCTGGAGCCCTAA	1.15795795795796	1.16	0.873	0.802	1.16	1	0.988	1.19	1.08	1.26	1.29
TCTGATCCTGAAATTATTAG	1.15776	1.13	0.902	0.935	0.873	1.16	0.927	1.12	0.994	1.35	1.36
CATTCCCAGTGGGACCTCAT	1.1575793888556	0.978	1.22	1.01	0.926	0.873	1.56	1.27	0.95	1.16	1.45
TGTTACAATCGCGTTTACAA	1.15726290516206	1.15	0.726	0.915	0.767	1.44	1.16	1.05	1.18	1.19	1.4
GCATACCATGACGTTCTATT	1.1568	0.942	0.987	1.15	1.04	0.881	1.23	1	1.56	1.07	1.19
TACTCATCTCCGGAATAATG	1.15651651651652	0.617	1.55	0.678	1.16	0.99	1.06	1.14	1.34	1.41	0.924
GGAGACTATCCAGATTCCAA	1.15611510791367	1.17	1.01	1.09	0.849	0.885	0.832	1.12	1.18	1.62	0.901
CGAATACTGCACGACAAAAG	1.15610633619828	0.49	0.7	0.663	1.71	1.44	1.37	1.67	1.02	1.2	0.93
TCATACTCCGGATTCACAAT	1.15610633619828	0.902	1.07	0.958	1.09	0.983	1.02	1.09	1.43	1.05	1.25
CCCACAATTCCCAAATCCAG	1.15601842579611	0.79	0.942	1.06	1.33	0.871	0.963	1.22	1.02	1.33	1.24
CCCTTATTTTCAATAATCAT	1.15588411588412	0.765	1.08	1.12	1	1.04	1.16	1.67	1.05	1.21	0.891
CCAACCAACCGAAAACAATG	1.1557869443332	1.34	1.09	1	0.578	0.986	0.92	1.07	1.03	1.13	1.58
CATTATTCCCGCATCCCTTA	1.15556445156125	0.75	1.16	0.996	0.72	1.37	1.12	1.11	1.32	0.681	1.7
CACATCAACTCCTGCTTCAG	1.15555555555556	1.16	1.09	1.07	0.775	0.9	1.05	1.05	1.39	1.24	1.13
CATAGAAAGGGAAAATATAA	1.15486194477791	1.07	0.923	1.04	1.01	0.955	0.912	1.19	1.2	1.11	1.31
CCCACACCTTAGGAACTTTA	1.15486194477791	1.08	0.974	0.835	1.14	0.969	1.08	1.14	1.12	1.12	1.43
TAATCCTAGGGCTGCCCATG	1.15486194477791	0.876	1.04	1.12	0.792	1.17	1.09	1.27	1.19	1.18	1.17
CGTACATAGCAATACCTAAA	1.15449101796407	1.01	1.06	0.849	0.951	1.14	1.22	1.1	1.32	1.01	1.39
CAAATTTTCCGCAAAATCTA	1.15443645083933	0.86	0.894	0.894	1.61	0.746	0.796	1.12	1.37	0.964	1.36
CCCTTACAGCCAAAAACTAA	1.1544	0.748	0.942	1.2	1.13	0.98	1.37	1.39	1.33	1.05	1.04
TGAAACTACTCGTTTCCCTT	1.1537077753348	0.805	1.06	0.998	1.06	1.08	1.33	1.31	1.11	1.07	1.32
TCTGCCAATTGAGACAATGG	1.1529223378703	1.1	0.969	0.961	1.09	0.876	0.641	1.2	1	1.05	1.55
CGATTAAATTAATTAATAAT	1.15206710605153	1.23	1.2	0.978	1.19	0.409	1.13	1.04	0.897	1.22	1.65
GAAGCCAATCAGATATCAAT	1.15201919232307	1.08	1.07	0.813	0.939	1.1	1.05	1.21	0.992	1.2	1.4
GCATTCAATTCAGAACCTTT	1.15176964607079	1.02	0.994	1.14	0.938	0.909	1.2	1.32	1.04	1.25	1.19
CACACAAACCACTACATAGT	1.15121169637492	0.901	1.02	1.02	1.08	0.972	1.05	1.12	1.12	1.13	1.42
CATTTACAGCGAGAATATAA	1.15084915084915	1.12	0.922	0.968	1.15	0.845	1.18	1.09	1.32	1.23	1.16
GAATTTACGTGCATCACTGT	1.15038945476333	1.06	1.02	0.945	0.752	1.23	1.41	1.18	1.37	1.1	1.15
CCCATCAACCAATTTACTTG	1.15014979029359	0.866	0.945	1.34	1.03	0.826	0.794	1.69	0.533	0.986	1.59
GCCTAACTTTCGGTCATATT	1.15009996001599	0.712	1.33	0.886	0.864	1.21	1.18	1.45	1.2	0.904	1.24
GGTGCCTTCTCCTTAATCAA	1.1500600240096	1.1	0.855	0.765	0.888	1.39	1.24	1.04	1.39	1.18	1.18
TACTAACTCTCGAACCTCTT	1.1494509882212	1.1	1.61	1.01	0.448	0.841	0.864	0.928	1.12	1.56	1.19
TCCTCATACCAGGAAAATAA	1.14869130869131	0.973	0.964	0.818	1.22	1.03	0.92	0.818	1.55	1.57	0.853
TAAAACCCCCCCATCTACAG	1.1484	0.93	0.968	1.09	0.972	1.04	1.15	1.06	0.795	1.62	1.31
TAATTCAAGGCAGGCCCAGT	1.14810810810811	0.615	1.33	0.59	1.12	1.34	0.746	0.943	1.25	0.866	1.72
TATATAAAGGCAAACTTAAA	1.14718943788758	0.859	0.999	1.59	0.814	0.737	1.04	1.11	0.989	1.47	1.21
TATGTAATCCCCTTCACATA	1.14701298701299	0.927	1.19	0.828	1.02	1.04	0.952	1.16	1.62	0.934	1.07
GATGTTTTCCCATTCACCGG	1.1462829736211	1.14	0.829	0.795	1.19	1.05	1.14	1.25	1.25	1.13	1.15
CGCACTACCCACTAACTAAA	1.14626149540184	0.907	0.857	0.728	1.14	1.37	0.758	0.988	1.17	1.51	1.11
GGATTACTTTAATGTTTATT	1.14545454545455	1.14	0.845	0.989	1.02	1	0.797	1.25	1.17	0.997	1.35
TCCTACTAGCACTGAACATA	1.14512779552716	0.519	0.809	1.25	1.39	1.04	1.42	1.32	1.29	0.859	1.31
CGAGCCTACCACTTACTAGG	1.14502900580116	0.901	1.01	1.07	1.06	0.958	0.975	1.06	1.47	1.18	1.06
TCTTATATCTCAAATTCCAT	1.14502900580116	1.27	0.754	1.15	0.891	0.934	1.09	1.15	1.07	1.48	1.07
TGTTAACTCTAATTTTCATA	1.14447115384615	1.28	0.768	1.28	0.757	0.907	1.18	0.993	1.42	0.928	1.42
GATGCCAACTCAAGTCAAGG	1.14446002805049	0.722	0.889	1.29	1.05	1.04	1.01	1.15	1.17	1.11	1.33
GCAAAACAGTCGAGTTCAGG	1.14434226309476	1.02	1.11	0.935	0.777	1.16	1.01	1.25	1.18	1.28	1.06
TATAATTTGCAAATTCCCAA	1.14399680893498	1.2	1.04	1.03	1.01	0.734	1.07	1.19	1.14	1.06	1.39
TGAGTCCCCGCCTTTTACAT	1.14392971246006	0.682	0.676	1.42	1.05	1.18	1.54	1.59	0.694	1.18	1.31
CCTGATACCGAGAACAAAAG	1.14354354354354	1.05	1.06	0.877	0.898	1.11	1.25	1	1.05	1.23	1.48
CATTCTATGTCAAGCAACAA	1.14353223868642	1.03	0.717	0.739	1.58	0.928	0.782	1.22	1.15	0.999	1.39
TCAGCCTTGTCCAAATTTTA	1.1424	1.08	1	0.903	1.03	0.987	1.18	1.07	1.12	1	1.57
CCTATCATTTCAGGTTCTTA	1.14238847769554	1.19	0.957	1	1.08	0.772	0.899	1.03	0.949	1.45	1.33
TCCTTCCACTGGTTCCACAG	1.14194322271092	1.23	0.911	1.06	1.04	0.761	1.08	1.14	1.24	1.15	1.23
CCATTTTATGGATTCAATTT	1.14193161367726	1.02	0.857	0.894	1.21	1.02	0.741	1.63	1.17	0.909	1.05
CCTTAAAAGGAAGACCACAA	1.14188513107865	0.906	0.912	1.3	0.994	0.885	1.15	0.811	0.724	1.42	1.8
GAATTAAACGCAAGTCAAAT	1.14166833366673	1.11	0.941	1.12	0.884	0.944	1.16	1.16	1.41	1.34	0.846
CACTAAACCCAGAACTTCTG	1.14155688622754	1.04	0.97	1.05	1.04	0.91	1.14	1.27	0.856	1.52	1.12
TCATCTCATCCAGGAAACTA	1.14145170965807	0.656	1.3	0.928	0.987	1.13	0.586	1.19	1.24	1.51	0.817
CGAGATTCCCCATATTACTT	1.14124700239808	1.34	0.849	0.851	0.934	1.03	0.992	0.778	1.37	0.751	1.86
TACGCAAATTCGTACTTAAG	1.14099540275834	1.03	0.943	1.12	0.89	1.02	1.03	0.937	1.17	1.5	1.15
CCCGAAAACCAAGGAAAATT	1.14022804560912	0.973	1.13	0.925	0.841	1.13	1.24	1.12	1.17	1.29	1.17
TCAGATCAGTGAAAAAAAGT	1.13978408636545	0.858	1.35	0.848	0.896	1.05	0.686	1.02	1.4	1.48	0.851
GCTGTCAATTAGTACATAAA	1.13941093969144	1.13	0.874	0.707	1.01	1.27	1.08	1	0.699	1.1	1.94
TACAAAACTCCAAGATTAAA	1.13908872901679	1.18	1.03	0.825	0.988	0.981	0.859	1.09	1.37	1.13	1.16
GGTGACTCGTGAGAATCCGT	1.13905218956209	0.944	0.837	0.72	1.26	1.24	1.12	1.79	0.953	1.1	0.904
CGTAACTTCGAGTTACCCTA	1.13897897897898	0.846	0.877	1.15	1.25	0.872	1.41	1.61	1.13	0.981	1.02
TAAGCCCTGTAGATTCTATT	1.13875100080064	1.2	0.631	1.31	1.14	0.715	1.67	1.22	1.33	1.21	0.981
TGCAATAAGCACGTCCACTA	1.13805522208884	0.899	1.1	0.927	1.15	0.922	0.942	1.01	1.28	1.28	1.17
GAAACCCTGCCAATTAAAAA	1.1378524295141	1	0.949	0.902	1.01	1.14	1.22	1.3	1.35	1.23	0.862
TATATATATGGCTTCCCCTA	1.13777777777778	0.936	0.933	0.84	1.39	0.896	0.837	1.13	0.776	1.14	1.69
GAAATCCATCGCAGCTCCAA	1.13714514194322	1.1	0.929	1.03	1.05	0.893	1.03	1.08	1.25	1.5	0.91
GATAAAATCTCATTCTACTG	1.13714514194322	1.28	0.819	0.972	0.976	0.955	1.45	1.01	1.07	1.6	1.06
CCCTCTTCCGCCATTCGAAA	1.13708224934961	0.961	0.836	1.01	1.09	1.1	0.759	0.954	1.48	0.741	1.56
TCAATAAAGCAATTTCACTG	1.13693045563549	1.03	1.18	1.15	0.832	0.812	1.2	0.801	1.21	1.36	1.37
TCATCCTCCGACATCATCGT	1.13669064748201	0.988	1.08	0.942	0.894	1.1	1.16	1.33	1.09	1.36	0.96
CAAAAACTCGACTTAACAAT	1.13658927141713	0.755	1.23	0.914	1.22	0.877	1.31	0.898	1.34	0.664	1.83
TATTTTATCTAAGTAATCAA	1.13634907926341	0.931	1.14	0.919	1.06	0.946	1.23	1.36	1.24	0.981	1.15
TCAGAATTTCGGTAATCAAA	1.13633633633634	1.07	0.995	0.76	1.03	1.14	1.09	1.19	1.24	1.27	1.03
CCAATAATCGACATTTCAAG	1.13585585585586	0.915	0.834	0.876	1.24	1.13	0.829	0.698	1.12	1.17	1.74
GAAATCACCCAAAATATTGG	1.13565426170468	0.835	1.12	1.25	0.847	0.946	1.09	1.06	0.98	1.01	1.68
CCCTCTCTCGAATTCTCATA	1.13542708541708	0.889	1.05	1.02	1.04	1	1.09	1.34	1.05	1.19	1.15
GCATTCATTTGCGTCCATTA	1.1352	0.929	1.06	1.34	0.867	0.804	0.956	1.2	1.33	1.01	1.19
TGAATATACTAAGTCCCCTA	1.13490792634107	1.07	1.38	0.76	0.916	0.87	1.19	1.22	0.895	1.1	1.51
TAAGCTAACTCCGGATACAA	1.13451928842694	0.976	0.921	1.37	1.08	0.656	2.13	1.28	1.24	1.02	1.19
TCTTCTATGGGGTTAAATTA	1.13451928842694	1.06	1.17	0.94	0.951	0.882	0.948	1.21	1.17	1.02	1.33
TGAATTTTCTAAAACTTTAT	1.13441441441441	0.892	0.88	0.895	1.37	0.958	0.788	1.4	1.68	0.975	0.667
CAATCAACTCGATGACCATA	1.13398679735947	1.12	0.975	1.02	0.784	1.1	1.43	1.19	1.42	0.964	1.15
CCTACCATCTGCTATCACGT	1.1337997201679	1.08	1.09	0.872	1.08	0.881	0.865	1.43	0.897	1.08	1.32
CGAAACCCTTCCTTAAACTG	1.13350670134027	1.02	1.31	0.887	0.906	0.876	0.779	0.992	1.17	1.2	1.36
TATGTCCCGTCCTATCACGT	1.13348008805283	0.789	0.801	1.43	0.817	1.16	1.03	1.37	1.19	1.09	1.07
GGTTTCTAGTCAATATCCTG	1.13337327741162	1.58	1.22	0.913	0.776	0.518	0.907	1.71	0.813	1.29	0.916
GGATTCTACTGCATCCTAAA	1.13304	1	0.915	1.25	0.966	0.869	0.958	1.31	1.5	0.965	0.946
CAAACTTCTGACATATCTTG	1.13299979987993	1.13	0.899	0.916	1.47	0.582	0.651	0.677	0.671	1.48	1.89
CAAGTAAATGCCAACCCTTT	1.1328	0.746	1.1	1	0.894	1.26	1.3	1.24	1.58	0.82	1.08
CGTGTCTATTAGGATTCCAT	1.13238761238761	1.2	1.15	1.21	0.772	0.673	1.09	1.27	0.874	1.75	0.829
CCTACCTAGTGAGCTCACAT	1.13209358128374	0.9	1.08	1.04	0.911	1.07	1.02	0.998	1.04	1.31	1.37
TATGACTCTCACATCAAATT	1.13208	0.882	1.22	0.942	1.26	0.696	1.04	1.25	1.17	1.31	0.987
CAAAACCAGCGCTGCTCCGG	1.13189448441247	2.03	0.702	0.941	0.602	0.729	0.775	1.13	1.06	1.04	1.49
TACGCATACGAGTGTCATTA	1.13166833166833	0.952	1.13	1.1	1.02	0.803	1.12	1.23	1.26	1.01	1.22
CAAATTATGTAATGACCAAA	1.13136	1.04	0.821	1.25	1.06	0.829	0.84	1.17	1.36	1.4	0.784
CATGCATATGACGTCTCATA	1.13094905094905	0.855	0.803	0.977	1.22	1.15	1.02	0.967	1.39	1.11	1.25
GAAACCAAGGCATTAAATTA	1.13052884615385	1.24	0.781	1.11	1.09	0.771	0.788	1.17	1.79	0.954	0.789
GACGGACTTCCGGGCTAATT	1.1304	1.01	0.908	1.3	0.821	0.961	1.35	1.18	1.25	1.23	1.05
CACAAACTCCAAGAAAAATA	1.13031331071642	1.05	1.24	1.21	1.09	0.421	3.66	1.38	0.687	0.743	1.91
TACTACATCTGAGAAAATAA	1.12975024975025	1.2	0.948	0.921	0.876	1.06	0.98	0.892	1.31	1.13	1.38
CCAATATATGCGGTAAACGG	1.12972216669998	0.972	0.988	1.13	1.02	0.893	0.948	1.06	1.09	1.46	1.1
TCCTCTTATGCCGATAATTA	1.1297081167533	1.09	0.824	1.16	0.956	0.972	0.911	1.4	1.35	1.02	0.939
CCCGTAATTTGAATATCTAA	1.12917166866747	1.13	1.01	0.914	1.14	0.804	0.955	1.67	1.02	0.953	1.06
CATAACAACCGGGATCATTG	1.12912912912913	0.953	1.16	0.55	1.39	0.942	1.06	1.04	1.4	1.23	1.03
CCTATCATCCACAAACTAGT	1.128903122498	0.945	0.97	0.99	0.941	1.15	0.734	1.31	1.08	1.21	1.1
CCCACAAAGTAGAAAATAAA	1.12836893591535	1.18	1.08	0.983	0.546	1.22	1.23	1.11	1.05	1.16	1.39
CCTACATCGTAATTCTTCAA	1.12780331800919	1.04	1.06	0.87	1.12	0.913	0.92	0.952	1.17	1.26	1.32
TCAGAACATTGGTGAACAAA	1.1276587222111	1	1.01	0.969	0.414	1.6	1.03	1.22	1.31	1.24	0.922
CCCGTAAAGCCAGACAACGT	1.1273236058365	0.62	1.39	1.08	0.913	1	1.01	1.18	1.22	1.25	1.05
TCCGATTCCGCGGTACTTGT	1.1268	1	0.943	0.962	0.645	1.45	0.762	1.23	0.874	0.911	1.68
TAATACACTGAAAATTCAGG	1.12477468455838	1.02	0.899	0.854	1.04	1.18	0.928	1.2	1.15	0.97	1.36
TGCAACACCTACAGTAAAGG	1.1246550689862	0.934	1.04	1.01	0.897	1.12	1.01	1.24	0.897	1.24	1.31
TACAATTAGGGAGGAATTTG	1.12425089892129	1.09	0.689	0.943	0.804	1.48	0.92	1.02	1.3	1.32	1.05
GACACTAATCCAAGACCAAT	1.12416	1.02	0.97	1	1.08	0.93	1.22	0.944	1.3	1.21	1.23
CATAATCAGGGATTTTCTAA	1.12392	0.897	1.19	1.02	0.968	0.925	0.858	1.09	1.38	1.41	0.803
CCAAAACTCTCATAACAAAA	1.12364945978391	1.07	0.82	1.02	0.948	1.14	1.04	1.07	1.22	1.11	1.28
CGCACTACCTCCGAAATAAT	1.1232	1.07	0.774	1.09	0.936	1.13	0.945	1.08	1	1.25	1.35
CACTAATCCTCCTTTTATTA	1.12312312312312	1.66	0.595	0.786	0.986	0.968	0.769	1.25	1.2	0.785	1.44
CCCACCCATCGAATTAATAA	1.12268907563025	1.28	0.676	0.822	0.8	1.42	0.709	0.966	1.07	1.33	1.31
CAAGACTTTCCGAACCCATT	1.12261928528648	1.06	1.13	0.928	1.02	0.871	0.962	0.93	0.996	1.18	1.58
CCAGATAATTCGGTTCTTAT	1.12230215827338	1.06	0.899	1.16	0.805	1.08	1.13	1.11	1.17	1.24	1.16
GATTTACTTTCCAATACAAT	1.12188498402556	1.16	0.921	1.13	0.955	0.842	1.02	1.18	1.48	1.14	0.882
TGAACATACGAAAAACAATT	1.12185377546944	0.978	1.01	0.906	0.912	1.2	1.04	1.03	1.13	1.4	1.12
GAAAACTTCTGGATTTCCGT	1.12147288373024	1.08	1.09	0.97	0.966	0.891	0.833	1.07	1.21	1.21	1.18
CCAACATTCTCCGTTAAAAT	1.12128	0.655	1.04	1.28	1.27	0.755	1.33	1.46	0.909	0.943	1.36
TATATTTAGCCCTTCAATAT	1.12092651757189	1.09	0.884	0.801	0.983	1.25	0.647	1.03	1.69	0.858	1.1
CATACTATCGAGGGTAAATT	1.12057588482304	0.995	0.879	0.907	1.2	1.02	0.907	1.06	1.28	1.23	1.1
CGTTTATACCCCATTTCCAA	1.12012792324605	1.06	1.07	0.897	1.1	0.876	1.06	1.15	1.08	1.3	1.14
TCATTTAACCCCATCTTTAT	1.11996795513719	1.14	0.862	0.875	0.916	1.2	0.887	1.55	1.35	0.64	1.12
TATGCACCCTACAACACAAT	1.11977582065653	0.783	0.985	0.948	1.26	1.02	1.31	1.06	1.22	0.972	1.41
TACGTATACGAGTACCCTAT	1.11951951951952	0.782	0.863	1.01	1.04	1.3	0.854	1.16	1.08	1.25	1.17
GACTAATAGTGAAATAATGG	1.11942446043165	0.937	0.992	1.22	0.884	0.971	1.02	1.3	0.948	1.37	1.05
GATGACTTCCGCAGATATAA	1.11891243502599	1.11	0.838	1.18	0.975	0.899	0.838	1.85	1.05	0.684	1.08
CCAGATATTTCCTTAAATTA	1.11876996805112	1.26	1.13	0.624	1.01	0.984	1.08	0.895	0.744	1.35	1.68
TGCTTTCCTTACTACATATA	1.11822541966427	0.933	1.31	1.07	0.752	0.939	1.65	1.18	1.25	1.25	0.983
CAAGATAATTGGTTCCCTGT	1.11820907455527	0.669	1.01	1.12	0.894	1.31	0.963	1.12	1.3	1.28	0.962
CCTGTCAACGACGTACTAAA	1.11792	1.1	0.923	1.19	0.787	1	0.881	0.958	1.08	1.53	1.09
GCCGTCAATTCAGGTTCCAT	1.11776223776224	0.956	1.05	0.957	0.792	1.25	0.761	1.17	1.12	0.922	1.45
TCTAATACCTGCAGTAACTT	1.11772936238257	0.832	1.02	0.921	1.13	1.1	1.14	1.22	1.3	1.06	1.08
GGTACCAATGACGTCCAAGG	1.11768	0.707	1.84	0.725	0.935	0.793	0.726	0.852	1.67	0.795	1.34
TATTCCCAGGACATTATAAG	1.11766353270654	1.13	0.713	0.886	1.15	1.12	1.1	1.29	1.56	0.839	0.967
TCATCCTATGCCGTTCTTTT	1.11761409127302	0.947	0.932	1.07	0.827	1.22	1.02	1.21	1.47	0.913	1.06
TCTGTCAATCCAAATTTTGG	1.11729924091091	1.56	0.54	0.618	1.65	0.638	1.08	1.29	1.3	1.27	0.801
CGTTATTCTTCCTAAAATGT	1.11653008195083	0.94	1.2	0.968	0.902	0.993	1.34	1.06	1.37	1.42	0.805
TGAGTTTATGACATCCTTTA	1.11651339464214	1.15	1.02	0.868	0.944	1.02	1.17	0.876	1.92	0.678	1.18
TATAACAACGCATGACACAG	1.11646329265853	0.82	0.94	1.28	1.06	0.899	0.992	1.01	1.56	1.18	0.901
CAATACCCTGAGAAATCCAA	1.11624	1.46	0.634	0.855	0.881	1.17	0.717	0.781	1.3	1.51	1.06
GATGACACTCGCAAACCAGT	1.1155537784886	0.855	1.09	1.11	0.927	1.02	1.1	1.19	1.12	1.16	1.18
CATAAATTGCCATTCACCAT	1.11485108934639	0.97	0.996	0.907	1.04	1.09	0.967	1.06	1.2	0.938	1.45
TGAGCTAACTCGGTCTTATA	1.11464535464535	0.977	0.832	0.896	1.16	1.14	1.2	0.849	1.31	1.2	1.29
CACGCATTCTCAGTTCCCAA	1.11452581032413	1.13	0.839	1.1	1.04	0.889	0.807	0.872	1.37	1.38	1.02
CCTAACATCCAAGTTCAATA	1.11426856113668	1.07	0.881	0.946	1	1.1	0.913	1	1.03	1.29	1.32
TAAGTAAATTCCGGTTTCAA	1.1136	1.17	0.863	0.96	1.09	0.917	1.24	1.38	1.16	1.05	1.05
TCCTTCCCTCCAAATAAATT	1.11330798479087	1.35	0.791	1.21	1.06	0.586	1.19	0.873	0.953	1.19	1.62
CCCACCTACCGGTTACCAAA	1.11317209674195	1.19	0.921	1.07	0.958	0.864	1.11	1.26	0.771	1.27	1.34
TCTTCTACCGCCGTTATATT	1.11317209674195	1	1.27	1.01	0.683	1.04	1.46	1.02	1.77	0.561	1.29
CACTTCATTTAAAAAAATAG	1.11315473810476	0.769	1.38	1	1.18	0.673	1	1.03	1	1.41	1.2
CCCTAAAATCCAAAATTAAT	1.11245252848291	1.03	0.919	0.82	1.26	0.974	1.08	0.948	1.07	1.47	1.15
TGAGCCCACTGAATCATTAT	1.11231231231231	1.02	1.18	1.05	0.917	0.828	1.16	1.04	1.05	1.23	1.31
GAATATTATGAAAAAATCTA	1.11196632591702	1.06	1.03	0.999	1.09	0.81	0.95	1.19	1.3	1.26	0.873
GGATACTACCGATGCAAATA	1.11164465786315	1.19	0.948	0.927	1.07	0.863	0.506	1.32	1.49	0.72	1.1
GACTAAACGCAGTAAAAATT	1.11144	1.12	0.858	0.981	1.11	0.931	1.09	0.931	1.15	1.48	1.07
TCTAACCAGCAAATTATTTA	1.1112	1.28	0.85	0.902	0.818	1.15	0.639	1.05	1.09	1.02	1.47
TGTGACTAGTCCTAAACCTG	1.11116446578631	0.918	0.987	0.938	1.18	0.975	1.05	1.62	1.17	0.935	0.903
CCCACAATTCGCAGTACCAG	1.11073785242951	0.956	0.778	0.851	1.46	0.956	1.22	0.942	1.23	0.987	1.47
TGCTTATAGCCATTCCTATG	1.11029382370578	0.968	1.06	1.06	0.917	0.998	0.998	0.959	1.44	1.02	1.21
GCAAATGCGTCGTAAATCAT	1.10986815821015	0.816	0.946	1.06	1.31	0.874	1.36	1.13	1.11	1.12	1.27
TCCATAAAGGCCAAACAAAG	1.10974194838968	0.764	1.11	0.705	1.34	1.08	1.1	1.1	0.987	1.8	0.736
AACGAAAACTCATGTTTCTA	1.10937062937063	0.756	1.15	1.08	1.11	0.909	0.97	1.24	1.5	0.727	1.16
CACTTCAATCCAAGTATAGG	1.10922553532119	1.17	0.838	0.862	0.827	1.3	0.921	0.899	1.05	1.13	1.54
TCAAACACTTAAAGCTAATT	1.10893071686023	1.18	1.01	0.724	1.02	1.06	1.06	1.28	1.26	0.825	1.25
CCCACTCTGTGCAATTATTA	1.1088	0.969	1.02	1.22	0.894	0.897	1.27	1.4	0.83	1.19	1.2
CGAGCTAATTCCAAATAAGG	1.10878175635127	0.99	1.06	0.97	1.05	0.929	0.921	0.989	1.21	1.37	1.05
CGCTTCCACTGAATACATTT	1.10863309352518	1	1.05	0.784	1.04	1.13	0.977	1.5	1.11	1.24	0.773
GAAAAACATCAGTTCTAATG	1.10861723446894	0.937	1.05	0.793	1.08	1.13	1.27	0.907	1.35	0.943	1.41
TAATCTAACTCCAATTTCAA	1.10841346153846	1.5	1.03	0.781	0.888	0.793	0.762	0.86	1.46	1.37	0.921
GAAATACCGTAAGACACAAT	1.10835665733706	0.742	0.887	0.913	1.1	1.36	0.9	1.02	1.06	1.23	1.31
TCTAACACCGCGGTTAAATG	1.10813511892864	1.17	0.776	0.87	1.3	0.887	1.04	1.11	1.21	1.07	1.23
CCCAACCTTCCATTTCCTGT	1.10806161232246	0.983	1.01	0.959	0.877	1.17	0.969	1.18	1.04	0.976	1.42
TCCAAAATTTACGATACAAA	1.10750750750751	1.03	1.18	0.892	0.918	0.975	1.01	1.32	1.13	1.11	1.05
TGTTCAAATCGCGAAAACAG	1.10728582866293	0.984	0.891	1.15	1.09	0.881	1.1	1.06	1.02	1.28	1.25
GGAAACATGCAGGGCAAATA	1.10682409445667	0.916	1.2	1.06	0.987	0.834	1.31	1.26	1.2	0.869	1.28
CGTGCTACGTCAAATCATTA	1.10662132426485	0.784	0.985	1.06	1.04	1.13	0.853	1.19	1.07	1.22	1.13
TGTGCTAATGACTACCTTGG	1.10617876424715	1.11	1.11	0.739	0.922	1.12	0.883	0.946	1.81	0.874	0.98
TAATACATCTAGTGTTCCAG	1.10584467574059	0.918	1.24	0.855	0.973	1.01	0.841	1.03	1.52	0.964	1.09
GCTGCATACCAATTAAATTG	1.10560448358687	1.06	0.922	1.26	0.934	0.82	0.753	0.913	1.02	1.6	1.07
TCCACACCTGCAGAATATAG	1.10536429143315	0.999	1.08	1.03	0.817	1.07	0.896	0.978	1.54	0.824	1.26
CCCACCATCCACGTTAACAG	1.10507391130643	1.18	0.788	1.05	0.828	1.16	1.05	1.23	1.17	1.01	1.2
GCAAACAAGGCCGGTAATGT	1.10466279767861	1.25	1.22	0.877	0.878	0.772	1.18	1.24	1.31	1.11	0.94
GCAATAAATTACTATATAAA	1.10444177671068	1.05	1.04	1.08	0.985	0.843	1.17	1.1	1.18	1.12	1.2
GGAAACATGTGGAGTTTTTT	1.10405756546072	0.76	0.982	0.891	1.25	1.12	0.997	1.26	1.08	1.36	0.903
TAATATCTTCACAAACTCTA	1.10383693045564	1.14	0.927	0.905	1.07	0.962	1.02	1.45	1.13	1.04	0.983
TAAGTAAAGCCAGGACTAAT	1.10350070014003	0.88	1.05	0.819	1.11	1.14	0.92	0.983	1.54	0.914	1.16
TAAATACCCGGAAGAACATA	1.10304	1.24	1.31	0.6	0.992	0.858	0.691	0.729	1.99	1.24	0.637
TCCATAATTGAGGACACAAA	1.1029552715655	0.99	0.719	1.11	1.34	0.849	1.06	1.39	1.03	1.23	0.953
CAAACATTCTGATGCAAATT	1.10259896041583	0.857	1.4	1.19	0.485	1.07	0.688	1.55	1.69	0.767	0.589
TGCTAAAATGCCTTCCACAG	1.10211915233906	1.59	0.655	0.99	0.993	0.774	1.64	1.2	1.65	0.744	1
TAATTAATGCGGAATACCTA	1.10137972405519	0.831	1.21	1.17	1.05	0.74	1.06	0.987	0.953	1.24	1.41
CACTATTCGCCAAGCTAAAA	1.10134026805361	1.11	0.832	0.897	1.03	1.13	1.12	0.928	1.01	1.14	1.51
TCCACCCTTTCCAGTCTCAA	1.1009394363382	1.43	0.727	0.717	0.579	1.55	1.1	0.78	1.16	1.46	1.19
TCAGTTTAGCCCAGAATAAT	1.10088	1.05	0.96	0.995	0.925	1.07	0.88	1.56	1.41	0.888	0.729
TGATCCACTCAAAGTAAATA	1.10047961630695	0.589	1.12	1.24	1.09	0.965	1.26	0.73	0.769	1.68	1.41
GAAACCCCGCAAGGCCAATA	1.10026036451031	0.981	0.909	0.753	1.24	1.11	0.986	0.869	0.739	1.56	1.41
TATAACAAGTCAATCAATAA	1.10016	0.882	0.956	0.64	1.66	0.862	1.38	1.92	0.708	1.12	0.836
TGAAATATCTGAATCCATAG	1.10008006405124	0.859	1.07	0.937	1.05	1.08	1.48	1.05	1.1	1.17	1.26
CCAGCCACCCGCTAACTCGT	1.09964071856287	0.645	0.604	1.3	0.881	1.58	0.933	0.649	1.15	0.992	1.8
TATACTCATGCCGTTATCGT	1.09876049580168	0.985	1.13	1.01	0.807	1.07	1.15	1.09	1.05	1.28	1.16
GCCATTCTCTCCTGTCCTTT	1.09815852682146	1.01	0.795	1.48	0.807	0.904	0.959	0.84	0.849	0.833	2.05
CGATCATTGTCCATACCCAA	1.09800478850758	1.06	0.951	0.951	1.02	1.03	1.3	0.798	1.44	1.53	0.818
TCCGTAACCTCATTAACATA	1.098	0.854	1.05	0.915	1.22	0.961	1.04	0.985	1.27	1.14	1.18
CATACAAACGGAAGCCTAAG	1.09771908763505	0.986	1.03	0.935	0.937	1.11	1.06	0.822	1.33	1.38	1.04
CCCGCTACTTCGAATCCAAT	1.09743795036029	0.913	0.933	1.23	0.926	0.994	0.7	1.26	0.749	1.1	1.46
CGCTTCCTGTCCAAACTCTT	1.09723889555822	1.04	0.858	1.23	0.76	1.11	1.15	1.02	1.18	1.22	1.15
GACAATTAGTGCAGCCACTG	1.09693693693694	0.631	1.65	1.02	0.664	1.03	1.16	0.856	1.82	0.935	0.955
TAAACTCAGTCCGAACTTGG	1.09638217069758	0.841	1.01	1.08	1.25	0.822	0.961	0.941	1.09	1.09	1.45
CAATATTTGTCGTACTTATT	1.09614231461123	1.01	1.04	1.08	0.961	0.912	1.24	1.01	1.27	1.24	1.05
GATAATCACCGATTTAATTT	1.09608	1.11	0.925	0.863	1.26	0.842	1.35	1.15	1.16	1.33	0.927
CGCACACAGCAAAAAAACTA	1.0955164131305	1.04	0.935	1.07	1.03	0.921	0.799	0.951	1.11	1.09	1.41
CCTTCTACCTCCTTAACCTT	1.0952875399361	1.28	0.837	1.08	0.857	0.954	0.988	1.09	1.06	0.981	1.44
CAATACAAGTGGATTCCTAG	1.09520383693046	1.04	1.01	1.01	0.994	0.95	1.03	1.49	0.988	0.979	1.11
TAAGCCACCGCAAGTTCTTA	1.09474525474525	0.826	1.03	0.959	1.12	1.07	1.21	1.25	1.12	0.946	1.25
CCAAAATAGCAGGTCTACAT	1.0944	0.832	1.04	1.2	0.974	0.954	1.15	1.05	1.05	1.34	1.12
TATTTTAATTGAGAATACAG	1.09413882776555	0.686	1.1	0.719	0.974	1.52	1	1.36	1.02	1.22	0.958
CAAATCTTTCCAAACAATAA	1.09396241503399	0.883	1.36	0.97	0.867	0.922	1.23	1.3	1.17	1.05	1.04
TAAATATACCGCTACATATT	1.09396241503399	1.15	0.74	0.662	1.4	1.05	1.39	1.09	1.06	1.41	1
CCAAAAACTTAATACTAAAT	1.09389877975595	1.07	0.8	0.828	1.63	0.671	1.08	0.738	0.712	2.22	0.887
TAAAATTCTTAAAGCATCAA	1.09352517985611	1.06	1.08	0.919	0.905	1.04	1.09	1.13	1.28	1.1	1.05
CATTCCCATGGAGGTTTCTA	1.093354683747	0.867	0.981	1.23	1.05	0.868	0.988	0.892	1.05	1.5	1.11
CGTACTCAACCCTGTACATA	1.09334931096465	0.864	1.28	0.87	1.03	0.963	1.04	0.932	1.01	1.52	1.1
CACACTCATGCGGACTATAG	1.09300279888045	1.03	1.04	0.922	1.03	0.98	1.04	1.11	0.976	1.24	1.23
GAATCATCTGAAAATTTACG	1.09296	0.855	1.01	1.08	1.2	0.855	0.885	1.04	1.32	1.41	0.784
CATAATAACTGGTTCAACGG	1.09232926096535	1.12	0.776	0.999	0.958	1.14	1.08	0.928	1.21	0.967	1.44
TCCAATCACTGCAACCCTAT	1.09232613908873	0.781	0.981	1.01	1.33	0.902	1.53	0.985	1.05	1.45	1.07
GCCGAATTTCAAATTAAAGT	1.09230461722966	0.968	0.987	0.923	1.22	0.905	1.08	0.878	0.856	1	1.82
GAAAACCTGCACTTATAATA	1.092	0.913	0.864	0.942	1.31	0.971	1.06	1.16	1.21	1.1	1.08
CCTAACCTTTACATAAAAAA	1.09176	0.919	1.06	0.971	1.03	1.02	1.24	0.899	1.14	1.34	1.17
CAAATCCATCCATTCCTCTA	1.09149829965993	1.1	0.945	0.982	0.942	1.03	0.944	1.14	0.966	0.991	1.45
TAAGCAAACCACTGCCCTGT	1.09149829965993	1.11	0.935	1.18	0.744	1.03	1.51	1.32	1.18	0.587	1.46
GCAAATTACGGAAATTACTA	1.09090909090909	1.07	0.883	0.934	1.22	0.887	0.957	1.12	1.02	1.39	1.01
TCCGTCACTGAAATCAACAA	1.09082183563287	1.12	0.952	1.06	0.932	0.937	0.893	1.07	1.36	1.18	0.936
CCCAACACCCGCTTTTCCGT	1.09051620648259	0.881	0.713	1.03	0.934	1.44	1.08	1.02	0.842	1.61	1.07
CCCATTATTTCCTGCAATGT	1.09049429657795	1.14	1.03	0.957	0.82	1.05	0.998	1.16	0.971	1.33	1.08
GCATTAACCGGAAAAACAAT	1.09040767386091	0.898	1.06	1.11	0.876	1.06	1.02	0.989	1.41	0.908	1.24
CCTATACTTTCCAAAAAATA	1.08981796359272	0.79	0.8	1.3	1.22	0.889	1.04	1.11	1.12	1.39	0.92
CAAGAATTTGCGAATCCATA	1.08916433426629	1.08	1.02	0.995	1.01	0.897	1.28	1.02	1.27	1.22	1.03
GAAATCAATCGCGAAAACAT	1.08894230769231	0.852	1.04	1.08	0.91	1.11	1.09	1.16	1.13	1.15	1.09
TCTACTAATGGATTTTTATT	1.0885560215698	1.02	0.926	0.861	1.06	1.14	1.2	1.15	1.55	0.935	0.907
TCAATAAATCAATGTCTAAG	1.08829404714343	0.792	0.959	1.14	1.35	0.765	1.14	1.29	1.14	1.03	1.08
CCCAACCTCGCATATCAATA	1.08828828828829	1.16	1.26	1.15	0.784	0.641	0.758	0.9	1.1	1.26	1.27
CCAGAAATCGACGACAAATG	1.08796481407437	1.01	0.827	1.38	0.725	1.06	0.808	0.795	1.25	1.24	1.25
TAATAACCGGGGATATCCTT	1.08792	0.904	1.51	0.845	0.925	0.816	0.954	0.832	0.831	1.2	1.67
CGAGCTCATCAGTACTCATA	1.08785271162698	0.928	0.83	1.1	1.14	0.999	0.947	1.25	1.22	1.04	1.02
CCTGACCATTACAGTCAAGT	1.08769539078156	1.07	0.74	1.11	1.02	1.05	0.686	0.913	0.97	1.33	1.31
GAAGAAATTCGCAGACTCTA	1.08752997601918	0.824	0.966	0.922	0.932	1.36	1.38	1.14	0.935	1.25	1.21
GATAACTCTCCAGGTCCCAG	1.0874174834967	0.771	1.23	0.883	1.19	0.925	1.16	0.955	0.935	1.16	1.48
GGAACAATTTACTTTACAAA	1.0872	0.904	0.961	1.12	1.06	0.955	1.17	1.1	1.24	1.14	1.05
CACGCCTTTTCGAGTCCCAA	1.08661606072713	1.13	1.13	1.04	0.872	0.834	1.06	0.803	1.39	1.18	1.16
CCCAAAAAGCCAGAAACCAG	1.08654807115731	1.16	0.899	1.11	0.931	0.903	1.09	1.28	1.12	1.08	1.05
TATATAAAGACGGATCAAAA	1.08654807115731	0.985	1.08	1.08	1.11	0.748	1.01	0.88	1.28	1.21	1.16
GACTTTTTTCAATGAACCGG	1.08638911128903	0.825	0.947	0.779	0.915	1.53	0.911	0.825	1.97	0.975	0.753
TATTAACATCCGAGTATTAT	1.08611388611389	1.38	0.701	0.944	1.06	0.92	1.35	1.03	1.31	1.19	1
TCTAAAATTGCCTTCACATG	1.08580567772891	1.01	1.28	0.96	0.522	1.23	1.18	1.29	0.886	1.17	1.18
TATACATTCTCCTACCAAGG	1.08578284343131	1.02	1.06	0.918	0.883	1.12	0.971	1.22	0.955	1.03	1.32
TATGTCTCTCCATGTTCAAT	1.08549709941988	0.998	0.922	0.959	1.06	1.06	0.945	0.971	1.54	0.961	1.05
CCCTTAACTGACTTCTTCAA	1.08523409363746	0.969	0.819	1.09	1.02	1.1	1.07	1.02	1.14	1.08	1.28
CAAGCCACGTGAAGAACGTT	1.08523409363745	0.833	1.15	1.11	0.995	0.91	1.06	1.08	1.25	1.17	1.02
CGAATATCGCCATATACTAA	1.08523409363745	1.19	0.959	1.05	0.832	0.967	1.13	1.16	1.05	1.21	1.1
TAATTCTACGCAGTTCACAA	1.08521112667601	0.905	0.748	1.28	1.27	0.794	0.751	1.2	0.942	1.5	0.877
CATAATTTGTACGTTCCATA	1.08504	1.08	0.992	0.835	0.923	1.17	0.931	1.15	0.821	1.36	1.19
TCTATATTGCACTAACAAAA	1.08489208633094	1.02	0.965	0.82	1.28	0.919	1.08	1.06	1.36	0.894	1.21
GGTTATTACCACTTTAAAAG	1.08446757405925	1.21	0.978	0.876	1	0.932	0.909	0.909	1.61	0.906	1.09
TACAAATCTTGAAGCAACAA	1.08446757405925	1.14	0.959	0.98	0.847	1.07	1.06	1.14	1.08	1.41	0.885
TAAACACTCGAAGTACTCAA	1.0843662534986	1.03	0.989	1.05	0.913	1.02	1.1	1.05	1.27	1.03	1.17
TAATTCCAGCCGTATATTAA	1.08414951029382	1.1	1.07	1.04	0.824	0.969	1.01	1.08	1.09	1.06	1.29
TGAGCAACCCCAGTACAATG	1.08414951029382	1	1.03	0.543	1.23	1.2	1.01	1.28	1.05	0.94	1.25
CGTTAACCCCAGGATCCCTA	1.08407185628742	1.03	0.839	1.06	1.13	0.951	1.09	1.26	0.896	1.02	1.35
GCATTTTCTCAGTATTTTGT	1.08352306770521	1.17	0.847	1.11	0.993	0.887	0.916	1.03	1.56	0.871	1.06
CATACAACCTCCAGAATTTG	1.08348348348348	0.871	1.1	0.906	1.15	0.968	1.13	1.06	1.15	1.29	1.01
GCTTAAACCCAGAAAAAAAT	1.08346015218262	0.872	1.4	1.01	0.642	1.07	1.14	1.08	1.2	1.26	0.969
TCTGATACCTCGTACTTAAA	1.08304982989794	0.872	1.13	1.24	0.824	0.931	1.22	1.19	1.04	1.23	1.05
CCAGTTCCCCAGTACACATA	1.08302642113691	1.18	0.946	1.33	0.743	0.797	0.725	1.32	1.08	0.979	1.13
CGTTAAATTCGGGAACATAG	1.0828331332533	1.19	0.97	0.983	1.02	0.835	1.28	1.02	1.32	1	1.17
TGCAATACCCCATATACCAA	1.08280968581149	0.714	0.903	1	1.23	1.15	1.07	1.53	1.03	1.12	0.829
GGAACCCAGGACTGTACAAA	1.08175094943034	1.2	1.02	0.878	0.775	1.13	0.896	1.16	1.06	1.04	1.25
GACTTTCACCGCAGTAAATA	1.08139255702281	1.12	0.976	0.984	0.984	0.934	0.934	1.16	1.17	0.844	1.33
TCCTTTAACCCAAAACTCTG	1.08108108108108	0.855	1.21	0.43	1.45	1.05	1.05	1.58	1.57	0.657	0.693
CGTTCTCTGTCAGACAAAAA	1.0805994005994	0.887	1.34	0.921	0.777	1.08	1.06	0.837	1.26	1.33	1.08
CATTCATTCGCATGATATTA	1.08014411529223	1.06	1.13	0.954	0.842	1.01	1.19	1.1	1.22	0.827	1.35
TAAGAAATCCCAAATCTAGG	1.07956817273091	0.949	0.863	1.03	1.03	1.13	0.855	1.13	1.22	1.02	1.13
TACGTATTCCACAAAAAATA	1.0794005994006	1.05	1.08	0.984	0.93	0.961	1.1	1.16	0.982	1.12	1.24
GCATCAATTTGAAGATAATA	1.07935238856686	1.06	1.03	1.02	1.05	0.843	1	1.14	1.07	1.16	1.13
TATTCTCCTCAGAACCAAAG	1.07935238856686	0.992	1.11	1.06	0.947	0.894	1.09	1.12	1.27	1.01	1.1
CCTAATATCCAGAGCATAAT	1.07911075505708	1.24	1.07	1.09	0.768	0.825	1.36	1.07	1.2	1.16	1.06
TAATAATCCTGGTACTTTTG	1.07904	1.1	1.16	0.813	1.19	0.737	1.09	1.19	1.26	1.09	0.956
TACAACAAGCCAAATTCAAT	1.07896738042826	0.772	0.985	1.2	0.92	1.12	1.02	0.999	1.25	0.874	1.37
TGAGACCACCACGACTAATT	1.07872723634181	1.12	0.832	0.879	0.746	1.42	1.37	1.35	0.846	0.916	1.38
CAAAAACCTTGCAACACTTA	1.07846277021617	1.02	1.12	0.808	0.978	1.07	0.701	1.09	1.22	1.04	1.14
CCTGCTAATCAATGCCACTA	1.07846277021617	1.18	0.805	0.969	0.972	1.07	0.957	1.08	1.04	1.08	1.29
TACTTCTTCGCAAATATTTG	1.07825044937088	0.88	0.917	1.08	1.06	1.07	0.707	1.15	1.46	0.981	0.908
TGTGCTTCCTCCTTCTCTTG	1.07814940917284	0.92	1.1	0.981	1.06	0.932	0.993	1.72	1.05	0.873	0.843
CCATCCAATGCCTACCAAAG	1.07803514376997	1.18	0.993	1.09	0.859	0.886	1.04	1.02	0.899	1.36	1.22
GCCATTATTGAAATACCCGT	1.07803121248499	0.841	0.944	1.03	0.733	1.45	1.07	1.21	1.08	1.15	1.05
CCAACACTTGACATACTAAA	1.07800680408245	1.02	0.776	1.23	0.941	1.03	0.74	1.32	0.999	1	1.17
GCCTCTTCCTCCGACAATGG	1.07791325204877	1.1	1.24	0.818	0.908	0.937	1.6	0.83	0.904	1.14	1.62
CCTATTCCTCGCATAAAAAA	1.07781556311262	0.967	1.06	1.22	0.833	0.919	1.08	1.06	1.02	1.08	1.33
TAAATTTATCCAGATATCAG	1.07769784172662	1.24	0.582	1.14	0.942	1.1	1.4	0.904	1.17	1.26	1.16
CCTATCCACCGAAACAAAAG	1.07752651590955	0.992	1.31	1.01	0.901	0.784	1.24	1.3	0.877	1.17	1.14
CAAAACTACTCAAACATCAT	1.07709541908382	1.15	0.902	0.958	0.959	1.03	1.48	0.996	0.901	1.14	1.45
CAAGATCCCTCGTGCATCGG	1.07707082833133	0.98	1.11	1	0.996	0.912	1.07	0.976	1.16	1.23	1.12
CCAATTCATTCGATTATAAA	1.07690461907618	0.963	0.918	1.2	0.955	0.965	1.42	1.45	1.05	0.848	1.14
GACATCACCTACTTCAATTA	1.07627627627628	1	1.21	0.996	0.811	0.978	1.06	1.08	1.1	0.92	1.38
TGCGTAACCTGAATCCTAAG	1.07627627627628	0.908	0.761	1.37	1.17	0.786	1.71	1.81	0.838	0.692	1.14
CCCATAATCCAGAGAACAGT	1.07567134268537	0.824	1.17	0.576	1.28	1.14	0.819	0.779	1.01	0.804	1.88
GAAAAAATGTGATACAAAAA	1.07563025210084	0.922	0.953	0.93	1.24	0.953	0.89	1.03	0.89	1.11	1.45
CATAATTTCTACGATTTAGG	1.0754150830166	0.952	1.07	1.04	1.13	0.807	1.14	1.38	0.95	1.09	1.06
CCTTTTATGCAAATTCAATA	1.07513481126423	1.1	1.03	0.978	0.964	0.935	1.07	1.56	0.86	1.11	0.956
CAATAATCCGGGTTATAATA	1.07483483483483	1.01	0.837	1.12	0.998	1.03	0.977	0.934	1.3	1.07	1.17
CCCTCTTACGAGTAACTCAA	1.0745552668399	1.18	1.19	1.14	0.623	0.87	1.19	1.19	1.22	1.04	1.03
CGAAACATCGAGATTTTCTA	1.07397479495899	1.07	1.01	0.933	0.806	1.18	1.41	1.11	1.17	1.25	0.944
GCCTATTATTCCAGAATCTT	1.07397479495899	0.75	1.31	1.02	0.739	1.18	0.93	1.32	1.22	0.874	1.06
GACGAATTTTAAGTTAATAG	1.07386091127098	0.973	0.989	1.23	1.04	0.772	1.01	1.75	0.768	0.87	1.09
GATTTCCTCCAAAAAACATT	1.07365892714171	0.963	1.15	0.983	0.81	1.09	0.882	1.19	1.11	1.14	1.03
GCTGACACTCCAAATTTTAG	1.07362110311751	1.24	1.06	1.04	0.819	0.845	0.905	1.1	1.04	0.737	1.6
TAAAACTCTCCATAACCTTA	1.07362110311751	1.15	0.685	0.53	1.73	0.909	1.1	1.15	0.668	1.66	0.999
CGTACTATTGAGGTATCCGG	1.07316683316683	0.693	1.35	1.38	0.896	0.686	0.931	1.08	1.55	1.06	0.786
GAATCATCCGACTTTACCAA	1.07316683316683	0.76	2.36	0.98	0.325	0.58	0.644	0.693	0.169	0.384	3.23
CACACTTTTTGCGGATAAAG	1.07287627423546	1.02	0.875	0.988	1.11	1.01	1.05	1.1	1.67	0.979	0.724
GGAGACCACTACAATATCAT	1.0724579663731	0.894	0.808	1.27	0.824	1.2	1.04	1.21	1.13	1.37	0.755
TCAATTCTGCAATGTCCCTA	1.07238133386741	1.21	0.695	1.05	0.898	1.14	1.27	1.43	0.87	0.852	1.31
TGCATTACCTGCAAACCCTG	1.07218225419664	1.14	0.918	1.12	0.776	1.05	1.18	1.09	0.951	1.08	1.35
CCTTTCTACTAAATAACTGT	1.07171171171171	1	1.08	0.969	0.936	1.01	1.05	1.03	1.37	1.21	0.851
GAATTTTATGGATACCTTTA	1.07157431486297	1.15	0.978	1.33	0.706	0.835	0.845	0.944	1.19	1.24	1.09
CCTTAACTGTGAGATCCCGG	1.07135156717908	0.969	0.93	1.04	1.03	1.04	0.968	1.17	0.882	1.03	1.39
TAAAACCACCCCAAAACTTA	1.07125700560448	0.958	1.27	0.997	0.943	0.828	1.74	1.05	1.2	1.16	1.05
GATTTCTACGCGAGATAAAT	1.07104262557535	1.19	0.973	0.796	0.858	1.18	1	1.03	1.09	1.27	1.07
GGCATCACTTAAATTTACAT	1.07084664536741	0.781	1.01	0.855	1.4	0.962	0.953	0.854	1.07	1.58	0.965
GAAGCCTATTGGATATTTAT	1.07066586682663	1.09	1.07	0.967	1.05	0.824	1.44	1.41	0.882	1.04	1.13
GATGTCCATCCCATTAAAAT	1.06997796915682	1.34	0.561	0.702	1.36	1.03	0.772	0.958	0.875	0.819	1.8
CCTAACCACCCCTACCCATA	1.06983619656412	0.932	0.714	1.16	1.01	1.19	0.993	1.05	0.943	0.79	1.68
CCCTAACTCTGAATACCTGT	1.06978978978979	0.773	1.08	1.03	1.12	0.992	1.27	1.25	0.833	1.31	1.06
GAAGTCAACCACTTCCCTAT	1.06968	0.9	0.92	0.9	1.1	1.18	1.39	1.21	1.44	1.01	0.797
TAAGAACACCCATGTACTAA	1.06954436450839	1.13	0.945	1.12	0.927	0.882	1.2	1.01	1.22	1.29	0.94
CCCATTAATTGGGGCACAAT	1.0694972962147	0.846	0.886	0.881	1.13	1.25	1.17	0.92	1.15	1.32	1.06
CGCAAACTCCACGTAATTAA	1.06917835671343	1.13	0.892	0.758	1.17	1.04	1.1	0.928	0.858	1.17	1.49
TAATTCTCGGAGATTAAATA	1.06909527622098	0.929	0.917	0.99	1.1	1.06	1.19	1.06	1.42	1.1	0.871
CAATACATCTAGGTCATATA	1.06890756302521	1.27	1.16	0.862	0.596	1.11	0.974	1.09	1.66	0.923	0.779
GAAAAACCTGCGTGTTCATT	1.06882882882883	1.46	1.03	0.905	0.81	0.79	0.805	1.4	1.12	0.909	1.02
CATATAATTTGAATACCTTA	1.06880641925777	0.815	1	1.05	1.1	1.02	0.883	1.17	1.11	1.11	1.05
TCAATTTCTGAATGCATAGT	1.06879872076754	0.623	1.11	1.05	1.16	1.06	0.815	0.968	1.5	1.01	0.978
CATAAAAATTCAAAAATATA	1.06869373874775	0.849	0.973	1.07	1.15	0.957	0.888	0.842	1.09	1.2	1.32
GATAAATTCCAAATAACCTG	1.06864118471083	1.03	1.05	0.905	1.06	0.952	1.09	1.03	1.08	1.21	1.13
TCATTTCTCTAATATTCAGT	1.06861138861139	0.979	1.12	1.2	0.84	0.866	1.15	1.26	0.987	1.12	1.09
CCTAATTCTCCAAGTACAAT	1.06829268292683	1.09	1.15	0.974	0.905	0.883	0.954	0.944	0.979	1.14	1.39
TCAGAATACTACAAATTCGG	1.06821643286573	1.17	1.22	0.868	0.602	1.13	1.13	0.962	1.18	1.01	1.29
CATTCCTAGGGCAGCTTAAT	1.06821364272855	1.23	0.854	1.1	0.91	0.905	1.11	1.11	1.12	1.21	1.01
CGAGACCTTGCAAACATAAA	1.06813186813187	1.07	1.17	0.994	0.805	0.966	1.08	1.18	1.09	1.36	0.825
TGCTCCTTCGGCAAAATATT	1.068	0.983	0.956	0.902	0.899	1.26	0.972	1.01	1.14	1.2	1.1
CATTTAAACCAGAATTAATA	1.0672268907563	1.08	0.895	1.09	0.97	0.963	0.945	1.17	1.12	0.915	1.24
CACTAAAACCACTGACCCTA	1.06669335468375	0.784	1.03	1.06	1.21	0.912	1.21	1.11	0.813	0.718	1.8
CATGAATCCTCCGGTTCAAT	1.06661335465814	0.8	1.08	0.962	1.09	1.07	0.792	0.996	1.09	1.23	1.13
GATGTATATTCCTGAAAATT	1.06632	0.991	1.05	0.984	0.855	1.12	1.1	0.993	1.21	1.1	1.14
CCAGCCATTTCGGGCTTCAA	1.06623974384631	0.855	1.05	1.14	0.742	1.21	1.18	1.13	1.12	1.13	1.06
CCCTAACACCCCGAATACAA	1.06623974384631	1	0.911	0.956	0.94	1.19	0.883	1.04	0.72	1.04	1.64
TCAATATATCACTATAACGT	1.06623974384631	1.1	1.22	0.946	0.874	0.857	1.06	1.14	1.07	1.05	1.18
TAAATTACCGAATAAAACAT	1.06610576923077	0.964	1.1	0.941	1	0.987	0.967	1	0.995	1.21	1.23
TACATACTGCTGGGTCCAAA	1.06589364254298	0.967	1.1	0.858	0.857	1.22	1.12	1.08	1.31	1.2	0.853
CGCAACCCCCAAAGCCATTT	1.0657594556734	1.17	1.05	0.893	0.704	1.18	1.11	0.969	1.62	0.839	1.01
GCAACAAAGGCCGTCATCTA	1.065625	1.08	0.805	1.04	1.12	0.947	1.01	0.98	1.08	0.833	1.54
CCTTCAAACGCATACTCATA	1.06557114228457	0.864	1.05	1.09	0.976	1.01	1.16	0.861	1.27	1.15	1.15
TAAGCTTCGCACGTCCAACA	1.06536	0.8	1.2	0.81	1.13	1.06	0.948	1.43	0.899	1	1.11
TGTTTCAACCAAATACCTTG	1.0652278177458	0.916	1.04	0.888	1.08	1.08	1.07	1.29	1.09	1.09	0.972
GCTGCATTCTAATAAATTAA	1.06517393042783	1.22	1.13	0.761	1.08	0.811	0.98	1.13	1.22	1.04	1.05
CAAGAACTGGAAAGCAAAAT	1.06504194966041	0.993	0.826	1.18	1.11	0.897	0.884	0.976	1.49	1.01	0.967
TGCAACTCCTACAGCCATTT	1.06474820143885	1.16	1.24	0.981	0.837	0.786	0.983	1.03	1.11	1.14	1.16
CCAGTAACGGACGGTATTTA	1.06453162530024	1	0.832	1.04	1.22	0.904	0.963	0.862	1.21	1.09	1.27
CCAAAATTCTGGAGATTCTG	1.06442711457708	1.44	1.03	0.985	0.605	0.941	1.23	1.31	0.976	1.09	1.06
TACTTCAATTAATTTTACAA	1.06424145512692	1.11	0.967	1.11	0.994	0.822	0.92	1.3	1.24	0.817	1.08
CAAACCCAGTGGAACCTTAT	1.06405124099279	1.03	1.2	1.04	0.867	0.859	1.15	0.865	1.43	0.915	1.22
TATTTACATCCCTGCACCAT	1.06394721055789	1.19	0.809	1.12	1.06	0.822	1.2	1.16	1.18	1.12	0.974
CGCTTCACCTAATATCAATT	1.06376174295423	0.855	1.09	1.04	0.938	1.08	1.07	1.31	1.02	1.11	0.995
CGATTAATGGACAGTCAATT	1.06370192307692	1.17	1.14	0.935	0.971	0.776	0.609	1.15	1.29	1.17	0.815
GGAGTTACTTACAGTTAATT	1.06354916067146	0.464	1.02	1.01	1.09	1.42	0.757	0.899	1.46	0.876	1.2
TCTGATAAGGGATTTCTAAG	1.06354354354354	0.859	0.636	1.19	1.18	1.13	0.837	1.09	0.977	1.19	1.17
CAAGTTTCTGCGGTTTCCGT	1.06352188686788	0.983	0.889	1.04	1.15	0.941	1.1	0.956	1.26	0.968	1.25
CGTTTAACTGCGGATTTAAT	1.06346730653869	1.13	1.03	0.991	0.911	0.939	0.96	1.15	1.29	1.1	0.892
CACGACACGGAGAAAACAGT	1.06317263452691	0.868	1.08	0.912	1.39	0.749	1.33	0.949	1.26	1.18	1.04
CCCTATCTCCCAAGATTATA	1.06296	0.768	1.15	1.19	0.842	1.05	1.03	1.22	1.06	0.949	1.2
CGCTATTATGAATACATATA	1.06261738261738	0.799	1.05	1.02	1.16	0.976	1.49	1.2	0.862	1.03	1.34
TAAAACTCCCGCAACAATAT	1.06261738261738	0.994	1.01	0.899	0.992	1.11	1.01	1.35	1.2	1.21	0.672
CATTCATCGTGAATACATGG	1.06258992805755	1.1	0.873	0.915	0.956	1.16	1.23	0.924	1.54	1.12	0.847
CAAACTTACCGAAACTATTA	1.0625349860056	1.06	1.17	0.958	1.07	0.744	0.825	1.12	0.999	1.09	1.22
CGATTAAACTCAGGAAAAAA	1.062424969988	0.957	0.93	0.726	1.61	0.775	1.45	1.42	0.925	0.99	1.09
CCAAACTCTCCAGAATATTA	1.06240511386336	1.03	0.947	0.989	1.02	1.02	0.991	0.952	1.25	1.04	1.19
TGTTAAACTTCCGGTCTCAA	1.06236989591673	0.994	0.901	0.911	1.14	1.05	0.893	1.26	0.991	1.19	0.982
TCAATTAAGTCATGAACAAA	1.06209098164405	0.755	1.07	1.18	1.02	0.987	0.995	0.776	1.16	1.22	1.28
TGAGTTTCCCACTGCAAAAA	1.0619723944789	1.58	0.876	0.89	1.15	0.503	0.853	0.984	1.27	1.05	1.12
CGAAACAATCAAAAAACATT	1.06139088729017	0.93	0.831	0.893	1.21	1.14	1.11	0.887	1.58	1.1	0.859
CACAATATGGCGTAACTCAA	1.06117882117882	0.999	0.929	1.08	1.06	0.937	1.2	1.12	1.34	0.956	1.01
CCATTACATGGAAATTTATA	1.06106778644271	0.848	0.954	1.2	1.13	0.869	1.14	1.02	1.08	1.51	0.812
CCTGTACTCCCAAGAAACTA	1.06105769230769	1.03	1.1	1.07	0.987	0.805	0.99	1.11	0.994	1.02	1.29
CGTAAAACTTCCTTAACTGT	1.06101220244049	1.02	1.03	0.947	1.09	0.912	0.991	1.14	1.06	1.1	1.12
TGCATCTACGAATGAAATAG	1.06101220244049	0.866	0.763	1.01	1.01	1.35	1.17	1.12	1.15	1.15	1
TACAAAATGTAGTAACATAA	1.06100200400802	0.751	0.899	1.05	1	1.29	0.918	1.3	1.21	1.06	0.842
TACAACATTGGAATCTTATA	1.0608	1.06	0.963	1.01	0.984	0.983	1.17	1.07	1.1	1.12	1.13
TACTTATTCCCGTTACTAAT	1.06047628577146	1.07	1.11	1.07	0.755	0.992	1.57	0.856	1.36	1.11	1.09
CGCAATCATCGCGTCCATAA	1.06042042042042	0.862	1.18	0.996	1.05	0.907	1	1.04	1.17	0.944	1.26
CCTACCTCTCGCAATACTGG	1.06040375774535	0.982	0.814	1.32	0.889	0.998	1.15	1.02	0.811	1.43	1.16
GCTATACCTCGAAGAAATAA	1.05967160592711	0.927	1.1	1.06	0.857	1.05	1.07	1.07	1.16	1.04	1.14
CGCATTCTTGAAGGTAACAA	1.05957191438288	0.609	1.03	1.07	1.23	1.06	1	0.972	0.982	1.08	1.38
TCTGATACCCCATTCACCTT	1.05951570942566	0.761	1.07	1.26	0.846	1.06	1.38	1.14	1.06	0.952	1.26
CCAATTTCTTGGAATCCCGG	1.05937312836894	1.05	0.978	0.888	1.18	0.913	1.45	1.14	0.742	1.27	1.27
TCCATCCACTGATGACTCTA	1.05897845171588	1.05	0.949	1.03	0.933	1.05	1.29	1.2	0.973	1.04	1.21
TCTTTCTCCGCAGGTCCCTA	1.05872476514092	1.11	0.677	0.856	1.15	1.21	0.832	1.69	1.18	0.922	0.622
CAAACAAAGGGCATCAACTT	1.05864	1.16	1.05	0.74	1.24	0.81	0.855	1.33	0.96	0.961	1.16
CCTTCCCCGCCATGCTTCAT	1.0583149889934	1.33	0.692	0.815	1.05	1.11	1.39	1.32	0.837	1.11	1.14
TCTTATCCCCCCATTTCTGG	1.05818836232753	0.942	0.788	0.774	0.997	1.5	1.03	1.51	0.754	1.52	0.626
CGTAACATTTAAAATTTCGG	1.05806193806194	1.06	0.824	1.36	0.591	1.17	0.699	0.723	1.34	1.04	1.31
GACATATTTCCATTTCCCGG	1.05797680927629	0.879	1.28	0.906	1.16	0.777	1.11	1.02	1.04	1.02	1.33
CCAGTAAAGCACGTAATCTG	1.05794841031794	1.08	0.963	1.04	0.983	0.935	1.01	1.57	0.906	1.07	0.863
CCTATAAATCCAAACACTTA	1.0579042276097	1.01	1.01	0.956	1.1	0.915	0.869	1.09	1.15	1.15	1.01
TGAAAAAAGTGAGATCAAGT	1.05789157831566	1.27	0.609	1.2	0.87	1.05	0.956	1.1	0.747	1.35	1.21
CAAACTTCGTGGGTATTCTA	1.05734265734266	1.17	0.976	0.973	1.06	0.826	1.33	1.08	1.2	1.08	1.05
TAATACCTTCCGAGTACAAG	1.05726872246696	0.979	0.885	1.03	0.97	1.13	1.03	1.03	1.09	1.07	1.21
CATAACATGCCCTGTTTTAG	1.05663398038823	0.983	1.04	1.03	0.854	1.09	1.18	0.99	1.28	1.04	1.09
TGTAACATGTCCGATAACAA	1.05653738504598	0.925	1.2	0.952	0.977	0.948	1.01	1.32	0.894	1.11	1.08
CATAATCTGTAATTTCATTG	1.0564983030545	0.97	0.913	1.07	0.946	1.11	0.974	1.03	1.04	1.09	1.25
GGAGTATAGCGAAAATACAG	1.05635491606715	1.47	1.15	0.958	0.736	0.69	0.891	1.09	1.05	1.27	0.995
CAAGTCCACGAAATTTCTAG	1.05632620427743	1.34	0.928	0.81	0.988	0.937	0.956	1.19	0.884	1.26	1.07
TAAATACCGTACAATTACAA	1.05621124224845	0.965	1.05	1.02	0.989	0.975	1.16	1.1	1.12	1.12	1.06
CCATCCTCGCCCTACACAGG	1.05620131815458	0.882	0.816	0.989	1.25	1.07	1.13	0.847	1.3	1.02	1.24
CGCACAACCTAAGGTTTAAA	1.05611510791367	0.877	0.98	1.02	1.19	0.937	1.38	1.33	1.04	0.994	1.04
TAATACAACTACTATTCAAT	1.0560766314109	1.02	0.947	1.03	1.05	0.964	0.965	1.05	1.13	1.19	1.04
CGCAAACATGGAAGTCCCAA	1.05584649210474	0.628	0.875	1.22	1.14	1.14	0.86	1.14	1.19	1.09	0.982
CCTAAAATTCCAGGTTTTAG	1.05576	0.876	1.13	0.964	1.03	1	0.971	0.959	1.2	1.27	0.97
CGCATCACTTACGGATATAA	1.05576	1.13	1.13	0.981	0.838	0.921	1.09	0.969	1.09	1.28	1.06
GAAAAACATTGGAACCCCAA	1.05573114622925	0.985	0.987	1.26	0.982	0.785	1.37	1.09	0.858	1.35	1.1
CAATCTAAGTGAAAATAATG	1.05566433566434	1.04	0.96	0.835	0.91	1.26	1.17	0.913	1.06	1.04	1.39
CAAGATTCGCCATACCATAA	1.05549989981968	1.17	0.707	1.08	0.954	1.08	0.769	1.04	1.06	1.11	1.18
CCCAACTTTTGATGCAACTT	1.05545345585298	1.19	1.04	1.17	0.771	0.835	0.973	1.16	1.04	1.33	0.873
GAAATCACCTACGAATACTT	1.05536677993204	1.03	0.977	1.08	1.08	0.836	0.642	1.04	1.03	1.21	1.12
CCAAAAATCCCCGGTTATTT	1.05519311586952	0.889	1.01	0.871	0.777	1.45	0.892	1.11	0.904	1.26	1.12
GGAAACCTTGCAATACAAAT	1.05516413130504	1.17	1.06	0.863	1.14	0.763	1.1	0.913	1.18	1.17	1.13
GAATTTAAGTAAGAATCATA	1.05512692384569	1.1	1.08	0.976	0.992	0.855	0.975	0.789	1.5	1.03	1.08
CAAATTTTCCCATGTCCCTT	1.05498199279712	1.31	1.18	0.99	0.739	0.779	0.821	0.917	1.41	0.997	1.07
TCAAACAACCCAAATTCCAA	1.05494505494506	0.945	1.17	1.23	0.875	0.785	1.35	1.02	1.23	1.07	1.08
CCAGACCCTCACATATTCAT	1.05482903419316	0.979	0.872	1.07	1.02	1.06	0.927	1.1	1.25	1.12	0.926
TATTAAAATCCAATCAACAT	1.05458908218356	1.09	0.942	1.04	0.93	0.999	0.879	0.975	1.19	1.23	1
TGAGTACACCAATAACATAA	1.05456	0.979	1.07	1	0.911	1.04	0.956	1.02	1.29	0.974	1.11
CCTTCCCCTGAAATTCAAAT	1.05441441441441	1	0.785	0.958	0.882	1.37	1.01	1.16	0.599	1.55	1.08
TGCGTTTACGCCAACCAAAT	1.05423253952371	1.52	0.955	0.663	0.609	1.25	0.748	1.19	1.07	1.32	0.81
CCCTCTAAGTAGTAAACTTT	1.05402160864346	0.938	1.06	0.973	1.04	0.987	1.01	1.1	1.22	1.03	1.04
TGAAAACATTGAAAATACAT	1.05396317053643	1.08	1.24	1.21	0.656	0.81	1.45	0.988	1.26	1.01	1.13
CCCTACATGCACTATCTTAT	1.05363508912477	0.909	0.999	1.17	1.05	0.865	0.926	1.22	0.966	0.918	1.28
TCTTCTCCTTCCTTATCAAA	1.05330661322645	1	1.28	0.886	1.05	0.774	0.771	1.03	1.21	1.03	1.11
CGTATAACCTCCTATTCCGT	1.0532960447463	0.917	0.919	1.14	0.84	1.19	1.51	0.964	1.31	0.82	1.3
GAAAATAACGAAGAAACCAA	1.05326673326673	0.614	0.821	1.2	1.26	1.11	0.637	0.99	0.493	1.36	1.55
TATGTAATTCCGGTTTTCAA	1.05326673326673	1.29	0.836	0.659	1.02	1.2	1.07	1.12	1.31	1.04	0.923
GCTTACTACTACTGCTAATA	1.05309061812362	1.2	1.26	0.81	0.932	0.797	1.31	0.819	1.39	0.788	1.39
TCCATAAATCAATATTTCTG	1.05309061812362	0.717	0.754	0.53	2.11	0.888	0.799	0.682	1.24	0.915	1.55
CCTGCTTAGCACAGAACAGT	1.05269892043183	1.05	0.918	1.1	1.15	0.784	1.18	1.31	1.14	1.28	0.658
TGCTTTTTTTAAGTATAATT	1.05254745254745	0.921	0.889	0.903	1.34	0.952	0.718	1.08	1.19	1.06	1.06
TCTACTCTCCCCGATACCTA	1.0524	1.32	0.52	1.32	0.985	0.855	1.39	1.38	1.4	0.811	0.794
CAAGTCTATGAGGAATAATT	1.05209748302038	0.97	1.12	1.07	0.89	0.956	1.18	1.38	0.899	1.09	1.02
TACACTCAGTGGGTACTAGT	1.05179856115108	0.765	0.975	1.07	1.48	0.714	0.781	0.936	1	1.22	1.23
CCAGACTACCAGAAACAAAT	1.05168	1.25	0.903	0.755	0.872	1.22	0.882	1.11	1	0.962	1.31
GAAACCCTCGAAAGCTAAAT	1.0516206482593	1.04	1.02	0.908	1.09	0.94	1.01	1.31	1.02	1.01	1.04
GGTTTACCTCGGAGATTTAG	1.051316839585	1.74	1.11	1.15	0.578	0.434	1.01	1.68	0.985	0.727	0.999
CAATAAATGGCCTATTCTTG	1.0512	0.882	1.28	0.814	1.06	0.964	0.988	1.02	1.16	1.16	1.04
GACGAAAACGGAGTTAATGT	1.0512	0.818	1.23	0.85	0.762	1.34	1.36	1.09	0.82	1.13	1.34
TCTAAAAACCGAGTTACAAT	1.0512	1.07	0.916	1.08	0.958	0.976	1.09	1.22	1.14	1.01	1.01
TCAATAACCTGATTCAAATA	1.05111066639984	1.18	1.05	0.785	1.12	0.862	1.12	0.895	0.842	1.1	1.54
GCTAATTAGTAGTACATAAT	1.05108086469175	1.05	0.666	1.08	1.18	1.02	1.75	0.714	1.64	1.12	0.902
TCTAACTTGTCCGGAACTTA	1.05081081081081	0.939	0.885	0.9	1.36	0.911	1.23	1.11	1.07	0.934	1.26
CCAGTAATCCAAAATCAAAT	1.05077968812475	0.906	0.616	1.02	1.35	1.11	1.37	1.22	0.91	1.12	1.13
CCCAACCTTGACGTCAAATG	1.05077968812475	0.921	0.924	0.927	0.93	1.3	0.892	1.05	0.95	1.19	1.19
TCTTCCAATCCATTCCCCAA	1.05074985002999	0.973	1.01	0.982	0.676	1.36	1.21	1.13	1.11	0.799	1.34
GCCTACATTGAATATACCGT	1.05053978408637	1.07	1.1	0.779	0.953	1.1	0.893	1.11	0.939	0.87	1.46
CCCTATTCCTAATAATTTAA	1.05048	0.752	1.11	1.06	1.2	0.878	1.06	0.902	0.955	1.29	1.23
TCTAAAACCCCAATTCAAAG	1.05048	0.939	0.913	1.02	0.938	1.19	0.775	1.03	0.977	1.22	1.15
CCTAACTCTGGAGGCACAAG	1.05035971223022	1.1	0.997	1.19	0.755	0.962	0.933	0.85	1.05	1.34	1.14
GAAACCTTCTCCGAAATCAT	1.0500600720865	0.983	1.08	0.96	1.1	0.871	1.09	1.09	1.03	1.07	1.18
GACAAATTGCACAACTCCTA	1.04984984984985	0.951	1.2	0.987	0.857	1	0.865	0.99	1.15	1.21	1.02
GGATTTTTGTGAGTCTTATA	1.04978970558782	0.683	1.03	1.09	1.06	1.13	0.824	1.21	1.3	1.19	0.668
CCATCACACTACATATTTTG	1.04945978391357	0.973	0.909	1.13	1.16	0.826	0.912	1.19	1.15	1.16	0.871
CCAGGTACCTCGGTTTAAGG	1.04937138295749	0.782	1.09	1.13	0.939	1.07	0.978	1.17	0.812	1.14	1.26
CAAATCACTTAATGCTTTAA	1.04928115015974	1.07	1.18	0.895	0.919	0.944	1.25	0.989	1.11	0.82	1.46
CCTGAATATGGCAACTAAAA	1.04928115015974	0.985	1.12	1.08	0.823	1	1.28	1.13	1.24	0.769	1.24
TGAGACCAGGCCTTTCAATA	1.04921968787515	0.923	1.08	0.905	1.04	1.05	1.08	1.06	1.19	1	1.12
CGCTCATATGACAATCTCAA	1.04910035985606	0.681	0.981	1.03	1.13	1.18	1.03	1.22	0.97	0.873	1.31
CACATTAACTAAAACATAAG	1.04895104895105	1.02	1.33	0.776	1.01	0.869	0.893	0.955	1.13	1.05	1.24
TCCGTTAACTGGAACATTTA	1.04874151018777	1.2	1.09	0.964	0.732	1.02	0.864	0.835	1.07	1.04	1.43
CAAAAAATCTGATAATCCTA	1.04859028194361	0.967	1.07	1.06	1.13	0.774	1.04	1.11	1.08	1.16	1.02
CAATCTTTTTCCGAACACAG	1.0484993997599	1	0.896	0.919	1.28	0.903	0.983	1.8	0.851	0.929	0.787
GATGATTTTGACTGAATAGT	1.0484412470024	0.922	0.968	0.874	0.99	1.25	1.22	1.05	1.11	1.22	0.992
GAAAACTACCGGTGACTAAG	1.0484387510008	1.05	1.09	0.92	1.02	0.916	1.16	0.865	1.03	1.04	1.43
TCAGTCAATTCGATATCATA	1.04840840840841	1.01	0.991	1.01	1	0.984	1.11	1.09	1.22	0.904	1.15
CCCAAACCTGGCGGCTAATA	1.04828965793159	1.2	1.14	1.22	0.689	0.75	1.1	0.987	1.27	1.02	1.09
TCCAATCAGTCAAGAACTTT	1.04804960992198	1.12	1.18	0.975	0.914	0.81	0.961	1.01	1.05	0.996	1.31
GATTTATACTACTACACATA	1.04790083966413	0.986	0.966	0.966	1.25	0.834	1.02	1.35	1.09	1.05	0.878
GATTCTCTCCGATTCCTTAA	1.0478738271112	1.05	0.933	0.93	1.22	0.876	1.14	1.19	1.22	0.944	1.02
TGTTACAACCAATACAATGT	1.04766093562575	1.07	0.832	1.08	0.95	1.07	1.24	1.13	1.07	1.2	0.967
TCTACTATGCGGAAACCCAG	1.04762667734829	0.801	0.999	1.15	0.983	1.06	1.02	0.899	1.13	1.18	1.15
CAAAACCACCGAGGATCAAA	1.0475656181126	0.807	1.44	1.11	0.742	0.892	0.916	1.04	0.777	1.17	1.37
TGTTTAACGTACGGACACAT	1.04733373277412	0.86	1.05	0.991	0.966	1.14	0.942	1.2	1.12	0.95	1.1
CACATTTCGGAGGATTTTTG	1.0472116729962	1.1	0.91	0.972	1.12	0.901	1.09	1.01	1.43	0.836	1.09
TCAACAACTGGCATAATATA	1.04715056988602	1.07	1.17	1.04	0.887	0.834	1	0.844	1.08	1.24	1.2
CGCTATATCTCCAAAAAAAA	1.04708941788358	0.792	1.48	0.97	1.27	0.487	0.758	1.25	0.814	0.998	1.3
CAAACTTCTGACGAATACGT	1.04691555200639	0.826	1.17	0.984	0.959	1.07	0.895	0.82	1.16	1.08	1.31
TGTATAAATGAGAATCACGG	1.04688	0.906	0.909	1.27	1.01	0.905	1.38	0.922	1.34	1.02	1.08
CAAGCAACCGAATTAAACAT	1.04676258992806	1.04	0.923	0.994	0.797	1.25	1	1.09	0.912	1.4	0.963
CCAGCCTCCTGATTCCTCAA	1.04660932186437	0.897	1.04	1.21	0.572	1.28	1.13	1.06	1.09	1.1	1.11
GGAGATTATGACTGCAACAA	1.04643641445398	1.18	1.09	0.792	0.937	1.01	0.952	0.936	1.76	0.864	0.808
GAAAATCCCTAAAATCACTA	1.04619076184763	1.09	1.3	0.79	0.924	0.897	0.996	1.1	1.08	1.17	1.01
CCCAAACTTGCGAGTTCATA	1.04606764058435	0.982	1.09	1.09	0.989	0.846	0.794	0.964	0.992	1.06	1.34
CGAGACAATCCCTTACATTG	1.04601239256446	1.1	1.18	0.964	0.739	1.02	0.709	1.13	0.731	1.17	1.33
CAAACATTCCGAAACCACGG	1.04598160735706	0.854	1.04	1.08	1.12	0.908	1.27	1.09	1.16	0.9	1.21
CGTTCACCTCCGAACCTTGT	1.04598160735706	0.983	1.09	1.04	0.789	1.1	0.978	1.33	1.01	1.13	0.89
GAATTTAATCGCTTAACCTG	1.04598160735706	0.961	0.884	1.2	1.08	0.877	0.938	1.05	1.07	1.2	1.04
TGAGCTACCGGCAGTCTTAA	1.04595080983803	0.994	0.868	1.31	1.01	0.819	1.04	1.31	1.14	0.869	1.04
GGCAACTCCGCATTTCATTG	1.04510706423854	1.45	1.32	1.04	0.541	0.646	1.09	1.88	1.02	0.985	0.467
CCTAATCAGTACTAAATTAA	1.04504504504505	0.981	1.07	0.846	1.15	0.948	0.943	1.02	1.16	1.16	1.01
CCTTAACACTCAATCCCCCA	1.04412470023981	1.21	0.991	0.892	0.987	0.924	0.9	0.898	0.846	1.28	1.33
CATGAATCGGGCATTATCGG	1.04403119376125	0.836	0.89	1.24	1.07	0.965	0.808	0.698	0.963	1.31	1.38
TAAAATTAGCGGAAATTCAT	1.04379124175165	1.02	1.17	0.964	0.867	0.98	0.977	1.17	1.02	1.04	1.12
GAAGTACATTAAGTTCAATT	1.04346783859369	0.893	0.893	1.04	1.04	1.14	1.04	1.24	1.03	1.11	0.973
GCTGAACCTTACGTTTCTTT	1.0431654676259	0.869	1.01	0.995	1.08	1.05	0.911	0.959	1.4	1.23	0.761
TCCGATCAGTAAAATATCGT	1.04312312312312	1.02	0.86	0.965	1.04	1.11	0.993	1.3	0.976	1.2	0.866
CCAAATACCGGATACCACAG	1.04307138572286	0.993	1.24	1.04	0.898	0.83	0.892	1.21	1.1	0.957	1.08
GAAGTACATTCAAATTTCAT	1.04304	0.976	1.03	0.958	1.16	0.876	1.02	1.13	1.24	0.988	0.988
TCCGTAACGTAATTCCAATA	1.04295704295704	1.07	1.12	1.12	0.869	0.826	0.755	0.965	0.985	1.14	1.26
CCATTAAAGGAGTACCGAAA	1.04271728271728	1.22	0.67	1.14	0.905	1.07	0.98	1.34	1.13	0.859	1.02
GGAATCCTCCGAGGCAAAAA	1.04270562337402	0.994	1.09	0.998	1	0.915	0.908	1.19	1.17	1.06	0.922
GGAACCCACCACATCTTTGG	1.04243394715773	1.01	0.92	1.07	1.14	0.856	0.997	1.02	1.14	1	1.18
TACTCCTACGAGATAATCGT	1.04243394715773	0.928	0.972	1.24	0.883	0.973	1.01	1.15	0.94	1.19	1.06
GATTTAAACCCCTGTACTAT	1.04233226837061	1.46	0.705	0.793	1.01	1.04	0.775	1.08	0.77	1.01	1.49
TCAACATATCGGATACCCAA	1.04202956452257	1.03	1.02	0.985	0.881	1.09	0.917	0.906	1.01	1.63	0.801
GGAGATCAGTACTGACACAG	1.04201680672269	0.995	0.979	1.11	0.985	0.929	0.979	1.01	1.03	1.07	1.23
GAATCAAACGGGTGACAAAA	1.04195356285028	1.11	0.913	1.07	0.733	1.17	0.925	0.928	1.18	1.1	1.13
TCCTTATCTGCCTACCCTAA	1.0416	1.04	0.855	1.29	0.855	0.96	0.656	0.897	1.09	0.813	1.54
GCAAAAACCCACTTCATAAA	1.04151848151848	1.22	1.09	0.918	1.14	0.637	1.05	0.874	0.86	1.05	1.56
CGTTCCAAGTACGGAACTAG	1.04136	1.09	1.22	0.91	0.72	1.06	0.819	0.908	0.871	1.27	1.29
TACTACTCTTGATTAAACAG	1.04136	1.04	1.06	0.995	0.94	0.965	0.958	1.17	1.07	0.929	1.17
CACGCTCACTACATATCTTA	1.04132826565313	0.878	0.951	1.04	1.01	1.12	1.1	0.928	1.11	1.08	1.22
TATACTAAGCCCAGAATCAG	1.04132826565313	1	0.99	0.917	0.962	1.13	1.18	1.21	1.18	0.848	1.1
TCAAAACTGAGCTAACAAGG	1.04132826565313	0.942	1.11	0.914	1.16	0.873	0.94	1.13	1.31	0.818	1.08
TCCTAATTTCCCTGATTCAT	1.04103896103896	1.47	0.885	1.01	0.841	0.799	1.47	1.2	1.31	0.938	0.894
TCAGAACTTTCATACCTCTA	1.04084816963393	1.13	0.811	0.983	1.08	0.995	0.901	0.971	1.1	0.705	1.56
CCAGTCCTGTACGTCCTCGT	1.04083100279664	1.15	1.11	0.95	0.918	0.878	1.5	1.28	1.34	0.849	0.873
CAATTATCGGAAGACCTTAT	1.0407992007992	0.614	0.831	1.26	1.11	1.19	0.933	1.15	0.786	0.915	1.49
TACTATATCCGCTATTAAAA	1.04062312762133	1.37	0.99	0.883	0.704	1.06	0.887	1.28	1.06	1.14	0.862
GCATACCCCCACAGCTTAGT	1.0405762304922	1.29	1.01	0.899	0.629	1.17	1	1.33	0.802	0.882	1.32
CCCTCATATGAAAACTTTAA	1.04044719504891	0.716	1.14	0.673	1.3	1.18	0.901	0.937	1.23	1.22	0.956
TCTAACCTTTCGAAATTTTG	1.03964792958592	0.985	1.2	0.904	0.979	0.931	1.05	1.18	1.16	0.999	0.992
CCTTAATAGGAGGGATAAAA	1.03937575030012	0.73	0.838	1.08	1.17	1.18	0.854	1.18	0.829	1.45	0.87
TACAATAACTGAATTCACGG	1.03926429428229	1	1.13	1.12	0.975	0.777	1.04	0.932	1.56	0.971	0.869
TAATTAAATTCCAGTAACGG	1.0392	1.05	1.01	0.926	1.13	0.884	1.25	1.21	1.04	1.01	1.07
TGAAATTTTTCATACAATAT	1.0390712570056	1.04	0.932	0.804	1.1	1.12	1.01	0.958	1.29	0.758	1.32
CAAATACTCTACTTCCAAGG	1.0390243902439	0.862	0.946	1.04	0.934	1.22	1.03	1.03	0.974	1.56	0.767
GGAGCCACTGCAGAATTATA	1.03899220155969	1.02	1.02	0.986	1.13	0.845	0.903	1.14	1.06	1.08	1.05
TGAACCATGCCCTGCCATAA	1.03868773754751	0.948	0.914	0.835	0.982	1.32	0.983	1.24	1.18	1.11	0.797
GGTATACACCGGTTAACTAA	1.03816183816184	1.13	1.04	0.764	1.14	0.931	1.03	0.995	0.745	1.22	1.37
TGAGACTTGTCCGGTTTTTA	1.0379675935187	0.85	0.937	1.18	0.952	1.08	1.15	1.07	1.12	1.2	0.934
GGAACCAACCGAAGTCCCGG	1.03790274164499	1.18	0.92	0.741	0.706	1.45	0.954	0.752	1.15	1.32	1.1
CCAGTCTATCAAATCACCTG	1.03766259755853	1.06	1.11	0.812	1.11	0.905	0.575	0.951	1.04	1.18	1.15
CCATTCAAGGAGAATAATGT	1.03753254556379	1.03	1	1.06	0.948	0.955	1.17	1.15	1.17	1.01	0.987
CAAGCTTCCCCCATCAAAAA	1.0374874974995	1.17	1.03	0.778	0.951	1.07	1.18	1.24	1.05	0.892	1.14
TACAACCTGTAGTATTCCTG	1.03746744139451	0.879	1	1.4	1.01	0.702	1.93	1.28	1.27	0.796	0.969
CGCTACCATCAAATCCTTAG	1.03737757345593	0.85	1.09	1.25	0.878	0.935	0.978	1.27	0.955	1.17	0.93
CCAGAATCCCCAAAACCCGT	1.0372027972028	1.11	0.861	1.01	0.914	1.11	1.03	0.905	0.921	1.04	1.46
TCAGCTCCCGAGGACAAAAT	1.03714971977582	0.795	1.02	0.631	1.2	1.35	1.01	0.928	1.01	1.28	1.1
CCTTTACATGCAGGAATATA	1.0370725854829	0.962	0.844	0.945	1.04	1.21	1.04	0.812	1.11	1.22	1.18
CCTTTAACTTAATGATCCTT	1.03702816057519	0.929	1.28	0.932	1.03	0.836	1.16	0.88	1.44	1.1	0.907
CACAACATTCAATGACCCTG	1.03681153615061	1.01	1.25	0.884	0.939	0.91	1.16	0.988	1.17	0.966	1.19
CGCTAACATGCGTACCTATA	1.03668069753458	0.973	1.03	1.01	0.946	1.03	0.914	1.07	1.06	1.01	1.17
CGAGCCAATGCCAATACCAA	1.03666933546837	0.993	1.23	0.773	0.74	1.26	0.914	0.826	1.06	1.21	1.22
CCATAATCCTCCTTCTCCAA	1.03663663663664	0.951	0.99	0.674	1.29	1.09	1.01	1.02	0.925	1.13	1.24
CGTACAATCGGAATATCCTG	1.03617829302419	1.12	0.89	1.01	1.04	0.943	1.23	1.15	1.01	1.14	1.02
TCTACCCCTGAAAGAACAAG	1.03597122302158	1.12	0.798	1.08	1.04	0.966	0.879	1.01	1	1.03	1.28
TGAAAACCTGGAAATACAAA	1.03577430972389	0.987	1.06	1	0.965	0.986	0.746	1.26	0.984	1.05	1.02
CAAGTCTCTCCGGGTTTTAT	1.0356	1.02	1.04	1.02	0.77	1.15	0.831	0.941	1.21	0.934	1.23
CCAAATAAGCACTTCCTAAG	1.03550130078047	1.16	0.717	1.08	1.02	1.02	0.769	1.06	1.47	0.91	0.872
GCCGTAACTGGAATCAAAGT	1.03529411764706	0.92	0.983	1.14	0.915	1.04	0.796	0.861	1.03	0.651	1.77
CCCAAACTCTAATACATTGG	1.03528471528472	1.17	0.912	0.793	1.1	1.03	0.982	0.961	0.677	1.13	1.55
TCCTCATTTTCCGGTAACAT	1.03527054108216	1.1	1.14	1.07	0.67	1.01	1.24	1.31	1.31	0.906	0.779
TCATTTTCTTGCGAACACTT	1.03501199040767	0.82	1.01	1.43	0.906	0.838	1.1	1.07	1.47	0.873	0.903
GCCAACCATCGGATCATCTG	1.03481392557023	1.02	1	0.951	1.04	0.987	1.25	1.05	0.94	1.02	1.3
CCTGAACCTTGGAATTACAA	1.03464	1.24	0.845	0.839	1.15	0.926	1.38	1.08	1.4	0.981	0.85
GACACCCACCAGATATCTTA	1.03444132959551	1.01	1.06	0.94	0.974	1.01	0.977	1.22	0.945	1.03	1.11
CATTCTTTGCCCCATAATAT	1.0344	1.06	0.815	1.08	0.975	1.07	1.13	1.14	1.11	0.76	1.3
CCATCATAGCCAAATCTAAT	1.03422630947621	0.946	1.42	0.815	0.863	0.958	0.988	0.647	1.43	0.954	1.28
TATGCAATTTACATTCCAAA	1.03406043626176	0.836	1.11	0.738	0.993	1.32	1.15	0.706	1.2	1.31	1.09
CGTATTTCCCAGGGATACAA	1.03363963244107	0.976	1.25	1.03	1.06	0.69	0.976	1.01	1.1	1.35	0.852
GCAAACATCTAGGAATACGT	1.03350659736106	0.821	0.891	1.13	1.14	1.02	1.04	0.843	1.55	1.15	0.765
TCTGATCATTGAAATATTAA	1.03347330533893	0.729	1.15	0.932	1.24	0.95	0.897	1.22	0.982	0.985	1.12
CACAATATGTACTGCATAAA	1.03339992009588	0.878	1.09	1.03	0.998	1.01	0.801	0.85	0.909	1.75	0.802
TCCTATCATTCGTATTCTTA	1.03327327327327	0.93	0.928	1.16	0.98	0.997	1.38	1.22	1.16	0.861	1.06
TCCTTCACCGAAGGCACTTT	1.03306016390166	1.05	1.27	0.955	0.826	0.902	1.18	1.49	0.836	0.751	1.23
CCAACTTACTGCATCTCATA	1.03282030781531	0.815	1.19	0.961	1.09	0.947	0.657	0.98	1.24	0.836	1.25
CCCTTCTATCGGGACCATTT	1.03275931117341	0.995	1	0.877	1.13	0.992	1.2	0.953	0.899	0.756	1.69
TCAAACAACCGCGACTTTGT	1.03272	1.03	1.14	0.897	0.994	0.939	1.07	0.943	1.06	1.24	1.06
CACAATAATGGCTTTACAGT	1.03254698120752	1.16	0.774	0.916	1.18	0.972	1.15	0.788	1.31	0.896	1.31
GACTACTCGTAATGAACAAA	1.03254142543422	1.02	0.932	0.937	0.9	1.22	0.896	0.914	1.03	0.966	1.4
CCAAACTTTGCAGTCCCTGG	1.03244648929786	1.35	0.814	0.867	1.01	0.958	1	1.31	1.22	1.09	0.681
TCTGATACCCCGGAATTAAT	1.03237410071942	1.35	0.734	0.731	0.899	1.29	1.02	1.09	0.735	1.05	1.43
CATTCCTCTTAGTGCATATT	1.03227354529094	1.01	0.941	0.83	1.21	1.01	1.07	1.06	0.952	1.07	1.22
GAAAATCACTCGTGATACAT	1.03203359328134	1.11	0.914	1.08	1.13	0.767	1.12	1.24	0.953	0.988	1.12
CATGACAAGCCGTTTCACTT	1.03192807192807	1.03	0.894	1.17	0.921	0.99	0.903	0.951	1.29	1.24	0.823
CATTAAACCTCCGGAATAAA	1.03192807192807	1.04	0.872	0.913	1.1	1.08	0.888	1.11	1.1	0.894	1.2
CAAATCCAGTCGTGCCCTTA	1.03179364127175	0.939	0.94	0.825	0.997	1.3	0.63	0.937	1.27	0.923	1.17
TAATCACTCGGAATAATTTT	1.03117505995204	0.981	0.873	1.02	1.08	1.05	1.15	1.22	0.973	0.827	1.28
CCCGTCCTTTCCTTCTCTAT	1.03111111111111	1.16	0.893	0.898	0.814	1.23	1.11	0.852	1.21	1	1.23
GAAAAAATCCAATTACCTTT	1.03107378524295	1	0.903	1.17	1.01	0.918	1.11	1.17	1.55	0.865	0.712
TAATAACCGGAAGACACAAA	1.03100620124025	1.28	0.898	1.13	0.996	0.695	1	1.29	1.33	0.841	0.834
TGCAACTAGGACGGTCTTTT	1.03090145912453	0.985	1.05	1.04	1.07	0.858	1.1	0.941	1.28	1.13	0.947
TACGTAAACTAAAAACTCTT	1.03080312437412	0.88	1.01	0.83	1.33	0.943	1.15	0.936	1.33	1.03	0.993
GCAGTATCCCCAAACTTTAT	1.03063063063063	0.756	1.09	1.1	1.23	0.819	1.26	1	1.3	1.12	0.87
TCCTTACTTCCGGAAAAAAA	1.03062774890044	0.832	1.05	0.94	1.03	1.15	1.08	0.728	1.21	1.41	0.948
CACAAACCGCCATGATAATA	1.03056278790306	0.977	0.932	1.06	0.924	1.1	1.03	1.2	1.1	0.848	1.14
GAAGAATACCCGTTCTAATA	1.03039039039039	0.811	1.2	1.44	0.774	0.77	0.81	1.3	1.11	0.839	1.04
TCTGAATCGTGGGGCCCCAA	1.03028605721144	0.924	0.92	0.755	1.19	1.21	0.69	1.22	0.922	1.02	1.13
CATATATAGTGGGTCACCAG	1.02997798679208	0.968	0.985	0.914	1.02	1.11	1.12	0.959	1.14	1.13	1.06
CCAATTAATCAAGACCAAGG	1.0296	1.19	0.985	0.921	0.974	0.93	0.74	1.02	1.1	1.09	1.08
CGAATATTCGCATACATATT	1.02956730769231	0.797	0.907	0.838	1.08	1.37	1.05	0.928	1.12	1.29	0.945
TGTACTTTCTAGGACTCTTT	1.02956591318264	1.04	1.09	0.715	1.29	0.864	0.861	1.22	1.08	0.949	1.04
TCCACCTTGGGGAACATTAT	1.02953181272509	1.25	1.1	0.86	0.86	0.928	0.804	0.887	1.07	0.941	1.39
CGATATTCCCGAATATCCGG	1.02953046953047	1.14	1.11	0.773	0.792	1.19	0.801	1.15	0.844	1.19	1.11
CCATAATACTGATGAAACGG	1.02939412117576	1.03	1.08	0.923	1.04	0.928	0.868	1	1.1	1.35	0.84
CAAGTCAACGCCGGACATTT	1.02929171668668	1.01	1.16	0.689	1.14	0.999	1.01	1.21	1.11	1.03	0.937
TACTCTTCTGGAGTCCACTG	1.02922246652009	1.03	0.891	1.45	0.929	0.703	1.12	1.22	1.01	1.17	0.891
CCAATATCGTCGTACATTAA	1.02894842063175	1.29	0.677	0.976	1.06	0.999	1.24	0.879	1.1	1.12	1.19
TCCGCTACGCCGGTTTATTT	1.02891373801917	0.748	1.21	0.731	1.35	0.969	0.805	1.09	0.694	0.99	1.52
TCTTTATCTTACAGCAATAA	1.02877669127919	0.684	0.987	1.06	1.23	1.05	0.72	1.03	1	1.27	0.996
TACACCAACTAAATACTTAG	1.02867426514697	0.663	1.22	0.805	0.913	1.4	0.966	0.701	1.61	1.29	0.686
CACTACTTTGACGTTAAAAG	1.02853717026379	0.962	1.22	0.934	1.03	0.858	1	1.02	1.06	0.999	1.21
TACTCTCTTCAAAGAAACTG	1.02833133253301	0.883	1.12	1.04	0.865	1.09	0.721	0.936	1.09	1.33	0.927
CGTGCATTTCCGTGACCCGG	1.02805611222445	1.06	1.07	0.764	0.936	1.16	1.03	1.13	0.925	1.03	1.19
GCAGTCCCGTGGGGATACTT	1.02795527156549	0.976	0.814	1.28	0.928	1.01	1.31	1.2	1.34	0.895	0.855
CCTTACCCCTCGGTTATTTT	1.0273381294964	0.891	0.833	1.28	1.12	0.88	1.29	1.28	0.784	1.04	1.18
TCTTCTAATCCAATTATAAA	1.02702702702703	1.06	1.13	0.977	0.876	0.952	1.52	0.855	1.11	1.04	1.27
CGTTCAATTTCCAAAAACAT	1.02699239086904	0.908	1.18	0.918	1.05	0.938	0.798	1.24	1.15	0.965	0.919
TACTTCACTCAATTATCAAA	1.02682145716573	0.897	0.983	0.786	1.33	1	1.01	1.19	0.968	0.957	1.16
GAAGTTAATGCCGACACTGG	1.0263758254953	0.843	0.936	0.872	0.836	1.51	1.06	1.12	0.934	1.11	1.11
TAAGTACCTTACTTATAAAT	1.02634419348391	0.843	0.761	1.29	0.889	1.22	1.15	0.997	1.17	1.26	0.852
CGTGACTTCGAAAGTTCCGT	1.02620524104821	1.11	1.13	1.06	0.748	0.951	1.17	1.34	1.03	0.965	0.94
GGTGTTACGTAGAGACAATT	1.02617382617383	1	0.996	1.17	0.854	0.985	1.1	0.98	1.12	0.99	1.19
CGAATCCTGGCGTACAATTA	1.02617046818727	0.972	1.05	0.896	1.03	1.05	1	0.893	0.921	1.18	1.28
TCAGACTTGCGCTGTAATAT	1.02606606606607	0.974	0.928	0.973	1.03	1.09	1.04	1.01	1.29	0.751	1.22
TCATATACTGAGATTTAATG	1.02586448131121	1.02	0.876	1.13	0.907	1.07	0.973	1.13	1.28	0.797	1.07
TGCTAACCTTAAAAAATCGT	1.02586448131121	1.69	0.83	1.37	0.516	0.597	0.67	0.94	1.19	0.737	1.41
CCCAATATGTACGATTTCAA	1.02572912504994	0.961	1.07	0.845	1.1	1.03	1.3	0.879	1.03	1.08	1.29
CACTTTCTCCGGTTCATTAG	1.02562049639712	0.934	1.14	1.01	1.1	0.812	0.914	1.05	1.09	1.04	1.09
TCCACTATTCCGTATCACTT	1.02562049639712	0.871	0.74	1.64	0.925	0.82	0.782	0.893	1.04	0.897	1.44
CACAACATCGACAAAACTAT	1.02552	0.896	1.11	0.989	1.11	0.895	1.21	0.927	0.826	1.11	1.41
CACATTTCCTCAAACAAATA	1.02545018007203	0.896	0.882	1.03	1.14	1.05	1.02	0.961	1.07	1.23	1.01
TCCTCTCTCTCATGACTATA	1.02534986005598	1.2	0.897	0.796	0.949	1.16	1.17	0.799	0.975	1.28	1.22
CGTACTTACCGCTGCACTTT	1.0253149370126	0.967	0.894	1.21	0.82	1.11	1.02	1.02	0.993	1.09	1.17
TCTGTCTTCCAGGTAATTTT	1.0253149370126	0.991	0.589	1.17	0.511	1.74	0.409	0.696	1.66	1.49	0.427
TAAATCCCTGAATGCAAAAA	1.0252450490098	0.899	1.16	1.06	0.88	1	1.18	1.04	1.12	0.951	1.16
CCAAACTCGTGGTTATACAA	1.02517510506304	0.883	1.01	1.12	0.854	1.13	0.852	0.971	1.31	0.908	1.08
CCAATAAACCAATAAAATAA	1.02514491305217	0.974	1.06	1.1	0.988	0.881	0.866	1.05	1.14	1.09	0.994
GAAAATATTTCGGGCAAATA	1.02494004796163	1.07	0.891	0.873	1.14	1.03	1.15	1.08	1.14	0.894	1.16
CGTGTTCCTCCGGGCATATG	1.02489991993595	1.55	0.865	0.764	0.747	1.07	0.906	1.2	0.863	0.954	1.25
GCATTTAATGAAGAACCTAG	1.02448979591837	0.955	0.733	1.11	1.1	1.1	0.99	0.877	1.09	1.12	1.18
CCTGTACATGCAGAATATAA	1.02421452871723	0.916	0.941	1.03	0.95	1.16	0.797	0.856	1.29	0.909	1.21
GGATAAACCCGAAAAACTGT	1.02418548870678	1.01	0.528	0.827	1.82	0.818	0.512	1.2	0.694	1.57	0.806
GCAAATACTTAAATTATCGG	1.02417934347478	0.906	1.05	0.916	1.34	0.784	1.42	1.23	1.09	0.951	0.993
TCCGTCACCCCCTAACCATT	1.02417934347478	0.983	1.15	0.884	0.969	1.01	1	1.11	0.92	0.914	1.32
CCAGATTCGTCAGTTCTCTG	1.02401598401598	1.36	0.934	1.41	0.706	0.595	0.824	1.06	1.35	0.831	1.03
TAAACTCATTGCGGAACTAT	1.02398081534772	0.992	1.16	0.956	0.836	1.06	1.11	1.02	1.19	1.03	1.03
TCATATCATTGATACTCTGT	1.02397438463078	0.969	1.06	0.995	0.833	1.14	1.02	1.02	0.955	1.41	0.879
CGAAACCACCGGAAATATTT	1.02387522495501	0.926	1.23	1.1	0.695	1.05	1.23	1.04	0.994	1.24	0.993
CCCAACCAGTCGGGCATTAG	1.02373424054433	1.05	0.928	1.07	1.08	0.869	0.939	0.991	0.942	1.15	1.18
TAAACATAGGAGAAACTCAA	1.02357171394327	1.03	0.91	1.12	0.466	1.48	1.37	1.03	1.12	1.11	1.01
CATACTCATGAATACTTCTT	1.02352941176471	1.02	0.936	1.1	0.981	0.961	1.14	1.2	1.13	1.05	0.883
GATTAATACCGGGACCAAAA	1.02336728579988	0.915	1.09	1.19	1.01	0.802	1.05	1.18	0.867	1.25	0.973
CCATATAACCGAGAAAACTT	1.02332466493299	1.16	1.01	0.931	0.868	1.03	1.32	1.08	1.17	0.793	1.22
CGTGTCAAGCACTGACATAG	1.0227027027027	0.943	0.639	0.823	1.11	1.48	1.44	0.927	0.93	1.16	1.24
TCTGAAATCCGAAGCCATTT	1.02260452090418	0.982	1.05	1.12	1	0.847	0.955	1.04	1.14	1.06	1.02
TGCACCCTCGAAGATACCTA	1.02254196642686	0.974	0.962	1.01	0.928	1.13	0.786	1.34	1.31	0.753	0.861
CCCTCTTTGCCAGGCCACAG	1.02246246246246	1.07	1.03	1.25	0.812	0.833	1.13	0.746	1.01	1.15	1.35
GATTCACCTTCCATATCAAT	1.02219556088782	0.982	0.972	1.17	1.01	0.867	0.969	1.04	1.01	1.04	1.17
CACTATCCTCGGTGTACATA	1.02216	0.855	1.04	1.39	0.906	0.809	0.928	0.954	1.21	0.945	1.15
TCAGTCTACTCAATACCAAT	1.02196485623003	1.01	1.1	0.994	1.07	0.834	0.847	1.35	0.785	1.08	1.05
TAAGCCAAGCAGGTCACCTT	1.02174174174174	0.966	1.02	1.06	0.929	1.02	1.62	1.05	0.973	1.16	1.07
CCAGAAACGTAATATAACGG	1.02158273381295	0.802	1.07	1.16	0.952	1.02	0.9	1.02	1.2	0.89	1.15
GGTGCCCTTTAGTTCCCATA	1.02158273381295	1.02	0.982	0.852	1.09	1.06	0.922	0.95	1.11	1.1	1.1
CCAAAAAATCGCTACACCTT	1.02123575284943	1.08	0.859	1.25	1.01	0.802	1.09	1.14	1.01	0.976	1.13
TCAGCATTCGCGATACCCAA	1.02118966553174	1.28	1.02	0.921	0.957	0.815	0.949	1.09	0.794	0.955	1.41
CCTTTCTATTACAACAACAG	1.0208525115069	0.932	0.93	0.995	1.01	1.13	1.1	1.15	0.951	1.03	1.12
GCTACTCCTCCCAGCCCAAT	1.02072	1.09	1.08	0.935	0.755	1.14	0.913	1.12	1.32	0.851	0.962
CGCACCCTGGCAAGCCCTTG	1.02065934065934	1.04	0.982	0.901	0.802	1.28	1.06	0.622	1.56	0.815	1.26
CGAAACCTTGGATTCTCTAG	1.02038369304556	0.98	0.902	1.08	0.962	1.08	1.05	1.05	1.19	0.975	1.04
TCTATTTACGAGTACTATGG	1.0203003003003	0.982	0.78	0.743	1.42	1.07	1.39	1.27	1.17	0.757	1.05
CAATTAATGCCAAACCCAGG	1.02009607686149	1.09	1.23	1.02	0.714	0.942	1.03	1.04	0.917	1.19	1.1
TGCATTCTTCGCTGCTTCAT	1.02007197121152	1.29	0.749	0.944	1.18	0.839	0.71	0.932	1.04	1.1	1.18
[truncated: 2,028 more rows]

## Sheet: Paclitaxel1_FC
bc	t1.rank	t1.dmso.0h	t1.dmso.1h	t1.dmso.2h	t1.dmso.8h	t1.tax.0h	t1.tax.05h	t1.tax.1h	t1.tax.2h	t1.tax.4h	t1.tax.8h
[truncated: 3,002 more rows]

[truncated: 2 more sheets: Vinblastine1_FC, Vinblastine2_FC]
