# Supplementary material for: Unbiased identification of signal-activated transcription factors by barcoded synthetic tandem repeat promoter screening (BC-STAR-PROM)
Source: Genes Dev. 2016 Aug 15;30(16):1895–907. doi: 10.1101/gad.284828.116 (PMC5024686; doi:10.1101/gad.284828.116)
Supplement: Supplemental Material [file supp_30.16.1895_Supplemental_Table_S5.xlsx]

## Sheet: summary
		experiment
		j1	l1	v1	t1	j2	v2
over	FDR<0.25	27	2	3	1	28	9
	p<0.01	26	10	20	11	35	11
	p<0.05	49	42	62	33	71	23
under	FDR<0.25	84	0	0	1	3	50
	p<0.01	49	16	5	15	11	46
	p<0.05	117	50	25	41	41	125

## Sheet: signif motifs
jasplakinolide 1								latrunculin B 1								paclitaxel 1								vinblastine 1								jasplakinolide 2								vinblastine 2
overrepresented				underrepresented				overrepresented				underrepresented				overrepresented				underrepresented				overrepresented				underrepresented				overrepresented				underrepresented				overrepresented				underrepresented
NAME	ES	p-val	FDR q-val	NAME	ES	p-val	FDR q-val	NAME	ES	p-val	FDR q-val	NAME	ES	p-val	FDR q-val	NAME	ES	p-val	FDR q-val	NAME	ES	p-val	FDR q-val	NAME	ES	p-val	FDR q-val	NAME	ES	p-val	FWER p-val	NAME	ES	p-val	FDR q-val	NAME	ES	p-val	FDR q-val	NAME	ES	p-val	FDR q-val	NAME	ES	p-val	FDR q-val
SRF_01	0.839891	0	0	TFE_Q6	-0.575643	0.0018018	0.0288603	HMGIY_01	0.57705	0	0.463365	GATA5_03	-0.623282	0	0.178111	TGIF_02	0.525494	0	0.322821	TEF_01	-0.611005	0	0.0897284	CREBP1CJUN_01	0.547233	0	0.184621	ESR2_01	-0.450735	0	0.972	SRF_01	0.834055	0	0	MYF6_03	-0.4935	0	0.13667	AR_Q6	0.58187	0	0.0858098	ARNT_01	-0.566375	0	0.00342302
SRF_Q5_02	0.729471	0	0.000948293	MAX_01	-0.549834	0	0.0305704	LXRBRXRA_Q5	0.46837	0	0.50947	ESE1_02	-0.504474	0	0.351926	HNF1_C	0.56893	0	0.271542	TAL1_Q6	-0.441708	0	0.648614	RFXDC2_04	0.522442	0	0.192426	BEL1_B	-0.476093	0.00447427	0.943	RUSH1A_02	0.809389	0	0.00214241	IPF1_02	-0.610081	0	0.156775	RUSH1A_02	0.579967	0	0.102246	USF_C	-0.559292	0	0.00171151
RUSH1A_02	0.768409	0	0.00894627	CHREBP_Q6	-0.517708	0.00181818	0.0324771	VJUN_01	0.498895	0.00193798	0.475165	NFE2_01	-0.491956	0	0.322567	ATF6_01	0.511094	0.00189753	0.293941	ZBP89_Q4	-0.434723	0	0.567219	AP1_Q4_01	0.513276	0	0.34072	SRY_01	-0.497042	0.00458716	0.886	SRF_Q5_02	0.717262	0	0.00252362	PIT1_Q6_01	-0.550761	0	0.251818	GATA1_03	0.501439	0	0.081639	CLOCKBMAL_Q6	-0.555881	0	0.00340332
MEF2_04	0.779765	0	0.0159437	IPF1_06	-0.604055	0	0.0348547	PRX2_Q2	0.519794	0.0019802	0.460403	MYOGNF1_01	-0.420366	0	0.656469	HNF1_Q6_01	0.646566	0.00192308	0.298203	GC_01	-0.395697	0.00210526	0.656358	TR4_01	0.403407	0	0.52446	RFX3_04	-0.503086	0.00873363	0.99	MSX1_01	0.697523	0	0.0068404	BRN3C_01	-0.554204	0	0.237836	GATA1_02	0.561647	0.00275482	0.100144	USF_02	-0.593763	0	0.0028403
PAX1_B	0.671775	0	0.0164518	ARNT_01	-0.528404	0	0.0355768	HOXD11_01	0.555188	0.00198807	0.625526	EGR1_02	-0.396802	0	0.621246	PXRRXR_01	0.483754	0.00380952	0.47749	NF1A_Q6_01	-0.472193	0.00222717	0.4603	RBPJK_Q4	0.397135	0.00166113	0.448573	SOX7_04	-0.38645	0.00909091	1	PAX1_B	0.651482	0	0.0135645	MYB_Q6	-0.401985	0	0.464258	ZFP691_03	0.484293	0.0027933	0.130105	USF_01	-0.572554	0	0.003638
SRF_02	0.744219	0	0.0172163	EHF_06	-0.567803	0	0.0363494	TBP_04	0.533316	0.00617284	0.49384	ELF5_03	-0.458116	0.002	0.633089	CREBP1CJUN_01	0.442782	0.00391389	0.672298	ERBETA_Q5	-0.464279	0.00426439	0.448773	CREBATF_Q6	0.510334	0.00176056	0.221036	ZBTB7C_Q2	-0.326245	0.0104712	1	CREBP1CJUN_01	0.649817	0	0.0292198	HNF3ALPHA_Q6	-0.429239	0	0.427462	SIX6_02	0.593338	0.00288184	0.0988507	MAX_01	-0.578052	0	0.00321689
AR_Q6	0.708827	0	0.0188347	SOX18_04	-0.580709	0	0.036648	IRF_Q6	0.456222	0.00782779	0.689133	PITX1_01	-0.510859	0.00205339	0.2603	PXRRXR_02	0.554591	0.0040404	0.235534	CHOP_01	-0.460432	0.00618557	0.496901	CEBPE_01	0.600317	0.00187617	0.312536	NKX52_01	-0.480116	0.0114679	0.999	ZFP691_03	0.674762	0	0.0287848	ZBTB7B_04	-0.395571	0	0.543928	HOXA7_03	0.611697	0.003125	0.0823801	STRA13_01	-0.553712	0	0.00275734
GATA1_03	0.670311	0	0.031346	SAP1A_01	-0.539273	0	0.0373428	GATA5_04	0.573237	0.00817996	0.591229	ESE1_01	-0.478365	0.00205339	0.390543	POU3F2_02	0.589971	0.00561798	0.297117	OTX3_01	-0.484004	0.00621118	0.686886	ATF_B	0.505142	0.00340715	0.344514	HES1_Q6	-0.353129	0.0123762	1	E2F1_02	0.687298	0	0.0286444	PLAG1_01	-0.379375	0.00213675	0.687497	CREBP1CJUN_01	0.438821	0.00357143	0.262165	TFEB_01	-0.586576	0	0.00312624
MSX1_01	0.673998	0	0.0329744	IPF1_01	-0.646281	0.00178571	0.0373989	GLI3_02	0.375719	0.00970874	0.819108	NKX24_01	-0.492785	0.00206186	0.228017	HOMEZ_01	0.641531	0.00636943	0.362566	BLIMP1_Q6	-0.490075	0.00636943	0.447027	JUNB_Q6	0.470401	0.0034662	0.4027	FOXO4_02	-0.481179	0.012931	0.999	SRF_03	0.612978	0	0.0373282	CEBP_Q3	-0.490597	0.00448431	0.58035	TFIIB_Q6	0.55897	0.00581395	0.12686	USF_Q6	-0.49805	0	0.00429735
HMGIY_01	0.749509	0	0.0456565	SREBP1_01	-0.532731	0	0.038008	IRF3_Q3	0.461489	0.00982318	0.658492	SMAD_Q6_01	-0.460494	0.00206612	0.440543	TGIF1_01	0.440914	0.0094697	0.677862	FOXJ3_06	-0.392403	0.00662252	0.801414	CREB_Q4	0.446905	0.00352113	0.391319	OSR2_03	-0.373767	0.0136674	1	DLX7_01	0.684199	0	0.0539511	SOX9_Q4	-0.491338	0.00588235	0.497578	PAX1_B	0.469013	0.00680272	0.141298	MYC_Q2	-0.543076	0	0.00466918
E2F1_02	0.678639	0	0.0479612	GSH2_01	-0.627818	0	0.0381468	S8_01	0.61476	0.0104167	0.474457	COUPTF_Q6	-0.413025	0.0021097	0.606526	IRX4_01	0.719352	0.00970874	0.352551	CEBP_Q3	-0.507641	0.00801603	0.485671	AR_Q6	0.558561	0.00355872	0.25847	RFX1_02	-0.429557	0.0148515	1	SRF_Q5_01	0.582148	0	0.0852086	RSRFC4_Q2	-0.58788	0.00732601	0.671256	MSX1_01	0.433862	0.00949367	0.369687	MYCMAX_02	-0.521203	0	0.0134347
SRF_Q5_01	0.602144	0	0.0745165	USF_01	-0.512599	0	0.0381801	HOXC12_01	0.507519	0.011811	0.580934	ESE1_Q3	-0.504474	0.0040568	0.337447	HSF1_Q6	0.418437	0.0113852	0.693436	FREAC4_01	-0.584439	0.00808081	0.626244	NFE2L2_01	0.566726	0.00371058	0.382115	DOBOX4_01	-0.479353	0.0153173	1	AR_Q6	0.665044	0.00181159	0.0592519	PBX1_02	-0.48349	0.0100806	0.42775	SFPI1_04	0.444003	0.0126984	0.338077	USF_Q6_01	-0.477572	0	0.0177972
SRF_03	0.587409	0	0.0754624	NFAT2_02	-0.511364	0	0.0414044	SOX11_04	0.462126	0.0135922	0.644541	CMYB_Q5	-0.357561	0.00409836	0.702419	OSR1_04	0.524493	0.0123203	0.592714	NKX22_01	-0.529936	0.00842105	0.492993	SOX1_04	0.497053	0.00519031	0.354589	HMX3_02	-0.472732	0.0153173	1	SPIB_03	0.578424	0.00182482	0.16336	AP2GAMMA_01	-0.406553	0.012848	0.671438	GCM1_03	0.371762	0.0130293	0.573921	MYCMAX_03	-0.581554	0	0.0202644
TFIIB_Q6	0.706587	0.00465116	0.0759815	AR_Q2	-0.604437	0	0.0421634	GLI_Q2	0.354005	0.0138067	0.711699	TEL1_02	-0.414786	0.00795229	0.702666	SOX7_04	0.406062	0.0133333	0.604905	GATA1_04	-0.482602	0.00849257	0.575258	PITX1_01	0.509304	0.00527241	0.395628	FOXL2_Q2	-0.488303	0.0183486	1	GATA1_03	0.617059	0.00184162	0.101519	TCF4_Q5_01	-0.449157	0.0137795	0.738919	OCT1_03	0.49566	0.0141243	0.351153	CHREBP_Q6	-0.513433	0	0.0188984
PAX3_01	0.642502	0.00213675	0.081342	LBX2_01	-0.618739	0	0.0431895	IRF7_Q3_01	0.484853	0.0139442	0.653804	JUNDM2_04	-0.495495	0.00817996	0.598608	HNF6_Q6	0.629773	0.0133843	0.288497	NKX32_02	-0.518914	0.00974659	0.451245	HBP1_04	0.50663	0.00714286	0.417841	CAAT_01	-0.301143	0.0183727	1	EHF_03	0.614839	0.0019305	0.0865106	TBX15_01	-0.52369	0.0139721	0.545646	SIX3_01	0.449201	0.014881	0.526082	ARNT_02	-0.556879	0	0.0185516
OCT1_03	0.705068	0.00225734	0.0833836	TFEB_01	-0.588103	0	0.0526354	E12_Q6	0.375288	0.0181087	0.69453	JUND_Q6	-0.428948	0.00826446	0.645639	SPDEF_04	0.516744	0.0134875	0.654832	ZFP281_01	-0.338621	0.0126316	0.916458	PXRRXR_01	0.469584	0.0087108	0.447743	RFX1_01	-0.392156	0.0185185	1	SFPI1_04	0.652862	0.00193798	0.0301941	MYB_Q3	-0.336001	0.0143885	0.752724	PAX3_01	0.40928	0.0167785	0.547128	SREBP1_01	-0.547817	0	0.0198698
ATF_B	0.628314	0.00238095	0.0847604	CEBPA_Q6	-0.545169	0.0017094	0.074312	FREAC2_01	0.502581	0.0200803	0.672964	ERR1_Q2_01	-0.392726	0.010661	0.687925	SMAD4_Q6_01	0.536629	0.0191939	0.544808	MEF2_Q6_01	-0.617533	0.014	0.635079	SIX3_01	0.511418	0.0087108	0.461209	BCL6_01	-0.501691	0.0193548	1	SRF_02	0.700337	0.002	0.0365813	TCFE2A_04	-0.331891	0.0158014	0.752105	SRF_03	0.346151	0.0215827	0.599113	MYCMAX_01	-0.526047	0	0.020513
SFPI1_04	0.657152	0	0.0850137	PIT1_Q6	-0.569744	0.00359066	0.0828132	GFI1_01	0.435665	0.0201207	0.879472	EHF_02	-0.412492	0.012	0.681313	PITX1_01	0.471573	0.0195695	0.698284	NR2F2_04	-0.394688	0.0148305	0.855481	ELF2_02	0.442019	0.00874126	0.522308	CMYB_Q5	-0.306407	0.0240964	1	HOXA7_03	0.705423	0.00201207	0.0876909	E47_01	-0.350002	0.0189076	0.752749	EVI1_Q3	0.438157	0.0277778	0.536605	PBX1_01	-0.617382	0	0.0213996
GFI1_Q6	0.614002	0	0.0989313	STRA13_01	-0.472081	0	0.0862296	HOXA5_03	0.467773	0.0207156	0.630095	COUP_01	-0.415838	0.0120482	0.618147	OSR2_04	0.550811	0.0210325	0.458134	POU3F2_01	-0.584396	0.0168776	0.696322	SFPI1_04	0.462199	0.00894454	0.461017	ARX_01	-0.494439	0.0256959	1	IK1_01	0.406503	0.00346021	0.532028	TBX5_02	-0.392644	0.0192308	0.79445	SRF_01	0.458952	0.030137	0.511836	NMYC_01	-0.500983	0	0.0306784
ZFP691_03	0.631493	0.00943396	0.106101	HFH4_01	-0.589151	0.00547445	0.0868325	SREBP2_Q6	0.36813	0.0250965	0.753657	AML3_Q6	-0.412594	0.0155039	0.682843	HNF1A_Q5	0.491902	0.0215686	0.64469	MYOD_01	-0.382824	0.0180587	0.875684	SRF_01	0.549718	0.00904159	0.33858	CHX10_01	-0.4998	0.028169	0.999	GCM1_03	0.498523	0.00376648	0.349312	ARNT_01	-0.366873	0.0225734	0.768635	GZF1_01	0.442104	0.0317003	0.546279	EBOX_Q6_01	-0.468069	0	0.0407214
DLX7_01	0.635835	0.00883002	0.15079	LEF1TCF1_Q4	-0.53885	0.0035461	0.0912214	IPF1_Q4	0.524218	0.0254403	0.826605	TEL1_01	-0.414786	0.0162933	0.727755	E2F1_Q6_01	0.452219	0.0232558	0.58246	HOXB13_01	-0.458817	0.0186335	0.779768	ELF4_02	0.469932	0.0108696	0.529776	MYOD_Q6_01	-0.302174	0.0297767	1	TFIIB_Q6	0.701583	0.00382409	0.0866129	AP2ALPHA_01	-0.357481	0.0255319	0.734241	FOXL1_02	0.391223	0.0377359	0.595012	HNF1_C	-0.589712	0	0.0418614
CREBP1CJUN_01	0.583197	0	0.153733	OSR1_03	-0.491361	0.00167224	0.0938941	CREB_Q2_01	0.394357	0.0283401	0.738183	HSF1_01	-0.428998	0.0176817	0.675935	RP58_01	0.410688	0.023766	0.739738	CMYC_02	-0.348665	0.0215983	0.879729	AP1_02	0.478651	0.0110294	0.47454	VSX1_01	-0.482549	0.0374707	1	XBP1_01	0.566801	0.00383142	0.142992	TFE_Q6	-0.418083	0.0263158	0.799351	E2F1_02	0.398301	0.0411765	0.585626	MAX_Q6	-0.459117	0	0.0770563
MEF2_02	0.720761	0.0185615	0.156988	USF_Q6	-0.429493	0	0.0946114	TAXCREB_01	0.371511	0.0283401	0.726714	PUR1_Q4	-0.262983	0.0183299	0.81492	E2F2_03	0.469554	0.0249042	0.617271	E2A_Q2	-0.379679	0.0229645	0.924816	FOXJ1_04	0.438571	0.0122807	0.497658	HIC1_03	-0.335121	0.04662	1	ATF_01	0.526709	0.00385356	0.269505	TEL2_Q6	-0.383248	0.0290828	0.741307	ATF_01	0.325672	0.0474576	0.821702	MITF_Q6	-0.530499	0	0.0784884
MEF2_Q6_01	0.731693	0.0238663	0.173342	CEBPE_01	-0.582392	0.00339559	0.0951982	IRF2_Q6	0.466192	0.0297619	0.75387	IPF1_01	-0.542887	0.0217391	0.662511	PPARG_02	0.528207	0.032197	0.5994	BSX_01	-0.449623	0.0236559	0.837124	GABPA_02	0.447218	0.0124334	0.452825	IRX2_01	-0.498208	0.0483517	1	ELF4_02	0.576417	0.0038835	0.243174	NKX61_01	-0.420219	0.0292276	0.750239					SPDEF_03	-0.500572	0	0.0748655
IRF6_04	0.552407	0.00239234	0.218948	SP100_04	-0.50877	0	0.0965484	LXRDR4_Q3	0.398986	0.0315582	0.774914	FRA1_Q5	-0.409803	0.0218254	0.697808	ATF_B	0.438241	0.0336634	0.822204	INSM1_01	-0.333894	0.0278373	0.979694	CACCCBINDINGFACTOR_Q6	0.388048	0.0134907	0.526381	RFX_Q6	-0.376796	0.0494382	1	OCT1_03	0.682101	0.00411523	0.0774576	MEIS1BHOXA9_02	-0.48928	0.0301205	0.661383					NRSE_B	-0.491047	0	0.093439
HMEF2_Q6	0.710596	0.0298165	0.229378	ZSCAN4_03	-0.518006	0.00518135	0.105424	ICSBP_Q6	0.450326	0.032197	0.761544	IPF1_03	-0.549638	0.0244399	0.635098	BARX2_01	0.522622	0.0340681	0.737974	HNF3ALPHA_Q6	-0.358676	0.0287474	0.874737	MIZF_01	0.418727	0.015025	0.481282					MEF2_02	0.701364	0.00414938	0.153203	ZABC1_01	-0.411269	0.0306122	0.809401					ERR2_01	-0.474761	0	0.0961802
CBF_01	0.552264	0.01373	0.235289	MYCMAX_01	-0.477046	0.0018315	0.106548	IRF1_Q6_01	0.49965	0.0331263	0.774961	OBOX1_01	-0.438318	0.0244399	0.683164	RXRRAR_01	0.394077	0.0347985	1	ZFP410_04	-0.34302	0.0311804	0.881028	ER81_01	0.405686	0.0153584	0.525165					CDX2_Q5_01	0.556919	0.00570342	0.228637	CMYB_Q5	-0.327422	0.0308057	0.723873					CBF_02	-0.476675	0	0.138727
CDX2_Q5_01	0.566259	0.00656455	0.260686	MMEF2_Q6	-0.675076	0.0122592	0.107728	SOX5_07	0.440961	0.0343511	0.850496	NKX26_01	-0.411933	0.0258964	0.699685	NANOG_01	0.352575	0.0368932	1	CMYC_01	-0.374577	0.0317797	0.921712	OCT1_03	0.512032	0.0155172	0.475547					SRF_C	0.567792	0.00576923	0.234952	MAFA_Q4	-0.482593	0.0323887	0.703808					MYC_01	-0.442815	0.00134409	0.0769933
HOXA7_03	0.665191	0.0243902	0.279904	NMYC_01	-0.444382	0.00371058	0.120829	RORBETA_Q2	0.44068	0.0364372	0.79368	STAT1STAT1_Q3	-0.408127	0.026749	0.774296	CREB1_Q6	0.379206	0.0369686	1	GATA1_02	-0.463053	0.0323276	0.884737	SIX6_02	0.499243	0.0160428	0.463034					NRF2_01	0.400211	0.00693241	0.505464	AR_Q2	-0.487239	0.0337302	0.765531					AR_Q2	-0.560327	0.00151286	0.137712
SRF_C	0.562693	0.0131868	0.295688	MYCMAX_03	-0.516628	0.00899281	0.123193	T3R_01	0.362644	0.03861	0.723507	NKX21_01	-0.398245	0.0271318	0.766322	E2F3_03	0.44553	0.0413534	0.954592	SP1_Q4_01	-0.329265	0.03386	0.961179	ATF3_Q6	0.405492	0.0169779	0.539149					ESE1_Q3	0.522287	0.00767754	0.351121	LXRDR4_Q3	-0.391048	0.0339367	0.772509					TCFE2A_04	-0.363823	0.00256739	0.393369
GLIS2_04	0.76531	0.0152838	0.306283	JUNDM2_04	-0.522384	0.00544465	0.126697	BETACATENIN_Q3	0.454599	0.0398406	0.794524	FRA1_Q6	-0.422493	0.0272537	0.703785	STAT4_Q4	0.423923	0.0419048	0.938754	ARNT_02	-0.418467	0.0341151	0.879674	AP1_C	0.454292	0.0172414	0.540653					PAX3_01	0.621187	0.0078125	0.0678839	TBR2_01	-0.359755	0.0344086	0.718316					DEC_Q1	-0.414404	0.00264201	0.280634
ATF_01	0.527799	0.00446429	0.310784	TEF1_Q6_03	-0.48706	0.00702988	0.126992	AR_02	0.435148	0.0426829	0.735654	PBX_Q3	-0.291575	0.0288066	0.830375	EN1_01	0.429714	0.0450281	0.963516	NF1_Q6_01	-0.415244	0.0351967	0.947491	ZTA_Q2	0.438806	0.0176991	0.493981					ER81_01	0.539678	0.00784314	0.251314	OCT_C	-0.437469	0.034413	0.821503					MYCN_01	-0.422653	0.00281294	0.182282
SPI1_03	0.537686	0.0204545	0.364785	CEBPB_02	-0.497053	0.00342466	0.129608	VDR_Q6_01	0.348378	0.043299	0.740445	MAFK_Q3	-0.373585	0.0290456	0.779836	E2A_Q6	0.350582	0.0484496	1	E4F1_Q6	-0.38096	0.0354167	0.893238	ERG_01	0.423099	0.0196078	0.51959					TEL1_01	0.506556	0.0093985	0.35594	MYOD_Q6_01	-0.301167	0.034965	0.762594					CEBP_Q2_01	-0.550341	0.00286533	0.0749891
NKX3A_01	0.632438	0.0431818	0.367298	CDXA_01	-0.520059	0.00915751	0.130014	TEF_Q6	0.489073	0.0440252	0.740548	MYB_Q5_01	-0.338346	0.0327869	0.766582					MYCMAX_03	-0.440496	0.0355731	0.876326	CREB1_Q6	0.410333	0.019678	0.533378					ATF_B	0.607778	0.00957854	0.134214	PBX1_03	-0.402414	0.0350109	0.794194					NKX61_01	-0.52688	0.00292398	0.0738416
LBP9_01	0.534208	0.0262582	0.405589	LHX61_01	-0.546235	0.00350877	0.130348	CEBP_Q2	0.444917	0.0450098	0.725025	EGR1_01	-0.346579	0.0336634	0.790545					CMAF_01	-0.399792	0.0365854	0.93721	RELBP52_01	0.41807	0.0197133	0.548098					STAT1_02	0.51984	0.00982318	0.345639	AREB6_02	-0.394451	0.0383065	0.767096					TFE_Q6	-0.515098	0.00299401	0.0915835
HIC1_06	0.525919	0.0207373	0.4556	ZEC_01	-0.462856	0.00377358	0.132584	POLY_C	0.414793	0.045929	0.714563	MEIS1_01	-0.378526	0.0338645	0.737393					ZBTB4_04	-0.370278	0.0377359	0.884841	AHRARNT_02	0.37005	0.0211268	0.626472					SPI1_03	0.532089	0.0110092	0.313744	CLOX_01	-0.502532	0.0411765	0.720011					HEB_Q6	-0.433898	0.00554785	0.262979
SRF_Q4	0.522798	0.039261	0.464514	ELK1_02	-0.462136	0.00344234	0.133091	HOXB8_01	0.583651	0.0477137	0.784989	MUSCLEINI_B	-0.307468	0.0354906	0.8309					GATA3_01	-0.446282	0.0391753	0.904187	ELF4_01	0.397956	0.0213523	0.524516					GADP_01	0.482472	0.0113208	0.38783	PBX1_01	-0.485453	0.0421941	0.724762					E2F_02	-0.491831	0.0058309	0.173372
MAF_Q6	0.502064	0.0429594	0.543205	CEBP_Q3	-0.511995	0.0135659	0.133758	NR1B2_Q6	0.383318	0.0481928	0.713536	TCF7_03	-0.478943	0.0364372	0.69259					AP2ALPHA_Q6	-0.350732	0.0409836	0.873685	CACD_01	0.34024	0.0213816	0.673571					TEL1_02	0.506556	0.0117417	0.373299	TCF3_01	-0.410716	0.0448343	0.751523					BARX2_01	-0.570638	0.00629921	0.17128
STAT1_02	0.49233	0.026971	0.544387	ZBTB3_03	-0.480269	0.00513699	0.137164	FOXA2_02	0.423203	0.048218	0.717424	AP1_02	-0.421242	0.0373444	0.719113					MYBL1_04	-0.344342	0.0425101	0.94387	CDX2_01	0.506054	0.0226087	0.494427					SRF_Q4	0.535563	0.0133843	0.315811	E2A_Q2	-0.342518	0.0455487	0.731955					TGIF_01	-0.479162	0.00739645	0.225654
POU3F2_02	0.590941	0.0467706	0.554455	FOXJ2_01	-0.550172	0.00526316	0.142352	LEF1TCF1_Q4	0.432199	0.0492813	0.743083	LBP9_01	-0.412532	0.0383838	0.754788					AP2_Q6	-0.330286	0.0448718	0.931264	HOXA10_01	0.57714	0.0234234	0.474796					ESE1_02	0.522287	0.0133843	0.342909	IRF1_Q6_01	-0.467521	0.048	0.742334					HNF6_Q6	-0.609583	0.00801282	0.172396
FOXL1_02	0.522931	0.0398126	0.559913	USF_C	-0.436412	0.0036036	0.145388	HNF1_C	0.47653	0.0495049	0.751321	GATA6_01	-0.433973	0.0385396	0.691004					MTF1_05	-0.390982	0.0476191	0.902	AP1_Q6_01	0.430616	0.0235507	0.535663					GFI1_Q6	0.555139	0.01341	0.229389	CMAF_01	-0.394129	0.0480962	0.770072					GATA_C	-0.583694	0.00807754	0.138354
NKX25_Q6	0.492954	0.0493274	0.564299	ARNT_02	-0.473806	0.0135593	0.148154	NFYA_Q5	0.29252	0.0498084	0.779059	MAF_Q6_01	-0.384409	0.0402299	0.776283									TATA_01	0.528445	0.0244361	0.479005					EHF_02	0.521045	0.0146789	0.353688									RSRFC4_01	-0.655746	0.00821018	0.159241
EHF_03	0.50607	0.0486618	0.572739	GATA6_Q5	-0.609663	0.0124113	0.149053					ERALPHA_Q6_01	-0.383854	0.0440882	0.785692									DOBOX5_01	0.465837	0.0248227	0.481228					ELK1_01	0.491955	0.0167598	0.390313									BDP1_01	-0.48998	0.00907716	0.22061
SPIC_02	0.463767	0.0393519	0.602615	SRY_02	-0.513009	0.00868056	0.152202					COUPTF1_Q6_01	-0.436595	0.0445344	0.762809									NRF2_01	0.30528	0.0260163	0.638					ESE1_01	0.538993	0.0175097	0.347556									HFH1_01	-0.578108	0.0091047	0.0759077
AHRARNT_02	0.443988	0.00915332	0.624687	GATA_Q6	-0.609663	0.0196429	0.153426					RFX3_05	-0.37672	0.0454545	0.794421									TCF4_Q5	0.456012	0.0299824	0.481394					CREB_Q4	0.472084	0.0187617	0.501923									FOXP1_01	-0.541189	0.00921659	0.156691
CTCF_02	0.429658	0.03125	0.721274	CLOCKBMAL_Q6	-0.434929	0.00176056	0.159048					ISGF4G_04	-0.464182	0.046	0.668727									ATF4_Q6	0.413467	0.0306122	0.526424					NERF_01	0.509009	0.0192308	0.426504									DLX3_02	-0.64342	0.0096	0.128681
IK1_01	0.390275	0.0342612	0.781575	EGR1_01	-0.418917	0.00176367	0.163013					ACAAT_B	-0.369781	0.0477137	0.7758									VJUN_01	0.435699	0.0306306	0.522816					MECP2_02	0.525361	0.0214425	0.373077									CDXA_01	-0.517985	0.010479	0.228018
IK2_01	0.36784	0.025	0.806073	CEBPD_Q6_01	-0.506556	0.0183486	0.165604					BACH1_01	-0.359256	0.0479042	0.778535									TATA_C	0.498745	0.0357143	0.537228					SPIC_01	0.546468	0.0215686	0.347739									LMO2COM_01	-0.396173	0.0111732	0.370301
ETS_Q6	0.358718	0.0321199	0.819669	SOX11_03	-0.481241	0.00985222	0.167434					ELF5_02	-0.366412	0.0482897	0.793926									AML2_Q3	0.380107	0.0362694	0.664937					ELF5_02	0.483572	0.0237624	0.429113									HEN1_02	-0.431081	0.011236	0.333914
				TCF4_01	-0.48218	0.00862069	0.167659					EGR2_01	-0.352802	0.0493827	0.785393									NR4A2_01	0.431133	0.0365854	0.545315					ZNF515_01	0.412469	0.0241636	0.5228									AHRARNT_01	-0.419954	0.0112676	0.284965
				ZFP105_04	-0.520384	0.0123675	0.17159																	FREAC2_01	0.489539	0.0375235	0.528357					GABP_B	0.483708	0.0244399	0.418854									DEC1_Q2	-0.456639	0.0113314	0.225038
				HFH8_01	-0.547592	0.0214669	0.172611																	INSM1_01	0.345202	0.0381426	0.638926					XBP1_02	0.445075	0.0266667	0.509245									AREB6_01	-0.465403	0.0118871	0.226781
				NRF2_Q4	-0.496718	0.0151771	0.173519																	NFE4_Q5	0.346479	0.038206	0.638512					MEF2_04	0.60668	0.0272374	0.342176									TAL1BETAITF2_01	-0.425765	0.0123626	0.263945
				CEBPB_Q6	-0.538069	0.029304	0.175694																	PXRRXR_02	0.46026	0.0390764	0.524342					VBP_01	0.690219	0.0298507	0.413007									SMAD3_Q6_01	-0.413174	0.0127119	0.332875
				FOXD3_01	-0.497858	0.0145719	0.176464																	CREB_Q4_01	0.410576	0.0394973	0.602282					SPIC_02	0.476463	0.0301887	0.431875									AMEF2_Q6	-0.68073	0.012987	0.226757
				AP1_01	-0.440733	0.00713012	0.176735																	ERM_01	0.430202	0.0415225	0.543856					GATA1_01	0.413216	0.0315985	0.566512									FE01	-0.440236	0.0130435	0.337064
				HOXB3_01	-0.475142	0.0184843	0.180076																	LRH1_Q5_01	0.433913	0.0437956	0.607308					ELF4_01	0.450664	0.0318725	0.534981									P63_01	-0.493303	0.0134731	0.266208
				ALPHACP1_01	-0.462054	0.015411	0.185974																	USF_02	0.411964	0.044484	0.647843					ER81_02	0.466777	0.0325671	0.528757									NRSF_01	-0.429663	0.0144718	0.282054
				ISX_01	-0.526078	0.0289116	0.188415																	FOXK1_04	0.395874	0.0457875	0.65185					GABPBETA_Q3	0.487078	0.0333333	0.478144									MAX_04	-0.385624	0.0147849	0.4054
				RAX_01	-0.489827	0.0235507	0.18856																	MEF2_02	0.540362	0.0458716	0.527146					POU3F2_02	0.572469	0.034413	0.463128									RARG_Q3	-0.423834	0.015493	0.311453
				EVX1_01	-0.584907	0.0336283	0.190746																	ZFP281_05	0.392623	0.0487805	0.644666					ELF_02	0.494476	0.034749	0.475317									CMYC_02	-0.360635	0.0163488	0.425938
				BACH2_01	-0.416459	0.00359712	0.19114																	LXRBRXRA_Q5	0.370964	0.0494881	0.640522					SPIB_02	0.512137	0.038835	0.452257									PET1_01	-0.426126	0.0169731	0.300543
				SRY_01	-0.477523	0.0251799	0.192089																									ELF1_01	0.475882	0.0389105	0.520466									DEC2_Q2	-0.383024	0.0177596	0.389815
				HOXD9_Q2	-0.501054	0.0178891	0.199383																									HMGIY_01	0.608473	0.040568	0.346822									ERG_03	-0.421255	0.0183357	0.371809
				NFE2_01	-0.44622	0.0125899	0.200496																									SPI1_02	0.491585	0.0410959	0.444528									PITX2_Q6	-0.46678	0.0184049	0.303236
				FXRIR1_Q6	-0.47484	0.0206186	0.201417																									IK3_01	0.52459	0.0422265	0.476276									RSRFC4_Q2	-0.587849	0.0184255	0.197431
				ISL2_03	-0.531156	0.0157895	0.204669																									AHRARNT_02	0.410181	0.0433962	0.577908									ZFP105_03	-0.541689	0.0193548	0.225039
				HNF3ALPHA_Q6	-0.413354	0.00557621	0.20814																									HMEF2_Q6	0.654531	0.0444444	0.381605									PLAG1_01	-0.357048	0.0200803	0.435329
				PITX3_Q2	-0.488036	0.025	0.209757																									HOXA6_01	0.56725	0.0452756	0.52553									P53_03	-0.575705	0.0204724	0.200188
				USF_Q6_01	-0.379438	0.00568182	0.212482																									MEF2_Q6_01	0.621196	0.045738	0.460874									HFH3_01	-0.485018	0.021309	0.27922
				GATA5_03	-0.509113	0.0324232	0.212709																									SP4_03	0.38997	0.046332	0.568329									FOX_Q2	-0.515435	0.0218409	0.263243
				XPF1_Q6	-0.418731	0.0209424	0.22499																																					OTX3_01	-0.486532	0.0229008	0.346919
				USF_02	-0.443997	0.0142602	0.227752																																					STAT3_01	-0.485556	0.0230216	0.265697
				TATA_C	-0.510809	0.0309278	0.227762																																					SF1_Q6_01	-0.401477	0.023644	0.412628
				S8_02	-0.506034	0.0232558	0.227822																																					CETS2_01	-0.424431	0.0243205	0.373161
				JUNB_Q6	-0.44451	0.0258303	0.227989																																					TR4_Q2	-0.451928	0.0244275	0.297071
				FOXO3_02	-0.482229	0.0289331	0.229757																																					NFAT2_Q5	-0.479499	0.0245023	0.329806
				SOX7_04	-0.399427	0.0183486	0.236515																																					HB24_01	-0.616855	0.0252951	0.284823
				SMAD_Q6_01	-0.434227	0.0208696	0.237882																																					FREAC7_01	-0.571931	0.0253566	0.269535
				CEBP_Q2_01	-0.470849	0.0427807	0.238124																																					OSF2_Q6	-0.453198	0.0259366	0.331635
				SIRT6_01	-0.495877	0.0284192	0.242883																																					BACH2_01	-0.370691	0.0260274	0.418125
				MYF6_03	-0.401681	0.0179856	0.246135																																					HDX_01	-0.482818	0.0263158	0.261002
				BETACATENIN_Q3	-0.483002	0.0335097	0.247538																																					AP4_Q6_01	-0.3912	0.0269504	0.393594
				MAX_Q6	-0.386455	0.0123023	0.249424																																					BRF1_01	-0.435572	0.0272727	0.34772
				OSF2_Q6	-0.442391	0.0293103	0.256431																																					OSR2_03	-0.387335	0.0273224	0.424232
				LXRBRXRA_Q5_01	-0.471391	0.0267857	0.2711																																					AIRE_01	-0.482774	0.0276968	0.260986
				AP1_02	-0.443928	0.0326679	0.273577																																					FOXL1_04	-0.602663	0.031348	0.260252
				HBP1_04	-0.438486	0.0291971	0.275748																																					ERR1_Q2_01	-0.386801	0.0318119	0.429506
				ETV7_01	-0.424317	0.0335689	0.276461																																					HOXC8_01	-0.509996	0.0342679	0.349799
				PBX1_04	-0.451864	0.0415094	0.277458																																					HIF1AARNT_01	-0.364542	0.0344828	0.428245
				HOXD1_01	-0.471998	0.0350877	0.277588																																					ERG_02	-0.392656	0.0353461	0.420996
				SRY_07	-0.763433	0.0485981	0.283726																																					PEBP_Q6	-0.410739	0.0353982	0.409545
				REX1_03	-0.430645	0.0283688	0.294809																																					PLAGL1_03	-0.44176	0.0356589	0.39334
				NKX26_01	-0.41375	0.037037	0.297344																																					CARRXR_Q2	-0.424038	0.0359712	0.404712
				GATA1_04	-0.451571	0.0426621	0.301117																																					PAX8_B	-0.373428	0.036061	0.422025
				SOX_01	-0.436043	0.0383912	0.304752																																					HOXA9_01	-0.491758	0.0363086	0.354807
				PBX1_01	-0.473213	0.0438757	0.31774																																					GATA1_Q6	-0.454785	0.0367534	0.428294
				CEBPB_01	-0.497033	0.0461255	0.323008																																					RELA_Q6	-0.388607	0.037518	0.43008
				STAT5A_04	-0.453979	0.0488656	0.324126																																					E2F1DP2_01	-0.408209	0.0376569	0.413932
				SP1_Q2_01	-0.364832	0.00733945	0.326188																																					NKX31_02	-0.443295	0.0385757	0.411083
				TCF4_Q5	-0.432967	0.0490018	0.326456																																					PIT1_Q6_01	-0.446646	0.040724	0.410417
				NGFIC_01	-0.374361	0.0369069	0.327888																																					RHOX11_02	-0.482339	0.0411585	0.394132
				NANOG_02	-0.437409	0.0493197	0.328075																																					NERF_Q2	-0.375474	0.0419486	0.429226
				AP1_Q4_01	-0.425485	0.0404218	0.329065																																					OCT1_05	-0.471053	0.0430769	0.41206
				CETS1P54_02	-0.42292	0.0415225	0.330782																																					CREBP1_Q2	-0.412869	0.0431655	0.411434
				MITF_Q6	-0.425723	0.041958	0.332378																																					ALX4_01	-0.484245	0.0434109	0.354622
				JUND_Q6	-0.407862	0.0450607	0.338963																																					NET_01	-0.401162	0.0434153	0.423943
				EGR1_02	-0.368587	0.018018	0.339242																																					MZF1_01	-0.342523	0.0434193	0.459355
				ERR1_Q2	-0.393271	0.044293	0.355615																																					STAT5A_Q6	-0.396184	0.0439093	0.427079
				CETS1P54_01	-0.397892	0.03663	0.35727																																					DLX1_01	-0.526075	0.0440061	0.351207
				SP1_Q6_01	-0.350079	0.028463	0.373568																																					XBP1_01	-0.399521	0.0441989	0.43103
				MYC_Q2	-0.370928	0.0413081	0.37526																																					GABPA_01	-0.409022	0.0445104	0.409106
				SP4_04	-0.360974	0.0424779	0.380338																																					AML2_Q3	-0.377861	0.044898	0.438652
				NFYA_Q5	-0.329864	0.0289017	0.383936																																					IRF1_Q6_01	-0.480044	0.0452418	0.383398
				MZF1_Q5	-0.328865	0.035316	0.402687																																					BCL6_02	-0.385147	0.045388	0.440271
				MAZR_01	-0.346296	0.047532	0.403197																																					OBOX5_05	-0.428841	0.045911	0.421886
				SP1_Q4_01	-0.32645	0.0418944	0.412983																																					FLI1_01	-0.399954	0.0459941	0.421605
																																												YY1_Q6_02	-0.421523	0.0462963	0.422844
																																												TCF4_Q5_01	-0.439521	0.0464396	0.414674
																																												PREP1_01	-0.418339	0.0469208	0.429146
																																												LMX1_01	-0.592655	0.0469799	0.351166
																																												ATF1_03	-0.455281	0.047546	0.405874
																																												ZSCAN4_03	-0.444959	0.0475504	0.402536
																																												FOXA2_02	-0.436333	0.0476923	0.414977
																																												CMYC_01	-0.370715	0.0486409	0.439363
